# Supplementary material for: Genome-Wide Investigation of MicroRNAs and Their Targets in Response to Freezing Stress in Medicago sativa L., Based on High-Throughput Sequencing
Source: G3 (Bethesda). 2016 Jan 20;6(3):755–65. doi: 10.1534/g3.115.025981 (PMC4777136; doi:10.1534/g3.115.025981)
Supplement: Supporting Information [file supp_g3.115.025981_MsDEMO_Cold.txt]

# CleaveLand4 4.3
# 2015年 03月 09日 星期一 13:56:09 CST
# Degradome Density File: MsBBDMclean.fa_dd.txt
# Query Alignment file: miRNA_matseq.fa_GSTAr.txt
# Transcriptome: /home/medicago/miRNA/database/MsUniGene.fasta
# P-value cutoff: 0.05
# Category cutoff: 4
# Output Format: Pretty
---------------------------------------------------

5' CGUUUUGAGGAAUGAGAGCGC 3' Transcript: MsUN002523:1573-1593 Slice Site:1584
   ||||||||o  ||||||o|  
3' GCAAAACUUAAUACUCUUGAA 5' Query: msa-miR7696d-5p

SiteID: MsUN002523:1584
MFE of perfect match: -27.70
MFE of this site: -21.90
MFEratio: 0.790613718411552
Allen et al. score: 8.5
Paired Regions (query5'-query3',transcript3'-transcript5')
	3-10,1591-1584
	13-21,1581-1573
Unpaired Regions (query5'-query3',transcript3'-transcript5')
	1-2,1593-1592	UP5: Unpaired region at 5' of query
	11-12,1583-1582	SIL: Symmetric internal loop

Degradome data file: MsBBDMclean.fa_dd.txt
Degardome Category: 2
Degradome p-value: 0.0154580432291549
T-Plot file: MsBBTGT/msa-miR7696d-5p_MsUN002523_1584_TPlot.pdf

Position	Reads	Category
147	1	4
151	1	4
156	1	4
166	1	4
167	2	2
168	1	4
177	1	4
180	1	4
184	2	2
185	1	4
190	1	4
191	1	4
192	1	4
193	1	4
194	1	4
195	1	4
196	1	4
200	1	4
204	3	2
205	1	4
208	1	4
211	2	2
212	1	4
214	2	2
216	2	2
218	1	4
219	3	2
220	2	2
221	2	2
222	2	2
223	1	4
224	1	4
229	1	4
231	1	4
232	2	2
233	1	4
234	1	4
238	1	4
239	1	4
240	1	4
241	2	2
245	1	4
251	1	4
253	1	4
254	1	4
255	1	4
258	1	4
260	1	4
262	1	4
266	1	4
269	1	4
270	1	4
274	1	4
278	1	4
279	1	4
282	1	4
283	1	4
291	1	4
292	1	4
295	1	4
297	1	4
306	1	4
308	1	4
310	1	4
312	1	4
313	1	4
317	1	4
326	1	4
329	1	4
332	1	4
338	1	4
342	1	4
345	1	4
349	1	4
361	1	4
367	1	4
374	1	4
379	1	4
386	1	4
388	1	4
389	1	4
397	1	4
398	1	4
412	1	4
430	1	4
434	1	4
438	1	4
441	1	4
442	2	2
443	1	4
447	1	4
448	1	4
453	1	4
456	1	4
458	1	4
464	1	4
466	1	4
467	1	4
468	1	4
469	2	2
482	1	4
483	2	2
484	1	4
485	1	4
486	2	2
487	1	4
488	1	4
494	1	4
495	1	4
496	1	4
499	1	4
508	1	4
511	1	4
512	1	4
514	1	4
520	1	4
524	1	4
525	1	4
526	1	4
528	1	4
529	2	2
531	2	2
532	1	4
535	1	4
536	1	4
537	1	4
539	1	4
540	2	2
544	1	4
546	2	2
549	1	4
550	2	2
551	1	4
553	1	4
556	1	4
558	1	4
560	1	4
561	1	4
562	2	2
563	1	4
564	2	2
566	1	4
568	1	4
569	1	4
570	1	4
571	1	4
573	1	4
576	1	4
578	1	4
579	1	4
581	2	2
583	1	4
584	2	2
587	1	4
596	1	4
600	1	4
601	1	4
604	1	4
608	2	2
609	1	4
610	1	4
611	2	2
612	1	4
615	1	4
616	3	2
618	2	2
619	2	2
620	1	4
622	1	4
628	1	4
629	2	2
630	2	2
631	2	2
633	2	2
636	1	4
637	1	4
638	1	4
640	1	4
641	2	2
642	1	4
643	1	4
644	1	4
646	1	4
647	1	4
648	1	4
649	1	4
654	1	4
655	1	4
656	1	4
657	1	4
659	1	4
660	1	4
661	1	4
662	1	4
663	1	4
664	1	4
665	3	2
666	1	4
667	2	2
668	1	4
669	3	2
670	1	4
671	1	4
672	2	2
673	1	4
674	1	4
675	2	2
677	1	4
678	1	4
680	1	4
681	1	4
682	1	4
683	2	2
684	1	4
685	1	4
686	1	4
687	1	4
688	2	2
689	1	4
690	2	2
691	1	4
694	1	4
696	1	4
697	1	4
698	1	4
699	1	4
700	1	4
701	2	2
702	2	2
703	1	4
704	3	2
705	1	4
707	1	4
708	3	2
709	1	4
712	2	2
713	1	4
714	2	2
715	2	2
716	2	2
717	1	4
718	1	4
719	3	2
720	1	4
721	1	4
723	1	4
727	2	2
728	1	4
729	1	4
730	1	4
731	1	4
732	2	2
733	1	4
734	2	2
736	1	4
737	2	2
738	1	4
739	2	2
741	2	2
742	2	2
743	2	2
744	1	4
745	1	4
746	1	4
747	2	2
748	1	4
749	1	4
750	2	2
751	3	2
752	1	4
753	2	2
755	1	4
756	1	4
757	1	4
759	1	4
760	2	2
762	1	4
763	1	4
764	1	4
766	2	2
768	2	2
769	1	4
770	1	4
771	1	4
772	1	4
773	2	2
774	2	2
776	1	4
777	2	2
778	2	2
779	1	4
780	2	2
781	1	4
782	2	2
783	1	4
784	1	4
785	1	4
786	2	2
788	1	4
789	2	2
790	1	4
791	1	4
792	2	2
793	1	4
794	1	4
795	1	4
796	1	4
797	1	4
798	1	4
800	1	4
801	1	4
802	1	4
803	1	4
804	2	2
805	1	4
806	2	2
807	2	2
808	1	4
809	1	4
811	1	4
813	1	4
814	2	2
815	3	2
816	1	4
817	1	4
818	1	4
820	1	4
821	1	4
822	2	2
823	1	4
825	1	4
827	1	4
828	1	4
829	3	2
830	1	4
831	2	2
832	1	4
833	2	2
834	2	2
835	1	4
836	3	2
837	1	4
838	1	4
839	1	4
840	1	4
841	1	4
842	2	2
843	1	4
844	1	4
845	1	4
846	1	4
847	1	4
848	2	2
849	1	4
850	1	4
853	1	4
854	1	4
856	1	4
857	1	4
858	1	4
861	1	4
862	1	4
863	2	2
864	2	2
865	2	2
866	1	4
867	1	4
868	1	4
869	3	2
870	3	2
871	1	4
872	2	2
875	1	4
876	1	4
877	2	2
878	2	2
879	1	4
880	1	4
882	2	2
883	2	2
884	2	2
885	1	4
887	1	4
888	1	4
890	1	4
891	1	4
893	2	2
894	2	2
895	1	4
896	3	2
897	1	4
898	1	4
899	1	4
901	1	4
902	1	4
903	1	4
906	1	4
908	2	2
909	1	4
911	1	4
912	1	4
913	1	4
914	1	4
915	2	2
916	2	2
917	1	4
918	2	2
919	1	4
920	1	4
921	2	2
922	2	2
923	1	4
924	1	4
925	1	4
927	1	4
928	1	4
929	1	4
930	1	4
931	1	4
932	1	4
933	1	4
934	3	2
935	2	2
936	2	2
937	2	2
938	1	4
939	1	4
940	2	2
941	2	2
942	2	2
943	1	4
944	1	4
945	2	2
946	2	2
947	2	2
948	2	2
949	3	2
950	2	2
951	2	2
952	2	2
953	2	2
954	2	2
955	3	2
956	4	2
957	2	2
958	1	4
959	2	2
960	1	4
963	1	4
966	2	2
967	2	2
968	1	4
969	1	4
970	1	4
972	1	4
976	1	4
977	1	4
978	1	4
979	1	4
980	1	4
981	2	2
983	1	4
984	2	2
985	1	4
987	2	2
988	2	2
989	2	2
990	2	2
991	1	4
992	3	2
993	1	4
994	3	2
995	2	2
996	2	2
997	2	2
998	1	4
999	1	4
1000	2	2
1001	1	4
1002	2	2
1003	1	4
1005	1	4
1006	2	2
1007	1	4
1008	1	4
1010	1	4
1011	1	4
1014	1	4
1015	1	4
1021	1	4
1022	1	4
1024	1	4
1025	1	4
1026	2	2
1027	2	2
1028	2	2
1029	1	4
1030	1	4
1031	2	2
1032	1	4
1034	1	4
1036	2	2
1037	1	4
1046	1	4
1047	1	4
1048	1	4
1049	1	4
1050	1	4
1051	1	4
1052	1	4
1057	1	4
1058	2	2
1060	1	4
1061	1	4
1062	2	2
1063	2	2
1066	2	2
1067	1	4
1068	1	4
1069	2	2
1070	1	4
1071	2	2
1072	2	2
1073	2	2
1074	2	2
1075	1	4
1076	2	2
1077	2	2
1078	1	4
1079	1	4
1080	1	4
1082	1	4
1083	2	2
1087	1	4
1089	1	4
1090	1	4
1091	1	4
1092	1	4
1093	1	4
1096	1	4
1097	1	4
1098	2	2
1099	1	4
1100	2	2
1101	1	4
1102	1	4
1104	1	4
1105	1	4
1106	1	4
1107	1	4
1108	2	2
1109	1	4
1111	1	4
1112	2	2
1113	2	2
1114	2	2
1115	1	4
1116	2	2
1117	2	2
1118	1	4
1121	1	4
1122	3	2
1123	1	4
1124	1	4
1125	1	4
1126	2	2
1127	1	4
1128	2	2
1130	2	2
1131	2	2
1132	1	4
1133	1	4
1134	1	4
1136	2	2
1137	2	2
1142	1	4
1143	2	2
1144	1	4
1145	1	4
1146	2	2
1147	1	4
1148	1	4
1149	2	2
1150	1	4
1151	1	4
1152	1	4
1153	1	4
1154	1	4
1155	1	4
1156	1	4
1160	1	4
1161	1	4
1162	1	4
1163	1	4
1164	1	4
1169	1	4
1170	1	4
1171	1	4
1172	1	4
1173	2	2
1174	1	4
1175	2	2
1176	1	4
1177	1	4
1179	1	4
1180	1	4
1181	3	2
1182	3	2
1183	3	2
1184	2	2
1185	2	2
1186	1	4
1187	1	4
1188	2	2
1190	1	4
1191	1	4
1192	2	2
1193	2	2
1195	1	4
1196	1	4
1197	2	2
1198	2	2
1199	2	2
1200	2	2
1201	1	4
1203	1	4
1204	1	4
1205	2	2
1206	1	4
1207	2	2
1208	2	2
1209	1	4
1210	3	2
1211	3	2
1212	2	2
1214	3	2
1215	2	2
1216	1	4
1217	2	2
1218	3	2
1219	1	4
1221	1	4
1224	2	2
1225	1	4
1226	1	4
1227	1	4
1228	3	2
1229	2	2
1230	1	4
1231	1	4
1232	1	4
1233	1	4
1234	1	4
1236	1	4
1237	1	4
1239	1	4
1241	1	4
1242	2	2
1243	1	4
1244	2	2
1245	1	4
1246	2	2
1247	1	4
1248	1	4
1249	1	4
1252	1	4
1253	1	4
1254	1	4
1255	2	2
1256	1	4
1257	1	4
1258	1	4
1259	1	4
1260	2	2
1261	1	4
1262	2	2
1263	1	4
1264	1	4
1265	1	4
1266	2	2
1267	1	4
1268	3	2
1272	1	4
1273	1	4
1274	1	4
1275	1	4
1276	3	2
1277	2	2
1278	1	4
1280	1	4
1281	1	4
1282	1	4
1283	1	4
1284	1	4
1285	1	4
1291	1	4
1292	1	4
1293	1	4
1297	1	4
1299	1	4
1300	2	2
1302	2	2
1303	1	4
1305	1	4
1306	3	2
1307	2	2
1308	2	2
1309	1	4
1310	2	2
1312	1	4
1313	1	4
1314	1	4
1315	1	4
1316	3	2
1317	2	2
1318	3	2
1319	1	4
1320	1	4
1322	1	4
1323	1	4
1325	1	4
1326	2	2
1328	1	4
1329	3	2
1330	1	4
1331	2	2
1333	2	2
1336	1	4
1338	1	4
1339	2	2
1340	1	4
1341	1	4
1343	2	2
1344	1	4
1345	2	2
1347	2	2
1348	1	4
1349	1	4
1350	2	2
1351	1	4
1354	2	2
1355	2	2
1356	1	4
1357	1	4
1358	1	4
1359	3	2
1360	2	2
1361	1	4
1362	1	4
1366	2	2
1367	3	2
1368	2	2
1369	1	4
1370	1	4
1371	2	2
1372	1	4
1373	2	2
1374	1	4
1376	2	2
1377	2	2
1378	1	4
1379	2	2
1380	1	4
1381	2	2
1383	1	4
1384	2	2
1385	1	4
1386	2	2
1387	3	2
1388	1	4
1389	2	2
1390	3	2
1391	2	2
1392	1	4
1393	2	2
1394	1	4
1395	1	4
1396	2	2
1397	2	2
1398	2	2
1399	1	4
1400	2	2
1401	2	2
1402	1	4
1403	1	4
1404	2	2
1405	1	4
1406	1	4
1408	1	4
1409	1	4
1410	1	4
1411	1	4
1412	1	4
1413	2	2
1414	1	4
1415	1	4
1416	2	2
1417	3	2
1418	3	2
1419	3	2
1420	3	2
1421	3	2
1422	2	2
1423	4	2
1424	2	2
1425	2	2
1426	2	2
1428	1	4
1430	1	4
1431	1	4
1432	2	2
1433	1	4
1434	1	4
1438	1	4
1441	1	4
1442	2	2
1443	2	2
1445	1	4
1448	1	4
1449	1	4
1452	1	4
1454	2	2
1455	2	2
1457	1	4
1458	2	2
1459	2	2
1460	1	4
1464	1	4
1465	1	4
1466	1	4
1467	1	4
1468	2	2
1469	1	4
1470	2	2
1471	1	4
1472	1	4
1473	2	2
1474	1	4
1475	1	4
1478	2	2
1479	1	4
1480	1	4
1481	1	4
1482	2	2
1483	1	4
1485	1	4
1486	2	2
1487	1	4
1491	1	4
1492	2	2
1494	3	2
1495	3	2
1496	2	2
1497	1	4
1498	2	2
1499	1	4
1500	1	4
1501	2	2
1502	4	2
1503	1	4
1504	2	2
1505	1	4
1506	1	4
1507	1	4
1508	1	4
1509	1	4
1511	1	4
1512	1	4
1513	1	4
1514	1	4
1515	2	2
1518	1	4
1520	1	4
1521	1	4
1522	1	4
1523	1	4
1524	2	2
1525	1	4
1526	3	2
1527	1	4
1528	1	4
1529	1	4
1530	1	4
1531	1	4
1532	2	2
1533	2	2
1534	2	2
1535	1	4
1536	1	4
1537	1	4
1541	1	4
1543	3	2
1544	1	4
1547	1	4
1549	1	4
1552	2	2
1553	3	2
1554	1	4
1555	2	2
1556	1	4
1557	2	2
1558	2	2
1559	1	4
1561	1	4
1562	2	2
1564	1	4
1565	1	4
1566	1	4
1567	1	4
1568	1	4
1569	1	4
1570	1	4
1571	3	2
1572	2	2
1573	1	4
1574	1	4
1575	2	2
1576	1	4
1577	1	4
1578	1	4
1579	2	2
1580	3	2
1581	2	2
1582	3	2
1583	2	2
1584	3	2	<<<<<<<<<<
1585	3	2
1586	2	2
1587	1	4
1588	1	4
1589	1	4
1590	2	2
1591	2	2
1592	1	4
1593	1	4
1594	1	4
1595	5	1
1596	3	2
1597	2	2
1598	1	4
1599	1	4
1600	2	2
1601	2	2
1602	2	2
1603	2	2
1604	2	2
1605	1	4
1606	1	4
1607	2	2
1608	1	4
1609	1	4
1611	1	4
1612	1	4
1614	1	4
1615	3	2
1616	3	2
1617	3	2
1618	1	4
1619	2	2
1620	2	2
1623	1	4
1624	2	2
1625	1	4
1626	2	2
1627	2	2
1628	3	2
1629	1	4
1631	1	4
1633	1	4
1634	2	2
1635	1	4
1636	1	4
1637	1	4
1638	2	2
1639	2	2
1640	2	2
1641	1	4
1642	3	2
1643	2	2
1644	1	4
1645	1	4
1646	2	2
1647	1	4
1648	2	2
1649	2	2
1650	2	2
1651	2	2
1652	2	2
1653	2	2
1654	2	2
1655	1	4
1656	1	4
1657	1	4
1659	1	4
1660	2	2
1661	2	2
1662	1	4
1663	1	4
1664	1	4
1665	1	4
1666	1	4
1667	1	4
1668	1	4
1669	1	4
1670	2	2
1671	2	2
1672	1	4
1673	2	2
1674	2	2
1675	2	2
1676	1	4
1677	2	2
1678	1	4
1679	3	2
1680	2	2
1681	2	2
1682	1	4
1686	1	4
1687	1	4
1689	2	2
1690	1	4
1691	3	2
1692	4	2
1694	2	2
1695	1	4
1697	2	2
1698	3	2
1699	3	2
1700	3	2
1701	1	4
1702	2	2
1703	2	2
1704	5	1
1705	4	2
1706	3	2
1707	3	2
1708	2	2
1710	3	2
1711	3	2
1712	1	4
1713	1	4
1714	3	2
1715	2	2
1716	1	4
1717	2	2
1718	2	2
1719	2	2
1720	1	4
1721	3	2
1722	1	4
1723	2	2
1724	2	2
1725	1	4
1728	1	4
1731	1	4
1732	1	4
1733	1	4
1734	1	4
1735	2	2
1736	1	4
1737	2	2
1738	3	2
1739	3	2
1740	1	4
1743	1	4
1744	1	4
1745	1	4
1747	2	2
1748	3	2
1749	4	2
1751	1	4
1753	1	4
1754	1	4
1755	2	2
1756	1	4
1757	1	4
1758	1	4
1759	2	2
1760	1	4
1763	1	4
1764	2	2
1765	3	2
1766	1	4
1767	1	4
1768	1	4
1769	3	2
1772	1	4
1775	1	4
1776	1	4
1777	1	4
1778	1	4
1779	1	4
1780	2	2
1781	1	4
1782	2	2
1783	1	4
1784	1	4
1786	1	4
1787	1	4
1788	1	4
1790	1	4
1791	1	4
1792	2	2
1793	1	4
1794	2	2
1795	1	4
1796	1	4
1797	1	4
1798	1	4
1799	1	4
1803	2	2
1804	1	4
1805	3	2
1806	2	2
1807	1	4
1808	1	4
1809	1	4
1810	5	1
1811	3	2
1812	1	4
1813	2	2
1815	1	4
1816	2	2
1817	2	2
1818	2	2
1819	1	4
1820	1	4
1824	2	2
1826	1	4
1828	1	4
1832	2	2
1833	1	4
1834	2	2
1835	2	2
1836	1	4
1837	1	4
1839	1	4
1840	1	4
1841	1	4
1842	3	2
1843	3	2
1844	2	2
1845	1	4
1846	2	2
1847	2	2
1849	2	2
1850	2	2
1851	1	4
1852	1	4
1853	1	4
1854	2	2
1855	1	4
1856	3	2
1857	2	2
1858	1	4
1859	2	2
1860	1	4
1861	1	4
1862	1	4
1863	1	4
1864	1	4
1866	1	4
1867	2	2
1868	1	4
1869	2	2
1871	1	4
1874	1	4
1875	1	4
1876	3	2
1877	2	2
1878	2	2
1879	1	4
1880	1	4
1881	1	4
1882	1	4
1883	1	4
1885	2	2
1886	1	4
1887	2	2
1888	2	2
1889	2	2
1890	3	2
1891	2	2
1892	1	4
1893	1	4
1894	2	2
1895	1	4
1896	3	2
1897	1	4
1898	1	4
1899	1	4
1901	1	4
1902	2	2
1903	1	4
1904	1	4
1905	2	2
1907	1	4
1908	2	2
1909	2	2
1910	1	4
1911	1	4
1912	1	4
1913	1	4
1914	2	2
1915	1	4
1916	2	2
1917	1	4
1918	2	2
1919	1	4
1920	1	4
1921	2	2
1922	3	2
1923	1	4
1924	1	4
1925	2	2
1926	1	4
1928	2	2
1929	2	2
1931	1	4
1932	1	4
1933	1	4
1934	1	4
1939	1	4
1942	1	4
1943	2	2
1945	1	4
1946	2	2
1950	1	4
1951	1	4
1952	2	2
1953	2	2
1956	1	4
1957	1	4
1959	1	4
1960	1	4
1961	2	2
1962	1	4
1964	1	4
1965	1	4
1966	1	4
1968	1	4
1969	1	4
1971	2	2
1973	1	4
1979	1	4
1981	1	4
1982	1	4
1984	1	4
1986	1	4
1988	1	4
2002	1	4
2005	1	4
2010	1	4
2015	2	2
2017	1	4
2027	1	4
2082	1	4
2088	1	4
2093	1	4
2111	2	2
2115	1	4
2132	1	4
2136	1	4
2147	1	4
2163	1	4
2169	1	4
2178	1	4
2180	1	4
2195	1	4
2197	1	4
2201	1	4
2203	1	4
2245	1	4
2267	1	4
2282	1	4
2285	1	4
2332	1	4
2335	1	4
2336	1	4
2338	1	4
2340	1	4
2345	1	4
2402	1	4
2412	1	4
2414	1	4
2510	1	4
2569	1	4
2576	1	4
2611	1	4
2684	1	4
2692	1	4
2699	1	4
2723	1	4
2740	1	4
2744	1	4
2826	1	4
2961	1	4
2969	1	4
3000	1	4
3002	1	4
3005	1	4
3074	1	4
3082	1	4
3104	1	4
3105	1	4
3106	1	4
3107	1	4
3127	1	4
3132	1	4
3136	1	4
3140	1	4
3144	1	4
3162	1	4
3164	1	4
3185	1	4
3198	1	4
3297	1	4
---------------------------------------------------
---------------------------------------------------

5' CCGGCAAAUCAUUCUUGGCUU 3' Transcript: MsUN004554:976-996 Slice Site:987
   |||||||||||oo||||||| 
3' GGCCGUUUAGUGGGAACCGAC 5' Query: msa-miR169c

SiteID: MsUN004554:987
MFE of perfect match: -42.60
MFE of this site: -36.70
MFEratio: 0.86150234741784
Allen et al. score: 3
Paired Regions (query5'-query3',transcript3'-transcript5')
	2-21,995-976
Unpaired Regions (query5'-query3',transcript3'-transcript5')
	1-1,996-996	UP5: Unpaired region at 5' of query

Degradome data file: MsBBDMclean.fa_dd.txt
Degardome Category: 2
Degradome p-value: 0.00311090397355929
T-Plot file: MsBBTGT/msa-miR169c_MsUN004554_987_TPlot.pdf

Position	Reads	Category
5	1	4
189	1	4
200	1	4
227	1	4
228	1	4
244	1	4
252	1	4
256	1	4
261	1	4
267	1	4
268	1	4
269	1	4
273	1	4
276	1	4
296	1	4
297	1	4
304	1	4
311	1	4
320	1	4
347	1	4
348	1	4
361	1	4
372	1	4
373	1	4
375	1	4
387	1	4
391	1	4
398	1	4
410	1	4
419	1	4
426	2	2
447	1	4
454	1	4
456	1	4
457	1	4
498	1	4
514	1	4
529	1	4
541	1	4
542	2	2
554	1	4
561	1	4
581	1	4
585	1	4
586	1	4
593	1	4
594	1	4
603	1	4
605	1	4
607	1	4
609	1	4
610	1	4
618	1	4
621	1	4
624	1	4
630	1	4
635	1	4
643	2	2
647	1	4
652	1	4
656	1	4
658	1	4
665	1	4
672	1	4
683	1	4
684	1	4
689	1	4
693	1	4
704	1	4
734	1	4
745	1	4
760	1	4
866	1	4
871	1	4
874	1	4
909	1	4
941	1	4
943	1	4
946	1	4
951	1	4
964	1	4
976	1	4
979	1	4
983	1	4
987	2	2	<<<<<<<<<<
988	2	2
1011	1	4
1029	1	4
1043	1	4
1046	1	4
1048	1	4
1062	1	4
1067	1	4
1117	1	4
1120	1	4
1121	2	2
1122	2	2
1140	1	4
1144	1	4
1149	1	4
1151	1	4
1157	1	4
1166	1	4
1168	1	4
1169	1	4
1170	1	4
1172	1	4
1174	1	4
1175	1	4
1176	1	4
1177	1	4
1180	1	4
1181	1	4
1182	1	4
1185	1	4
1192	2	2
1194	1	4
1198	1	4
1200	1	4
1203	1	4
1204	1	4
1210	2	2
1211	4	1
1214	1	4
1220	1	4
1221	1	4
1226	1	4
1227	2	2
1228	1	4
1229	1	4
1230	1	4
1234	1	4
1235	4	1
1236	2	2
1237	1	4
1238	2	2
1241	4	1
1242	1	4
1244	1	4
1246	2	2
1247	2	2
1248	1	4
1250	2	2
1258	1	4
1273	1	4
1275	1	4
1276	1	4
1283	1	4
1287	1	4
---------------------------------------------------
---------------------------------------------------

5' CGACUGUGAUUUCCUUGAUUAA 3' Transcript: MsUN005180:321-342 Slice Site:333
   ||| |||o||||||| ||||||
3' GCUCACAUUAAAGGAUCUAAUU 5' Query: msa-miR1509b

SiteID: MsUN005180:333
MFE of perfect match: -31.70
MFE of this site: -22.50
MFEratio: 0.709779179810726
Allen et al. score: 3.5
Paired Regions (query5'-query3',transcript3'-transcript5')
	1-6,342-337
	8-18,335-325
	20-22,323-321
Unpaired Regions (query5'-query3',transcript3'-transcript5')
	7-7,336-336	SIL: Symmetric internal loop
	19-19,324-324	SIL: Symmetric internal loop

Degradome data file: MsBBDMclean.fa_dd.txt
Degardome Category: 0
Degradome p-value: 0.00431094945419319
T-Plot file: MsBBTGT/msa-miR1509b_MsUN005180_333_TPlot.pdf

Position	Reads	Category
48	1	4
59	1	4
178	1	4
207	1	4
230	1	4
255	1	4
321	1	4
332	1	4
333	3	0	<<<<<<<<<<
360	1	4
363	1	4
366	1	4
470	1	4
488	1	4
493	1	4
544	1	4
554	1	4
572	1	4
597	1	4
629	1	4
719	1	4
768	1	4
---------------------------------------------------
---------------------------------------------------

5' CCGUUCAAGAAAGCCUGUGGAA 3' Transcript: MsUN007041:514-535 Slice Site:525
     ||||||||||| ||||||||
3' UUCAAGUUCUUUC-GACACCUU 5' Query: msa-miR396a-5p

SiteID: MsUN007041:525
MFE of perfect match: -33.40
MFE of this site: -28.00
MFEratio: 0.838323353293413
Allen et al. score: 4
Paired Regions (query5'-query3',transcript3'-transcript5')
	1-8,535-528
	9-19,526-516
Unpaired Regions (query5'-query3',transcript3'-transcript5')
	x-x,527-527	BULt: Bulge on transcript side
	20-21,515-514	UP3: Unpaired region at 3' of query

Degradome data file: MsBBDMclean.fa_dd.txt
Degardome Category: 0
Degradome p-value: 0.00107948403465197
T-Plot file: MsBBTGT/msa-miR396a-5p_MsUN007041_525_TPlot.pdf

Position	Reads	Category
63	1	4
147	1	4
151	1	4
239	1	4
281	1	4
313	1	4
396	1	4
415	1	4
457	1	4
468	1	4
478	1	4
483	1	4
501	1	4
512	1	4
524	1	4
525	7	0	<<<<<<<<<<
554	1	4
557	1	4
565	1	4
568	1	4
577	2	2
583	1	4
584	1	4
585	1	4
586	2	2
587	1	4
589	1	4
606	1	4
610	1	4
611	1	4
613	1	4
616	1	4
624	1	4
636	1	4
637	2	2
642	1	4
643	1	4
646	1	4
652	1	4
656	1	4
670	1	4
674	1	4
677	1	4
686	1	4
688	1	4
689	1	4
691	1	4
696	1	4
697	1	4
698	1	4
705	1	4
706	1	4
707	1	4
712	1	4
722	1	4
726	1	4
730	1	4
731	1	4
734	1	4
741	1	4
744	1	4
746	1	4
747	1	4
750	1	4
751	1	4
752	1	4
753	1	4
759	1	4
761	2	2
762	1	4
765	2	2
766	2	2
767	2	2
768	3	2
769	2	2
770	2	2
771	2	2
772	3	2
773	2	2
774	2	2
775	1	4
776	1	4
780	1	4
781	1	4
784	1	4
788	1	4
795	1	4
810	1	4
812	1	4
813	1	4
815	2	2
817	1	4
832	1	4
834	1	4
839	1	4
854	1	4
865	1	4
871	1	4
881	1	4
888	1	4
895	1	4
952	1	4
961	1	4
982	1	4
993	1	4
1000	3	2
1004	1	4
1020	1	4
1084	1	4
1092	1	4
1093	1	4
1109	1	4
1127	1	4
1130	2	2
1131	1	4
1134	2	2
1135	1	4
1151	1	4
1160	1	4
1167	1	4
1172	1	4
1177	1	4
1183	1	4
1191	1	4
1205	1	4
1206	1	4
1221	1	4
1222	1	4
1223	1	4
1231	1	4
1237	1	4
1247	1	4
1254	1	4
1255	1	4
1263	1	4
1280	1	4
1287	1	4
1296	1	4
1303	1	4
1316	1	4
1322	1	4
1326	2	2
1327	1	4
1331	1	4
1334	1	4
1338	1	4
1346	1	4
1350	1	4
1353	1	4
1364	1	4
1368	1	4
1369	1	4
1370	1	4
1378	2	2
1379	1	4
1381	1	4
1382	1	4
1387	2	2
1390	2	2
1391	1	4
1392	3	2
1400	1	4
1401	1	4
1404	1	4
1409	1	4
1414	1	4
1415	1	4
1416	2	2
1417	1	4
1421	1	4
1422	1	4
1423	1	4
1431	1	4
1432	1	4
1433	3	2
1434	2	2
1435	2	2
1436	1	4
1437	1	4
1438	1	4
1443	2	2
1450	1	4
1451	1	4
1452	1	4
1455	1	4
1459	1	4
1460	1	4
1461	1	4
1462	1	4
1463	1	4
1464	1	4
1544	1	4
1605	1	4
---------------------------------------------------
---------------------------------------------------

5' CGAGUGUAAUUUCUUUGAUUAA 3' Transcript: MsUN007372:93-114 Slice Site:105
   |||||||||||||o| ||||||
3' GCUCACAUUAAAGGAUCUAAUU 5' Query: msa-miR1509b

SiteID: MsUN007372:105
MFE of perfect match: -31.70
MFE of this site: -26.10
MFEratio: 0.823343848580442
Allen et al. score: 3
Paired Regions (query5'-query3',transcript3'-transcript5')
	1-6,114-109
	8-22,107-93
Unpaired Regions (query5'-query3',transcript3'-transcript5')
	7-7,108-108	SIL: Symmetric internal loop

Degradome data file: MsBBDMclean.fa_dd.txt
Degardome Category: 1
Degradome p-value: 0.00613682841514152
T-Plot file: MsBBTGT/msa-miR1509b_MsUN007372_105_TPlot.pdf

Position	Reads	Category
105	2	1	<<<<<<<<<<
118	1	4
155	1	4
157	1	4
201	1	4
206	1	4
222	1	4
247	1	4
267	1	4
268	1	4
273	1	4
280	1	4
285	1	4
288	1	4
297	1	4
322	1	4
332	1	4
342	1	4
349	1	4
352	1	4
354	2	1
369	1	4
375	1	4
455	1	4
458	1	4
460	1	4
529	1	4
540	1	4
556	1	4
584	1	4
596	1	4
618	1	4
---------------------------------------------------
---------------------------------------------------

5' UAGAUCAGGCUGGCAGCUUGU 3' Transcript: MsUN007721:4-24 Slice Site:15
   ||||||| |||||||||||  
3' AUCUAGUACGACCGUCGAAGU 5' Query: msa-miR167a

SiteID: MsUN007721:15
MFE of perfect match: -38.90
MFE of this site: -31.30
MFEratio: 0.804627249357327
Allen et al. score: 4
Paired Regions (query5'-query3',transcript3'-transcript5')
	3-13,22-12
	15-21,10-4
Unpaired Regions (query5'-query3',transcript3'-transcript5')
	1-2,24-23	UP5: Unpaired region at 5' of query
	14-14,11-11	SIL: Symmetric internal loop

Degradome data file: MsBBDMclean.fa_dd.txt
Degardome Category: 1
Degradome p-value: 0.00502384943169032
T-Plot file: MsBBTGT/msa-miR167a_MsUN007721_15_TPlot.pdf

Position	Reads	Category
3	2	2
4	1	4
5	2	2
13	1	4
15	3	1	<<<<<<<<<<
20	1	4
36	1	4
41	1	4
45	1	4
47	1	4
50	1	4
63	1	4
66	1	4
69	1	4
75	1	4
83	1	4
90	1	4
95	1	4
97	3	1
100	1	4
105	1	4
111	1	4
112	1	4
118	1	4
128	1	4
133	1	4
136	1	4
145	1	4
157	1	4
163	2	2
180	1	4
190	1	4
192	1	4
193	1	4
199	1	4
200	3	1
201	1	4
202	1	4
203	1	4
204	2	2
206	1	4
207	2	2
209	1	4
210	1	4
212	1	4
215	1	4
220	1	4
222	1	4
224	2	2
226	1	4
228	1	4
234	1	4
235	1	4
246	1	4
248	1	4
250	1	4
256	1	4
267	1	4
271	1	4
272	1	4
283	1	4
284	1	4
294	1	4
296	1	4
297	1	4
304	1	4
323	1	4
324	1	4
325	1	4
327	1	4
328	1	4
330	1	4
331	2	2
338	1	4
339	1	4
340	2	2
341	1	4
343	1	4
346	1	4
347	1	4
350	1	4
360	1	4
362	1	4
373	1	4
374	1	4
399	1	4
400	1	4
404	1	4
407	1	4
410	1	4
425	1	4
426	2	2
430	1	4
431	1	4
434	1	4
435	1	4
438	1	4
448	1	4
449	2	2
453	1	4
456	1	4
479	1	4
514	1	4
526	1	4
534	2	2
535	1	4
547	1	4
571	1	4
572	1	4
578	1	4
599	1	4
609	1	4
610	1	4
---------------------------------------------------
---------------------------------------------------

5' CUGCCCCUAGUAAGGAUGCUCCCAUG 3' Transcript: MsUN008343:585-610 Slice Site:601
    |||||| ||o|||| |||||||   
3' UACGGGG-UCGUUCC-ACGAGGGGGA 5' Query: msa-miR5276

SiteID: MsUN008343:601
MFE of perfect match: -54.90
MFE of this site: -38.10
MFEratio: 0.693989071038251
Allen et al. score: 9.5
Paired Regions (query5'-query3',transcript3'-transcript5')
	4-10,607-601
	11-17,599-593
	18-23,591-586
Unpaired Regions (query5'-query3',transcript3'-transcript5')
	1-3,610-608	UP5: Unpaired region at 5' of query
	x-x,600-600	BULt: Bulge on transcript side
	x-x,592-592	BULt: Bulge on transcript side
	24-24,585-585	UP3: Unpaired region at 3' of query

Degradome data file: MsBBDMclean.fa_dd.txt
Degardome Category: 2
Degradome p-value: 0.0396954330784611
T-Plot file: MsBBTGT/msa-miR5276_MsUN008343_601_TPlot.pdf

Position	Reads	Category
61	1	4
85	1	4
100	1	4
117	1	4
118	3	2
119	2	2
120	1	4
121	1	4
123	1	4
125	2	2
126	2	2
127	2	2
128	1	4
129	1	4
130	1	4
131	1	4
132	2	2
133	2	2
134	2	2
135	3	2
136	1	4
137	2	2
138	1	4
139	1	4
141	2	2
143	2	2
144	2	2
145	2	2
146	3	2
147	1	4
148	1	4
149	1	4
150	1	4
151	2	2
152	1	4
153	1	4
154	2	2
155	1	4
159	2	2
160	1	4
161	1	4
162	1	4
163	1	4
164	1	4
165	2	2
166	1	4
167	2	2
168	3	2
169	3	2
170	2	2
171	1	4
172	2	2
173	1	4
174	3	2
175	2	2
176	2	2
177	2	2
178	3	2
179	1	4
180	2	2
181	2	2
182	2	2
183	2	2
184	1	4
185	1	4
186	1	4
187	1	4
188	2	2
189	2	2
190	1	4
191	1	4
194	2	2
196	1	4
199	1	4
201	1	4
206	1	4
207	2	2
208	1	4
209	1	4
210	2	2
215	1	4
218	2	2
219	1	4
221	2	2
222	2	2
223	1	4
224	1	4
227	2	2
228	3	2
229	2	2
230	2	2
231	2	2
235	1	4
236	1	4
237	2	2
238	1	4
240	1	4
243	1	4
244	1	4
245	2	2
246	1	4
247	2	2
248	1	4
249	1	4
250	2	2
251	3	2
256	1	4
257	1	4
258	3	2
259	2	2
260	2	2
261	2	2
262	2	2
263	1	4
264	1	4
266	1	4
267	1	4
268	2	2
269	1	4
270	2	2
271	1	4
272	1	4
274	1	4
275	2	2
279	2	2
280	1	4
281	1	4
282	3	2
283	2	2
284	2	2
285	1	4
286	2	2
288	1	4
291	1	4
292	2	2
293	2	2
294	4	2
295	5	1
296	1	4
297	2	2
300	3	2
301	5	1
302	5	1
303	3	2
304	2	2
305	2	2
306	4	2
307	3	2
308	1	4
309	1	4
310	1	4
311	1	4
312	1	4
313	2	2
314	2	2
315	3	2
316	2	2
317	2	2
318	2	2
319	2	2
320	2	2
321	1	4
322	1	4
323	1	4
324	1	4
325	4	2
326	2	2
327	1	4
328	2	2
329	1	4
330	2	2
331	2	2
332	3	2
333	4	2
334	3	2
335	3	2
336	3	2
337	1	4
338	1	4
339	1	4
340	2	2
341	1	4
342	3	2
343	1	4
344	1	4
345	2	2
346	1	4
347	2	2
348	2	2
349	2	2
350	2	2
351	2	2
352	2	2
353	1	4
354	1	4
355	1	4
356	2	2
357	1	4
358	2	2
359	1	4
360	1	4
361	2	2
362	2	2
363	2	2
364	1	4
365	2	2
366	2	2
367	1	4
368	1	4
369	1	4
371	1	4
377	3	2
378	1	4
379	3	2
380	2	2
381	1	4
384	2	2
385	1	4
386	1	4
387	4	2
388	5	1
389	2	2
390	3	2
391	4	2
392	3	2
393	2	2
394	3	2
395	2	2
396	1	4
397	3	2
398	4	2
399	3	2
400	2	2
401	2	2
402	2	2
403	2	2
404	1	4
405	1	4
408	1	4
409	1	4
411	1	4
414	1	4
416	1	4
419	2	2
420	1	4
421	1	4
422	1	4
424	2	2
425	1	4
426	1	4
430	1	4
431	1	4
434	1	4
435	2	2
438	1	4
439	1	4
440	1	4
442	1	4
443	3	2
444	1	4
445	2	2
446	1	4
447	2	2
448	1	4
452	1	4
453	1	4
454	1	4
455	1	4
456	1	4
457	1	4
458	1	4
459	1	4
460	2	2
461	2	2
462	3	2
463	2	2
464	2	2
466	3	2
468	3	2
469	2	2
470	2	2
471	2	2
473	1	4
474	1	4
475	1	4
476	3	2
477	2	2
478	2	2
479	2	2
483	2	2
484	1	4
485	1	4
486	2	2
487	1	4
488	1	4
489	2	2
490	1	4
492	2	2
493	1	4
495	2	2
496	1	4
497	2	2
498	2	2
499	1	4
500	2	2
501	1	4
502	1	4
503	2	2
504	2	2
505	2	2
506	2	2
507	1	4
512	1	4
513	1	4
514	1	4
515	2	2
516	2	2
517	3	2
518	1	4
520	1	4
523	1	4
524	2	2
525	2	2
526	2	2
527	2	2
528	2	2
529	3	2
530	1	4
533	1	4
534	1	4
535	1	4
536	2	2
537	2	2
538	2	2
539	1	4
540	1	4
541	3	2
542	1	4
543	1	4
544	1	4
545	2	2
546	1	4
547	2	2
548	3	2
549	1	4
551	1	4
552	1	4
553	1	4
554	1	4
555	1	4
557	2	2
558	2	2
560	1	4
561	2	2
562	1	4
564	1	4
565	1	4
567	1	4
568	1	4
570	2	2
571	2	2
572	2	2
576	2	2
578	2	2
579	2	2
580	1	4
581	1	4
582	1	4
583	1	4
584	2	2
585	2	2
586	2	2
587	1	4
588	1	4
589	1	4
590	1	4
591	1	4
592	3	2
593	2	2
594	2	2
595	1	4
597	2	2
598	1	4
599	2	2
600	2	2
601	2	2	<<<<<<<<<<
602	1	4
603	1	4
604	1	4
605	2	2
606	2	2
607	1	4
611	1	4
612	1	4
613	3	2
615	2	2
616	2	2
617	1	4
619	1	4
621	1	4
623	1	4
624	1	4
625	2	2
626	2	2
627	2	2
629	1	4
630	2	2
631	1	4
632	1	4
633	2	2
635	1	4
636	1	4
637	1	4
641	1	4
642	1	4
643	2	2
644	2	2
645	2	2
646	1	4
647	1	4
648	2	2
649	2	2
650	2	2
651	1	4
653	2	2
654	1	4
655	2	2
656	1	4
657	1	4
658	2	2
659	2	2
660	1	4
661	2	2
662	3	2
663	1	4
665	1	4
666	2	2
668	1	4
669	2	2
670	1	4
671	3	2
672	2	2
673	1	4
674	1	4
675	1	4
676	2	2
677	2	2
678	2	2
679	2	2
680	2	2
681	2	2
682	3	2
683	1	4
684	3	2
686	2	2
688	1	4
689	1	4
690	1	4
691	1	4
692	2	2
693	2	2
694	2	2
695	2	2
696	3	2
697	1	4
698	2	2
699	1	4
702	2	2
703	1	4
704	1	4
705	1	4
707	3	2
708	2	2
709	4	2
710	1	4
711	2	2
712	1	4
713	3	2
714	3	2
715	4	2
716	3	2
717	3	2
718	3	2
719	4	2
720	2	2
721	2	2
722	2	2
723	3	2
724	2	2
725	1	4
727	1	4
728	2	2
729	2	2
730	1	4
731	2	2
732	2	2
733	1	4
734	2	2
735	3	2
736	2	2
738	1	4
739	1	4
740	2	2
741	2	2
742	1	4
743	2	2
744	2	2
745	2	2
746	2	2
747	2	2
748	1	4
749	2	2
750	1	4
751	2	2
752	2	2
753	2	2
754	2	2
755	1	4
756	1	4
757	1	4
758	3	2
760	2	2
761	2	2
762	3	2
764	2	2
765	4	2
766	3	2
767	2	2
768	2	2
769	2	2
770	4	2
771	2	2
772	2	2
773	3	2
774	1	4
775	1	4
776	2	2
777	2	2
778	2	2
779	2	2
780	1	4
782	1	4
783	1	4
785	1	4
786	2	2
787	3	2
788	2	2
789	2	2
791	1	4
792	1	4
793	3	2
794	1	4
795	3	2
796	2	2
797	2	2
798	2	2
799	2	2
801	3	2
802	2	2
806	1	4
808	1	4
809	2	2
810	1	4
812	1	4
813	1	4
814	2	2
816	1	4
817	1	4
818	1	4
819	1	4
820	2	2
821	1	4
822	2	2
823	2	2
824	4	2
825	1	4
826	1	4
827	2	2
828	1	4
829	3	2
830	2	2
831	2	2
832	2	2
833	1	4
834	2	2
835	4	2
836	3	2
837	2	2
838	2	2
839	2	2
840	2	2
841	2	2
842	2	2
843	2	2
844	2	2
845	1	4
847	1	4
848	3	2
849	2	2
850	2	2
851	2	2
852	3	2
853	2	2
854	3	2
855	3	2
856	3	2
857	1	4
858	1	4
859	1	4
860	1	4
861	3	2
862	4	2
863	1	4
864	3	2
865	3	2
866	2	2
867	2	2
868	1	4
869	2	2
870	1	4
871	1	4
873	1	4
875	2	2
876	1	4
877	2	2
878	3	2
879	3	2
880	1	4
881	1	4
882	2	2
883	2	2
884	3	2
885	1	4
887	1	4
888	2	2
889	2	2
890	1	4
892	2	2
893	2	2
894	3	2
895	2	2
896	1	4
897	1	4
898	1	4
899	1	4
900	2	2
901	3	2
902	1	4
903	2	2
905	1	4
906	1	4
907	2	2
908	1	4
910	1	4
911	1	4
912	1	4
914	1	4
915	1	4
916	1	4
917	2	2
918	2	2
919	3	2
920	3	2
921	2	2
922	2	2
923	1	4
924	1	4
925	2	2
926	2	2
927	2	2
928	2	2
929	3	2
930	5	1
931	1	4
932	1	4
933	4	2
934	2	2
935	1	4
936	2	2
937	2	2
938	1	4
939	2	2
940	2	2
941	2	2
942	1	4
943	3	2
944	3	2
945	1	4
946	3	2
947	2	2
948	1	4
949	1	4
951	1	4
952	1	4
953	4	2
954	3	2
955	1	4
956	2	2
957	2	2
958	2	2
959	1	4
960	1	4
961	1	4
962	2	2
963	1	4
964	2	2
965	2	2
966	1	4
967	1	4
968	1	4
969	2	2
970	1	4
971	2	2
975	2	2
978	2	2
979	1	4
980	1	4
981	1	4
982	2	2
983	1	4
984	2	2
986	2	2
987	2	2
988	1	4
989	1	4
990	2	2
991	1	4
992	2	2
993	1	4
994	1	4
995	1	4
996	1	4
997	3	2
998	1	4
999	2	2
1000	2	2
1001	1	4
1002	1	4
1003	1	4
1004	1	4
1005	2	2
1006	1	4
1007	1	4
1015	2	2
1016	2	2
1017	2	2
1018	1	4
1019	2	2
1020	1	4
1024	2	2
1026	2	2
1027	1	4
1028	1	4
1029	1	4
1031	1	4
1032	2	2
1036	1	4
1037	1	4
1038	1	4
1039	1	4
1040	2	2
1041	1	4
1043	1	4
1044	2	2
1045	1	4
1046	1	4
1047	1	4
1048	2	2
1049	2	2
1050	2	2
1051	1	4
1052	1	4
1053	2	2
1056	1	4
1057	1	4
1058	1	4
1059	2	2
1060	2	2
1061	1	4
1062	3	2
1063	2	2
1064	2	2
1065	1	4
1066	2	2
1068	1	4
1069	2	2
1070	3	2
1071	2	2
1072	2	2
1073	1	4
1074	1	4
1075	1	4
1076	3	2
1077	1	4
1078	2	2
1079	3	2
1080	4	2
1081	1	4
1083	1	4
1084	1	4
1085	1	4
1086	1	4
1087	2	2
1088	1	4
1089	1	4
1090	1	4
1091	1	4
1092	1	4
1094	1	4
1097	1	4
1099	1	4
1100	1	4
1101	1	4
1102	2	2
1103	1	4
1104	2	2
1105	2	2
1106	2	2
1107	3	2
1108	1	4
1109	1	4
1110	2	2
1112	1	4
1113	1	4
1115	1	4
1116	1	4
1117	2	2
1118	1	4
1120	1	4
1121	1	4
1122	2	2
1123	1	4
1124	1	4
1125	1	4
1126	1	4
1129	1	4
1130	2	2
1131	3	2
1132	3	2
1134	3	2
1135	2	2
1136	2	2
1137	1	4
1138	2	2
1139	2	2
1140	3	2
1141	1	4
1142	1	4
1143	2	2
1144	2	2
1145	4	2
1146	1	4
1147	1	4
1148	2	2
1149	1	4
1150	3	2
1152	2	2
1154	4	2
1155	1	4
1156	5	1
1157	3	2
1158	2	2
1159	2	2
1160	2	2
1161	2	2
1162	1	4
1163	1	4
1164	1	4
1165	2	2
1166	3	2
1167	1	4
1168	1	4
1169	1	4
1170	1	4
1171	1	4
1172	1	4
1173	2	2
1174	1	4
1175	1	4
1176	2	2
1177	1	4
1178	3	2
1179	2	2
1180	4	2
1181	3	2
1182	2	2
1183	1	4
1184	2	2
1185	3	2
1186	2	2
1187	3	2
1188	3	2
1189	1	4
1190	2	2
1191	3	2
1192	2	2
1193	2	2
1194	1	4
1195	1	4
1196	1	4
1197	2	2
1198	2	2
1199	2	2
1200	2	2
1201	2	2
1202	3	2
1203	2	2
1204	3	2
1205	3	2
1206	3	2
1207	3	2
1208	1	4
1209	2	2
1210	3	2
1211	4	2
1212	3	2
1213	2	2
1215	2	2
1216	1	4
1217	2	2
1218	5	1
1219	3	2
1220	2	2
1221	1	4
1222	2	2
1223	2	2
1224	2	2
1225	1	4
1226	3	2
1227	4	2
1228	5	1
1229	3	2
1230	2	2
1231	2	2
1232	1	4
1233	2	2
1234	2	2
1235	1	4
1236	3	2
1237	2	2
1238	2	2
1239	3	2
1240	2	2
1241	2	2
1242	2	2
1243	5	1
1244	1	4
1245	4	2
1246	4	2
1247	2	2
1248	2	2
1249	4	2
1250	3	2
1251	3	2
1252	2	2
1253	2	2
1254	2	2
1255	2	2
1256	4	2
1257	4	2
1258	4	2
1259	3	2
1260	2	2
1262	2	2
1263	4	2
1264	3	2
1265	2	2
1266	2	2
1267	2	2
1268	1	4
1269	2	2
1270	2	2
1271	2	2
1272	3	2
1273	2	2
1274	2	2
1275	2	2
1276	4	2
1277	3	2
1278	2	2
1279	2	2
1280	5	1
1281	4	2
1282	4	2
1283	3	2
1284	1	4
1285	1	4
1286	2	2
1287	2	2
1288	2	2
1289	2	2
1290	1	4
1291	1	4
1292	2	2
1294	2	2
1295	2	2
1296	2	2
1297	3	2
1298	5	1
1299	3	2
1300	1	4
1302	3	2
1303	1	4
1304	1	4
1305	1	4
1306	1	4
1307	2	2
1308	3	2
1309	1	4
1310	2	2
1311	2	2
1312	1	4
1313	2	2
1314	1	4
1315	1	4
1316	3	2
1317	2	2
1318	4	2
1319	4	2
1320	4	2
1321	4	2
1322	3	2
1323	2	2
1324	2	2
1325	2	2
1326	3	2
1327	3	2
1328	4	2
1329	3	2
1330	2	2
1331	2	2
1332	2	2
1333	2	2
1334	4	2
1335	4	2
1336	3	2
1337	5	1
1338	4	2
1339	3	2
1341	2	2
1342	2	2
1343	1	4
1344	3	2
1345	2	2
1346	2	2
1347	1	4
1348	4	2
1349	3	2
1350	3	2
1351	3	2
1352	2	2
1353	2	2
1354	2	2
1355	3	2
1356	2	2
1357	4	2
1358	4	2
1359	4	2
1360	4	2
1361	5	1
1364	2	2
1365	4	2
1366	3	2
1367	2	2
1368	1	4
1369	2	2
1371	2	2
1378	1	4
1380	1	4
1389	1	4
1395	1	4
1396	1	4
1397	1	4
1398	1	4
1401	1	4
1402	1	4
1403	1	4
1404	2	2
1405	1	4
1417	1	4
1423	1	4
1446	1	4
1454	1	4
1493	1	4
1667	1	4
---------------------------------------------------
---------------------------------------------------

5' UUCAGAGGUGAAGACACUCGCA 3' Transcript: MsUN008813:255-276 Slice Site:267
   ||||||||||||||||| ||  
3' AAGUCUCCACUUCUGUGUGCAU 5' Query: msa-miR5213-5p

SiteID: MsUN008813:267
MFE of perfect match: -39.00
MFE of this site: -33.80
MFEratio: 0.866666666666667
Allen et al. score: 5
Paired Regions (query5'-query3',transcript3'-transcript5')
	3-4,274-273
	6-22,271-255
Unpaired Regions (query5'-query3',transcript3'-transcript5')
	1-2,276-275	UP5: Unpaired region at 5' of query
	5-5,272-272	SIL: Symmetric internal loop

Degradome data file: MsBBDMclean.fa_dd.txt
Degardome Category: 2
Degradome p-value: 0.00311090397355929
T-Plot file: MsBBTGT/msa-miR5213-5p_MsUN008813_267_TPlot.pdf

Position	Reads	Category
37	1	4
167	1	4
179	1	4
198	1	4
206	1	4
235	2	2
236	1	4
259	1	4
265	1	4
267	2	2	<<<<<<<<<<
305	1	4
313	1	4
345	1	4
347	1	4
355	1	4
360	1	4
390	2	2
402	1	4
436	1	4
437	1	4
483	1	4
493	1	4
497	2	2
500	1	4
506	1	4
510	1	4
511	1	4
520	1	4
525	1	4
529	3	1
530	1	4
531	2	2
532	1	4
534	1	4
536	3	1
538	1	4
541	1	4
713	1	4
---------------------------------------------------
---------------------------------------------------

5' UAUGCCAAUCAUUGACUAUGA 3' Transcript: MsUN009372:913-933 Slice Site:924
   o|o|||||||||||||o    
3' GUGCGGUUAGUAACUGGAAUA 5' Query: msa-miR5235b

SiteID: MsUN009372:924
MFE of perfect match: -34.80
MFE of this site: -25.90
MFEratio: 0.744252873563218
Allen et al. score: 9
Paired Regions (query5'-query3',transcript3'-transcript5')
	5-21,929-913
Unpaired Regions (query5'-query3',transcript3'-transcript5')
	1-4,933-930	UP5: Unpaired region at 5' of query

Degradome data file: MsBBDMclean.fa_dd.txt
Degardome Category: 2
Degradome p-value: 0.0366986952216916
T-Plot file: MsBBTGT/msa-miR5235b_MsUN009372_924_TPlot.pdf

Position	Reads	Category
82	1	4
87	1	4
98	1	4
100	1	4
137	1	4
145	1	4
157	1	4
172	1	4
175	1	4
178	1	4
194	1	4
202	1	4
219	1	4
247	1	4
256	1	4
258	1	4
265	1	4
266	1	4
268	1	4
271	1	4
282	1	4
284	1	4
303	1	4
309	1	4
319	1	4
327	1	4
329	1	4
355	1	4
367	1	4
370	1	4
374	1	4
389	2	2
412	1	4
421	1	4
427	1	4
430	1	4
432	1	4
433	1	4
434	1	4
435	1	4
451	1	4
454	1	4
455	1	4
466	1	4
478	1	4
481	1	4
483	1	4
485	1	4
493	1	4
494	1	4
497	1	4
498	1	4
500	1	4
511	1	4
512	1	4
519	1	4
525	1	4
526	1	4
536	1	4
538	1	4
539	1	4
547	1	4
566	1	4
570	1	4
574	1	4
578	1	4
580	1	4
581	1	4
584	1	4
587	1	4
596	1	4
599	1	4
601	1	4
606	1	4
607	1	4
622	1	4
623	1	4
624	1	4
627	1	4
629	1	4
635	1	4
642	1	4
643	1	4
645	1	4
646	1	4
647	1	4
650	1	4
652	1	4
654	1	4
656	1	4
661	1	4
665	1	4
666	1	4
667	1	4
668	1	4
673	1	4
677	1	4
678	1	4
679	1	4
688	1	4
689	2	2
708	1	4
710	1	4
718	1	4
723	1	4
725	1	4
726	1	4
735	1	4
746	1	4
751	1	4
759	1	4
761	1	4
765	1	4
769	1	4
776	1	4
778	1	4
781	1	4
783	1	4
784	1	4
785	1	4
786	1	4
789	1	4
795	1	4
796	1	4
799	1	4
800	1	4
804	1	4
810	1	4
814	2	2
817	1	4
818	2	2
819	3	2
820	1	4
821	2	2
822	1	4
823	1	4
825	2	2
826	1	4
827	1	4
828	1	4
833	1	4
837	1	4
838	1	4
841	1	4
843	1	4
846	2	2
847	1	4
849	1	4
850	1	4
853	3	2
854	2	2
855	1	4
856	1	4
859	2	2
864	1	4
867	2	2
869	1	4
870	1	4
872	1	4
873	1	4
874	1	4
875	2	2
877	1	4
880	1	4
882	1	4
883	2	2
884	1	4
885	1	4
886	1	4
887	1	4
888	1	4
889	1	4
895	1	4
900	1	4
902	1	4
903	1	4
904	1	4
908	1	4
909	1	4
914	1	4
915	1	4
916	1	4
917	1	4
920	1	4
921	1	4
923	1	4
924	2	2	<<<<<<<<<<
927	1	4
928	2	2
929	1	4
933	1	4
936	1	4
937	1	4
939	1	4
943	1	4
944	1	4
945	1	4
946	2	2
948	2	2
949	1	4
951	2	2
952	2	2
953	1	4
954	1	4
955	1	4
956	1	4
957	1	4
958	1	4
969	2	2
971	1	4
975	1	4
976	1	4
977	1	4
978	1	4
979	1	4
982	1	4
985	2	2
987	1	4
989	1	4
993	2	2
994	1	4
996	1	4
997	1	4
999	1	4
1000	1	4
1001	1	4
1005	1	4
1009	1	4
1010	1	4
1017	1	4
1019	1	4
1020	1	4
1021	1	4
1022	2	2
1024	1	4
1031	1	4
1032	1	4
1033	1	4
1034	1	4
1036	1	4
1043	1	4
1046	1	4
1048	1	4
1049	1	4
1056	1	4
1057	1	4
1058	2	2
1059	1	4
1063	2	2
1066	1	4
1068	1	4
1072	1	4
1073	1	4
1075	1	4
1076	1	4
1078	1	4
1080	1	4
1081	1	4
1093	1	4
1096	1	4
1097	1	4
1099	2	2
1102	1	4
1103	1	4
1107	1	4
1108	2	2
1109	1	4
1111	1	4
1112	1	4
1115	1	4
1117	1	4
1121	1	4
1123	2	2
1128	1	4
1130	1	4
1131	2	2
1132	1	4
1152	1	4
1159	1	4
1165	1	4
1166	2	2
1167	1	4
1186	1	4
1188	2	2
1191	1	4
1196	1	4
1197	1	4
1205	1	4
1206	1	4
1207	1	4
1210	1	4
1211	1	4
1215	1	4
1216	1	4
1217	1	4
1218	2	2
1219	2	2
1221	1	4
1222	1	4
1224	2	2
1225	1	4
1229	1	4
1230	1	4
1232	1	4
1233	2	2
1235	2	2
1243	1	4
1244	1	4
1245	1	4
1246	1	4
1248	4	0
1249	1	4
1250	2	2
1251	2	2
1252	2	2
1253	1	4
1254	1	4
1255	2	2
1257	2	2
1258	3	2
1259	1	4
1261	2	2
1262	1	4
1264	1	4
1265	1	4
1266	1	4
1270	1	4
1272	1	4
1273	1	4
1274	1	4
1275	2	2
1276	3	2
1277	1	4
1278	1	4
1279	1	4
1280	1	4
1285	1	4
1290	1	4
1291	2	2
1292	1	4
1294	1	4
1295	1	4
1297	2	2
1298	2	2
1299	1	4
1300	1	4
1301	2	2
1303	2	2
1304	1	4
1305	1	4
1308	1	4
1309	1	4
1310	1	4
1313	2	2
1315	1	4
1317	1	4
1318	3	2
1319	1	4
1320	2	2
1321	2	2
1325	1	4
1326	3	2
1327	2	2
1328	2	2
1329	1	4
1332	1	4
1333	2	2
1337	1	4
1340	3	2
1341	2	2
1343	2	2
1346	1	4
1347	1	4
1348	1	4
1349	1	4
1353	2	2
1356	1	4
1357	1	4
1358	1	4
1362	2	2
1363	2	2
1364	1	4
1366	2	2
1367	2	2
1368	1	4
1369	2	2
1370	3	2
1372	2	2
1373	2	2
1374	1	4
1378	1	4
1379	1	4
1380	2	2
1381	1	4
1383	1	4
1384	1	4
1385	1	4
1387	1	4
1388	1	4
1389	2	2
1390	1	4
1391	1	4
1392	1	4
1393	2	2
1394	2	2
1395	1	4
1396	1	4
1397	1	4
1399	1	4
1401	1	4
1404	2	2
1405	1	4
1407	1	4
1408	1	4
1409	1	4
1410	1	4
1411	1	4
1413	1	4
1414	1	4
1415	2	2
1416	1	4
1417	1	4
1418	1	4
1419	2	2
1420	1	4
1421	1	4
1422	1	4
1424	1	4
1425	2	2
1427	1	4
1428	2	2
1430	1	4
1431	1	4
1433	1	4
1434	2	2
1435	1	4
1436	1	4
1437	1	4
1438	1	4
1439	1	4
1440	1	4
1441	2	2
1443	1	4
1444	1	4
1449	1	4
1450	1	4
1451	1	4
1452	1	4
1453	1	4
1456	1	4
1458	1	4
1462	1	4
1469	1	4
1471	1	4
1473	1	4
1475	1	4
1476	2	2
1477	1	4
1482	1	4
1483	1	4
1486	2	2
1488	1	4
1489	1	4
1492	1	4
1493	1	4
1495	1	4
1497	1	4
1498	1	4
1499	1	4
1501	2	2
1502	2	2
1503	2	2
1507	1	4
1508	1	4
1509	1	4
1510	1	4
1512	2	2
1516	1	4
1520	1	4
1521	1	4
1522	1	4
1523	1	4
1524	1	4
1527	1	4
1528	1	4
1530	1	4
1535	1	4
1537	1	4
1538	1	4
1539	1	4
1540	3	2
1541	1	4
1545	1	4
1546	1	4
1548	1	4
1549	1	4
1550	1	4
1553	1	4
1554	2	2
1557	1	4
1558	1	4
1559	1	4
1562	1	4
1563	1	4
1568	1	4
1571	1	4
1572	1	4
1577	1	4
1580	1	4
1582	2	2
1583	1	4
1584	1	4
1585	1	4
1586	1	4
1587	1	4
1590	1	4
1591	1	4
1592	1	4
1593	1	4
1594	1	4
1595	1	4
1596	1	4
1597	3	2
1599	2	2
1602	2	2
1603	2	2
1604	2	2
1605	2	2
1606	1	4
1607	1	4
1608	1	4
1609	1	4
1610	1	4
1612	1	4
1615	2	2
1616	2	2
1617	1	4
1618	1	4
1619	1	4
1620	1	4
1622	1	4
1623	1	4
1624	1	4
1626	2	2
1627	1	4
1628	2	2
1629	2	2
1630	1	4
1638	1	4
1640	1	4
1641	1	4
1646	1	4
1647	1	4
1648	1	4
1649	1	4
1653	2	2
1654	1	4
1655	2	2
1656	3	2
1657	2	2
1660	1	4
1661	2	2
1662	1	4
1663	1	4
1664	1	4
1666	1	4
1667	1	4
1670	1	4
1672	1	4
1677	1	4
1681	1	4
1682	1	4
1688	1	4
1689	2	2
1690	1	4
1691	1	4
1692	2	2
1693	1	4
1694	1	4
1700	1	4
1701	2	2
1702	2	2
1703	1	4
1704	1	4
1705	2	2
1707	1	4
1708	1	4
1709	1	4
1710	1	4
1711	1	4
1713	1	4
1722	1	4
1724	1	4
1725	1	4
1726	1	4
1727	1	4
1728	1	4
1729	1	4
1731	1	4
1735	1	4
1736	1	4
1737	1	4
1741	1	4
1743	2	2
1744	1	4
1748	2	2
1749	2	2
1750	2	2
1752	1	4
1753	1	4
1754	1	4
1755	1	4
1757	1	4
1759	1	4
1761	1	4
1762	1	4
1763	1	4
1764	1	4
1765	1	4
1768	1	4
1769	1	4
1770	1	4
1771	2	2
1772	1	4
1777	1	4
1779	1	4
1780	1	4
1781	1	4
1782	2	2
1783	2	2
1784	1	4
1789	1	4
1790	1	4
1791	1	4
1792	1	4
1794	1	4
1795	1	4
1799	1	4
1800	1	4
1805	1	4
1807	1	4
1809	1	4
1810	1	4
1812	1	4
1813	1	4
1817	2	2
1820	1	4
1821	1	4
1823	1	4
1824	1	4
1825	1	4
1827	2	2
1828	1	4
1829	1	4
1830	1	4
1833	1	4
1835	2	2
1836	1	4
1837	1	4
1838	2	2
1839	1	4
1841	1	4
1842	1	4
1845	1	4
1846	1	4
1847	1	4
1849	2	2
1850	1	4
1851	1	4
1856	1	4
1857	1	4
1858	1	4
1859	1	4
1860	1	4
1863	1	4
1864	1	4
1865	2	2
1866	2	2
1867	2	2
1868	1	4
1869	1	4
1870	1	4
1871	1	4
1873	1	4
1875	1	4
1879	1	4
1880	1	4
1883	1	4
1897	1	4
1908	1	4
1910	1	4
1917	1	4
1923	1	4
1927	1	4
1936	1	4
1940	1	4
1941	2	2
1942	2	2
1944	1	4
1950	1	4
1951	1	4
1955	1	4
1958	1	4
1959	1	4
1965	1	4
1973	1	4
1974	1	4
1975	1	4
1976	1	4
1982	1	4
1983	1	4
1984	1	4
1987	1	4
1991	1	4
2003	1	4
2005	1	4
2006	1	4
2007	2	2
2012	1	4
2013	1	4
2015	1	4
2026	1	4
2027	1	4
2030	1	4
2031	2	2
2034	2	2
2036	1	4
2045	1	4
2048	1	4
2049	2	2
2052	1	4
2055	1	4
2058	1	4
2060	1	4
2062	1	4
2063	1	4
2065	1	4
2068	1	4
2069	1	4
2076	1	4
2079	1	4
2080	1	4
2082	1	4
2083	1	4
2085	1	4
2087	1	4
2089	1	4
2090	1	4
2091	3	2
2092	1	4
2094	1	4
2099	1	4
2107	1	4
2108	1	4
2113	1	4
2119	1	4
2127	1	4
2135	1	4
2140	1	4
2145	1	4
2178	1	4
---------------------------------------------------
---------------------------------------------------

5' CGGUUCAAUAAAGCUGUGGGA 3' Transcript: MsUN009855:241-261 Slice Site:252
   |o|||||| ||||||||||o|
3' GUCAAGUUCUUUCGACACCUU 5' Query: msa-miR396b-5p

SiteID: MsUN009855:252
MFE of perfect match: -35.00
MFE of this site: -29.50
MFEratio: 0.842857142857143
Allen et al. score: 2.5
Paired Regions (query5'-query3',transcript3'-transcript5')
	1-12,261-250
	14-21,248-241
Unpaired Regions (query5'-query3',transcript3'-transcript5')
	13-13,249-249	SIL: Symmetric internal loop

Degradome data file: MsBBDMclean.fa_dd.txt
Degardome Category: 2
Degradome p-value: 0.0154580432291549
T-Plot file: MsBBTGT/msa-miR396b-5p_MsUN009855_252_TPlot.pdf

Position	Reads	Category
127	1	4
142	1	4
252	2	2	<<<<<<<<<<
264	3	0
295	1	4
326	1	4
410	1	4
432	2	2
---------------------------------------------------
---------------------------------------------------

5' UUCAGAGGUGAAGACACUCGCA 3' Transcript: MsUN010070:144-165 Slice Site:156
   ||||||||||||||||| ||  
3' AAGUCUCCACUUCUGUGUGCAU 5' Query: msa-miR5213-5p

SiteID: MsUN010070:156
MFE of perfect match: -39.00
MFE of this site: -33.80
MFEratio: 0.866666666666667
Allen et al. score: 5
Paired Regions (query5'-query3',transcript3'-transcript5')
	3-4,163-162
	6-22,160-144
Unpaired Regions (query5'-query3',transcript3'-transcript5')
	1-2,165-164	UP5: Unpaired region at 5' of query
	5-5,161-161	SIL: Symmetric internal loop

Degradome data file: MsBBDMclean.fa_dd.txt
Degardome Category: 0
Degradome p-value: 0.000239986109211165
T-Plot file: MsBBTGT/msa-miR5213-5p_MsUN010070_156_TPlot.pdf

Position	Reads	Category
1	1	4
35	1	4
91	1	4
113	1	4
126	1	4
156	2	0	<<<<<<<<<<
168	1	4
171	1	4
201	1	4
206	1	4
207	1	4
208	1	4
214	1	4
---------------------------------------------------
---------------------------------------------------

5' AAGGUGAGGAAAACAGUUCUCA 3' Transcript: MsUN010345:727-748 Slice Site:739
   |||||| |||||||||||||||
3' UUCCACGCCUUUUGUCAAGAGU 5' Query: msa-miR5743a

SiteID: MsUN010345:739
MFE of perfect match: -38.30
MFE of this site: -34.00
MFEratio: 0.887728459530026
Allen et al. score: 1
Paired Regions (query5'-query3',transcript3'-transcript5')
	1-15,748-734
	17-22,732-727
Unpaired Regions (query5'-query3',transcript3'-transcript5')
	16-16,733-733	SIL: Symmetric internal loop

Degradome data file: MsBBDMclean.fa_dd.txt
Degardome Category: 0
Degradome p-value: 0.000239986109211165
T-Plot file: MsBBTGT/msa-miR5743a_MsUN010345_739_TPlot.pdf

Position	Reads	Category
207	1	4
209	1	4
428	1	4
475	1	4
478	1	4
493	1	4
589	1	4
613	1	4
640	1	4
720	1	4
738	1	4
739	5	0	<<<<<<<<<<
746	1	4
755	1	4
769	1	4
788	1	4
799	1	4
822	1	4
935	1	4
---------------------------------------------------
---------------------------------------------------

5' AAUAAUUAUCCGAUACUUCCCGAU 3' Transcript: MsUN010427:323-346 Slice Site:337
   ||||||||||||||||||||||||
3' UUAUUAAUAGGCUAUGAAGGGCUA 5' Query: msa-miR5297

SiteID: MsUN010427:337
MFE of perfect match: -36.60
MFE of this site: -37.90
MFEratio: 1
Allen et al. score: 0
Paired Regions (query5'-query3',transcript3'-transcript5')
	1-24,346-323
Unpaired Regions (query5'-query3',transcript3'-transcript5')
	NA

Degradome data file: MsBBDMclean.fa_dd.txt
Degardome Category: 4
Degradome p-value: 0.0258943434941944
T-Plot file: MsBBTGT/msa-miR5297_MsUN010427_337_TPlot.pdf

Position	Reads	Category
337	1	4	<<<<<<<<<<
345	1	4
455	1	4
508	1	4
515	1	4
516	1	4
517	1	4
---------------------------------------------------
---------------------------------------------------

5' UAGAUCAUA-UGGCAGCUUCA 3' Transcript: MsUN010604:284-303 Slice Site:294
   ||||||||  |||||||||||
3' AUCUAGUACGACCGUCGAAGU 5' Query: msa-miR167a

SiteID: MsUN010604:294
MFE of perfect match: -38.90
MFE of this site: -30.10
MFEratio: 0.773778920308483
Allen et al. score: 3
Paired Regions (query5'-query3',transcript3'-transcript5')
	1-11,303-293
	14-21,291-284
Unpaired Regions (query5'-query3',transcript3'-transcript5')
	12-13,292-292	AILq: Asymmetric internal loop with more nts on the query side

Degradome data file: MsBBDMclean.fa_dd.txt
Degardome Category: 1
Degradome p-value: 0.00780396299408781
T-Plot file: MsBBTGT/msa-miR167a_MsUN010604_294_TPlot.pdf

Position	Reads	Category
26	1	4
122	1	4
141	1	4
152	1	4
211	1	4
221	1	4
240	1	4
294	3	1	<<<<<<<<<<
306	2	2
307	1	4
329	1	4
355	1	4
360	1	4
361	1	4
362	1	4
363	1	4
364	3	1
422	1	4
430	1	4
527	1	4
547	1	4
548	3	1
561	1	4
562	1	4
563	1	4
564	1	4
565	1	4
581	1	4
605	1	4
615	1	4
622	1	4
640	1	4
652	1	4
685	1	4
704	1	4
705	1	4
716	1	4
750	2	2
762	1	4
794	1	4
795	1	4
796	1	4
832	1	4
841	1	4
876	1	4
883	1	4
931	1	4
949	1	4
960	1	4
965	1	4
967	1	4
968	1	4
999	1	4
1019	1	4
1037	1	4
---------------------------------------------------
---------------------------------------------------

5' CUGAUCAUGCUGGCGAGCUUAG 3' Transcript: MsUN012385:1583-1604 Slice Site:1594
   | |||||||||||| |||||  
3' GUCUAGUACGACCG-UCGAAGU 5' Query: msa-miR167b-5p

SiteID: MsUN012385:1594
MFE of perfect match: -40.20
MFE of this site: -29.50
MFEratio: 0.733830845771144
Allen et al. score: 6
Paired Regions (query5'-query3',transcript3'-transcript5')
	3-7,1602-1598
	8-19,1596-1585
	21-21,1583-1583
Unpaired Regions (query5'-query3',transcript3'-transcript5')
	1-2,1604-1603	UP5: Unpaired region at 5' of query
	x-x,1597-1597	BULt: Bulge on transcript side
	20-20,1584-1584	SIL: Symmetric internal loop

Degradome data file: MsBBDMclean.fa_dd.txt
Degardome Category: 0
Degradome p-value: 0.00239727105003962
T-Plot file: MsBBTGT/msa-miR167b-5p_MsUN012385_1594_TPlot.pdf

Position	Reads	Category
584	1	4
741	1	4
976	1	4
1108	1	4
1151	1	4
1192	1	4
1213	1	4
1529	1	4
1547	1	4
1594	2	0	<<<<<<<<<<
1610	1	4
1681	1	4
1710	1	4
---------------------------------------------------
---------------------------------------------------

5' UGUGCUUUCUCUCUUCUGUCA 3' Transcript: MsUN014236:146-166 Slice Site:157
   ||||||o||||||||||||||
3' ACACGAGAGAGAGAAGACAGU 5' Query: msa-miR156a

SiteID: MsUN014236:157
MFE of perfect match: -39.00
MFE of this site: -37.70
MFEratio: 0.966666666666667
Allen et al. score: 0.5
Paired Regions (query5'-query3',transcript3'-transcript5')
	1-21,166-146
Unpaired Regions (query5'-query3',transcript3'-transcript5')
	NA

Degradome data file: MsBBDMclean.fa_dd.txt
Degardome Category: 1
Degradome p-value: 0.00223594604638322
T-Plot file: MsBBTGT/msa-miR156a_MsUN014236_157_TPlot.pdf

Position	Reads	Category
25	1	4
53	1	4
58	1	4
83	1	4
86	1	4
89	1	4
107	1	4
118	1	4
129	1	4
151	1	4
157	3	1	<<<<<<<<<<
158	2	2
161	1	4
163	1	4
164	1	4
179	1	4
200	1	4
201	1	4
252	1	4
265	1	4
272	1	4
285	1	4
309	1	4
324	1	4
329	1	4
336	1	4
352	1	4
353	1	4
355	1	4
357	1	4
361	1	4
362	1	4
363	1	4
380	1	4
386	1	4
390	1	4
394	1	4
395	1	4
396	1	4
402	2	2
403	1	4
413	1	4
427	1	4
430	1	4
431	1	4
432	1	4
433	1	4
434	1	4
435	3	1
436	1	4
438	1	4
441	1	4
442	1	4
459	1	4
460	1	4
461	1	4
462	2	2
463	2	2
468	1	4
478	1	4
480	2	2
483	1	4
484	1	4
506	1	4
507	1	4
530	1	4
543	1	4
548	1	4
563	2	2
565	1	4
566	1	4
571	1	4
575	1	4
580	1	4
605	1	4
641	1	4
664	1	4
666	1	4
691	1	4
727	1	4
734	1	4
736	1	4
740	1	4
741	1	4
744	1	4
745	1	4
746	1	4
747	2	2
748	1	4
755	1	4
756	3	1
759	1	4
765	1	4
767	1	4
768	2	2
775	1	4
782	1	4
796	1	4
799	1	4
825	1	4
830	1	4
---------------------------------------------------
---------------------------------------------------

5' GUGCUUUCUCUCUUCUGUCAU 3' Transcript: MsUN014236:147-167 Slice Site:158
   |||||o||| |||||||||| 
3' CACGAGAGAUAGAAGACAGUU 5' Query: msa-miR156e

SiteID: MsUN014236:158
MFE of perfect match: -36.20
MFE of this site: -29.60
MFEratio: 0.81767955801105
Allen et al. score: 3.5
Paired Regions (query5'-query3',transcript3'-transcript5')
	2-11,166-157
	13-21,155-147
Unpaired Regions (query5'-query3',transcript3'-transcript5')
	1-1,167-167	UP5: Unpaired region at 5' of query
	12-12,156-156	SIL: Symmetric internal loop

Degradome data file: MsBBDMclean.fa_dd.txt
Degardome Category: 2
Degradome p-value: 0.0276522548939033
T-Plot file: MsBBTGT/msa-miR156e_MsUN014236_158_TPlot.pdf

Position	Reads	Category
25	1	4
53	1	4
58	1	4
83	1	4
86	1	4
89	1	4
107	1	4
118	1	4
129	1	4
151	1	4
157	3	1
158	2	2	<<<<<<<<<<
161	1	4
163	1	4
164	1	4
179	1	4
200	1	4
201	1	4
252	1	4
265	1	4
272	1	4
285	1	4
309	1	4
324	1	4
329	1	4
336	1	4
352	1	4
353	1	4
355	1	4
357	1	4
361	1	4
362	1	4
363	1	4
380	1	4
386	1	4
390	1	4
394	1	4
395	1	4
396	1	4
402	2	2
403	1	4
413	1	4
427	1	4
430	1	4
431	1	4
432	1	4
433	1	4
434	1	4
435	3	1
436	1	4
438	1	4
441	1	4
442	1	4
459	1	4
460	1	4
461	1	4
462	2	2
463	2	2
468	1	4
478	1	4
480	2	2
483	1	4
484	1	4
506	1	4
507	1	4
530	1	4
543	1	4
548	1	4
563	2	2
565	1	4
566	1	4
571	1	4
575	1	4
580	1	4
605	1	4
641	1	4
664	1	4
666	1	4
691	1	4
727	1	4
734	1	4
736	1	4
740	1	4
741	1	4
744	1	4
745	1	4
746	1	4
747	2	2
748	1	4
755	1	4
756	3	1
759	1	4
765	1	4
767	1	4
768	2	2
775	1	4
782	1	4
796	1	4
799	1	4
825	1	4
830	1	4
---------------------------------------------------
---------------------------------------------------

5' UAGGCAAUCCAUCCUUGGCUC 3' Transcript: MsUN014711:1431-1451 Slice Site:1442
   |||||||  ||||||||||| 
3' AUCCGUUCAGUAGGAACCGAA 5' Query: msa-miR169f

SiteID: MsUN014711:1442
MFE of perfect match: -38.50
MFE of this site: -30.70
MFEratio: 0.797402597402597
Allen et al. score: 3
Paired Regions (query5'-query3',transcript3'-transcript5')
	2-12,1450-1440
	15-21,1437-1431
Unpaired Regions (query5'-query3',transcript3'-transcript5')
	1-1,1451-1451	UP5: Unpaired region at 5' of query
	13-14,1439-1438	SIL: Symmetric internal loop

Degradome data file: MsBBDMclean.fa_dd.txt
Degardome Category: 2
Degradome p-value: 0.0366986952216916
T-Plot file: MsBBTGT/msa-miR169f_MsUN014711_1442_TPlot.pdf

Position	Reads	Category
6	1	4
8	1	4
9	1	4
10	1	4
11	1	4
207	1	4
260	1	4
272	1	4
273	1	4
285	1	4
292	1	4
295	1	4
318	1	4
319	1	4
346	1	4
359	1	4
387	1	4
398	1	4
404	1	4
405	1	4
409	1	4
415	1	4
426	1	4
511	1	4
513	2	2
536	1	4
548	1	4
557	1	4
560	1	4
587	1	4
594	1	4
600	2	2
621	1	4
719	1	4
796	1	4
810	1	4
812	1	4
832	1	4
857	1	4
863	1	4
867	1	4
869	1	4
881	1	4
900	1	4
910	1	4
917	1	4
927	1	4
929	1	4
933	1	4
959	1	4
1004	1	4
1015	1	4
1025	1	4
1035	1	4
1053	1	4
1054	1	4
1056	1	4
1059	1	4
1080	1	4
1081	1	4
1082	1	4
1086	1	4
1088	1	4
1089	1	4
1106	1	4
1107	1	4
1110	1	4
1121	1	4
1128	1	4
1141	1	4
1143	1	4
1146	1	4
1150	1	4
1151	1	4
1157	1	4
1159	1	4
1160	1	4
1164	1	4
1166	1	4
1198	1	4
1205	1	4
1206	2	2
1210	1	4
1212	1	4
1235	1	4
1243	1	4
1244	1	4
1274	1	4
1275	1	4
1281	1	4
1311	1	4
1349	1	4
1362	1	4
1369	2	2
1372	1	4
1378	1	4
1379	1	4
1381	1	4
1384	1	4
1387	1	4
1407	2	2
1413	1	4
1427	1	4
1428	1	4
1435	1	4
1437	1	4
1439	1	4
1441	1	4
1442	3	2	<<<<<<<<<<
1443	1	4
1444	1	4
1446	2	2
1452	1	4
1454	1	4
1456	1	4
1457	2	2
1458	1	4
1466	1	4
1469	2	2
1470	2	2
1471	1	4
1473	2	2
1477	2	2
1478	1	4
1483	1	4
1487	1	4
1489	1	4
1491	1	4
1493	1	4
1494	1	4
1496	1	4
1503	1	4
1505	1	4
1506	1	4
1507	1	4
1511	1	4
1512	1	4
1514	1	4
1516	1	4
1522	1	4
1524	1	4
1525	1	4
1533	1	4
1536	1	4
1537	1	4
1541	1	4
1544	1	4
1547	1	4
1549	1	4
1553	2	2
1554	2	2
1555	3	2
1556	4	0
1557	1	4
1558	1	4
1560	1	4
1561	1	4
1564	1	4
1567	1	4
1569	1	4
1570	1	4
1571	1	4
1581	1	4
1597	1	4
1601	1	4
1608	3	2
1610	1	4
1620	1	4
1621	1	4
1622	2	2
1623	1	4
1624	1	4
1625	1	4
1626	1	4
1627	1	4
1630	1	4
1644	2	2
1645	2	2
1646	2	2
1647	2	2
1648	1	4
1649	1	4
1651	1	4
1654	1	4
1656	1	4
1657	1	4
1658	1	4
1659	1	4
1660	2	2
1661	2	2
1662	1	4
1663	1	4
1664	1	4
1667	1	4
1678	1	4
1679	1	4
1683	1	4
1684	1	4
1685	1	4
1686	1	4
1688	1	4
1698	1	4
1701	1	4
1704	1	4
1710	1	4
1719	1	4
1721	2	2
1722	1	4
1723	1	4
1726	1	4
1727	1	4
1728	1	4
1729	2	2
1731	1	4
1738	1	4
1739	2	2
1740	1	4
1742	2	2
1743	1	4
1745	1	4
1746	1	4
1748	2	2
1749	1	4
1752	2	2
1753	1	4
1754	1	4
1756	1	4
1757	2	2
1761	2	2
1764	1	4
1765	1	4
1778	2	2
1779	1	4
1780	1	4
---------------------------------------------------
---------------------------------------------------

5' UUGGCAACUCAUCCUUGGCUC 3' Transcript: MsUN014711:1458-1478 Slice Site:1469
   oo||||| |||||||||||||
3' GGCCGUUCAGUAGGAACCGAG 5' Query: msa-miR169e-5p

SiteID: MsUN014711:1469
MFE of perfect match: -43.20
MFE of this site: -34.30
MFEratio: 0.793981481481481
Allen et al. score: 2
Paired Regions (query5'-query3',transcript3'-transcript5')
	1-13,1478-1466
	15-21,1464-1458
Unpaired Regions (query5'-query3',transcript3'-transcript5')
	14-14,1465-1465	SIL: Symmetric internal loop

Degradome data file: MsBBDMclean.fa_dd.txt
Degardome Category: 2
Degradome p-value: 0.0366986952216916
T-Plot file: MsBBTGT/msa-miR169e-5p_MsUN014711_1469_TPlot.pdf

Position	Reads	Category
6	1	4
8	1	4
9	1	4
10	1	4
11	1	4
207	1	4
260	1	4
272	1	4
273	1	4
285	1	4
292	1	4
295	1	4
318	1	4
319	1	4
346	1	4
359	1	4
387	1	4
398	1	4
404	1	4
405	1	4
409	1	4
415	1	4
426	1	4
511	1	4
513	2	2
536	1	4
548	1	4
557	1	4
560	1	4
587	1	4
594	1	4
600	2	2
621	1	4
719	1	4
796	1	4
810	1	4
812	1	4
832	1	4
857	1	4
863	1	4
867	1	4
869	1	4
881	1	4
900	1	4
910	1	4
917	1	4
927	1	4
929	1	4
933	1	4
959	1	4
1004	1	4
1015	1	4
1025	1	4
1035	1	4
1053	1	4
1054	1	4
1056	1	4
1059	1	4
1080	1	4
1081	1	4
1082	1	4
1086	1	4
1088	1	4
1089	1	4
1106	1	4
1107	1	4
1110	1	4
1121	1	4
1128	1	4
1141	1	4
1143	1	4
1146	1	4
1150	1	4
1151	1	4
1157	1	4
1159	1	4
1160	1	4
1164	1	4
1166	1	4
1198	1	4
1205	1	4
1206	2	2
1210	1	4
1212	1	4
1235	1	4
1243	1	4
1244	1	4
1274	1	4
1275	1	4
1281	1	4
1311	1	4
1349	1	4
1362	1	4
1369	2	2
1372	1	4
1378	1	4
1379	1	4
1381	1	4
1384	1	4
1387	1	4
1407	2	2
1413	1	4
1427	1	4
1428	1	4
1435	1	4
1437	1	4
1439	1	4
1441	1	4
1442	3	2
1443	1	4
1444	1	4
1446	2	2
1452	1	4
1454	1	4
1456	1	4
1457	2	2
1458	1	4
1466	1	4
1469	2	2	<<<<<<<<<<
1470	2	2
1471	1	4
1473	2	2
1477	2	2
1478	1	4
1483	1	4
1487	1	4
1489	1	4
1491	1	4
1493	1	4
1494	1	4
1496	1	4
1503	1	4
1505	1	4
1506	1	4
1507	1	4
1511	1	4
1512	1	4
1514	1	4
1516	1	4
1522	1	4
1524	1	4
1525	1	4
1533	1	4
1536	1	4
1537	1	4
1541	1	4
1544	1	4
1547	1	4
1549	1	4
1553	2	2
1554	2	2
1555	3	2
1556	4	0
1557	1	4
1558	1	4
1560	1	4
1561	1	4
1564	1	4
1567	1	4
1569	1	4
1570	1	4
1571	1	4
1581	1	4
1597	1	4
1601	1	4
1608	3	2
1610	1	4
1620	1	4
1621	1	4
1622	2	2
1623	1	4
1624	1	4
1625	1	4
1626	1	4
1627	1	4
1630	1	4
1644	2	2
1645	2	2
1646	2	2
1647	2	2
1648	1	4
1649	1	4
1651	1	4
1654	1	4
1656	1	4
1657	1	4
1658	1	4
1659	1	4
1660	2	2
1661	2	2
1662	1	4
1663	1	4
1664	1	4
1667	1	4
1678	1	4
1679	1	4
1683	1	4
1684	1	4
1685	1	4
1686	1	4
1688	1	4
1698	1	4
1701	1	4
1704	1	4
1710	1	4
1719	1	4
1721	2	2
1722	1	4
1723	1	4
1726	1	4
1727	1	4
1728	1	4
1729	2	2
1731	1	4
1738	1	4
1739	2	2
1740	1	4
1742	2	2
1743	1	4
1745	1	4
1746	1	4
1748	2	2
1749	1	4
1752	2	2
1753	1	4
1754	1	4
1756	1	4
1757	2	2
1761	2	2
1764	1	4
1765	1	4
1778	2	2
1779	1	4
1780	1	4
---------------------------------------------------
---------------------------------------------------

5' GGAGGUAGACAGAAUGCCAAA 3' Transcript: MsUN014896:1437-1457 Slice Site:1448
   |||||| ||||||||||||||
3' CCUCCACCUGUCUUACGGUUU 5' Query: msa-miR0027

SiteID: MsUN014896:1448
MFE of perfect match: -40.00
MFE of this site: -35.00
MFEratio: 0.875
Allen et al. score: 1
Paired Regions (query5'-query3',transcript3'-transcript5')
	1-14,1457-1444
	16-21,1442-1437
Unpaired Regions (query5'-query3',transcript3'-transcript5')
	15-15,1443-1443	SIL: Symmetric internal loop

Degradome data file: MsBBDMclean.fa_dd.txt
Degardome Category: 2
Degradome p-value: 0.00311090397355929
T-Plot file: MsBBTGT/msa-miR0027_MsUN014896_1448_TPlot.pdf

Position	Reads	Category
38	1	4
297	1	4
324	1	4
361	2	2
408	1	4
433	1	4
452	1	4
456	1	4
464	1	4
518	1	4
577	1	4
623	1	4
682	1	4
746	1	4
773	1	4
883	1	4
890	1	4
896	1	4
904	1	4
923	1	4
938	1	4
954	1	4
973	1	4
980	1	4
981	1	4
992	1	4
1002	1	4
1029	1	4
1045	1	4
1051	1	4
1077	1	4
1079	1	4
1081	1	4
1083	1	4
1089	1	4
1140	1	4
1155	1	4
1156	2	2
1173	1	4
1193	1	4
1208	1	4
1214	1	4
1243	2	2
1250	1	4
1309	1	4
1311	1	4
1337	1	4
1357	1	4
1369	1	4
1398	1	4
1406	1	4
1409	1	4
1410	1	4
1415	1	4
1427	1	4
1434	1	4
1445	1	4
1448	2	2	<<<<<<<<<<
1449	1	4
1450	1	4
1459	1	4
1461	2	2
1463	1	4
1469	1	4
1472	1	4
1477	1	4
1486	1	4
1502	1	4
1514	1	4
1515	1	4
1520	1	4
1521	1	4
1530	1	4
1553	1	4
1573	1	4
1583	1	4
1587	1	4
1603	1	4
1613	1	4
1617	1	4
1630	2	2
1632	1	4
1635	1	4
1649	1	4
1650	1	4
1672	1	4
1710	1	4
1711	1	4
1721	1	4
1729	1	4
1731	1	4
1741	1	4
1747	1	4
1768	1	4
1772	1	4
1775	1	4
1778	1	4
1783	1	4
1790	1	4
1795	1	4
1810	1	4
1821	1	4
1824	1	4
1829	1	4
1837	1	4
1848	1	4
1849	1	4
1852	1	4
1853	1	4
1862	1	4
1863	1	4
1866	1	4
1868	3	0
1884	1	4
1885	1	4
1889	1	4
1890	1	4
1891	2	2
1893	1	4
1894	1	4
1899	1	4
1900	2	2
1902	1	4
1903	1	4
1904	1	4
1910	1	4
1912	1	4
1913	1	4
1914	1	4
1915	2	2
1916	1	4
1917	1	4
1924	1	4
1932	1	4
1933	1	4
1934	1	4
1937	1	4
1941	1	4
1953	1	4
1955	1	4
1963	1	4
1964	1	4
1967	1	4
1968	1	4
1972	1	4
1974	1	4
---------------------------------------------------
---------------------------------------------------

5' ACCCCGAGCUGCACCAAGCAA 3' Transcript: MsUN016316:677-697 Slice Site:688
     ||||| |||||||||||  
3' AAGGGCUGGACGUGGUUCGCU 5' Query: msa-miR168c-5p

SiteID: MsUN016316:688
MFE of perfect match: -43.60
MFE of this site: -34.50
MFEratio: 0.791284403669725
Allen et al. score: 6
Paired Regions (query5'-query3',transcript3'-transcript5')
	3-13,695-685
	15-19,683-679
Unpaired Regions (query5'-query3',transcript3'-transcript5')
	1-2,697-696	UP5: Unpaired region at 5' of query
	14-14,684-684	SIL: Symmetric internal loop
	20-21,678-677	UP3: Unpaired region at 3' of query

Degradome data file: MsBBDMclean.fa_dd.txt
Degardome Category: 2
Degradome p-value: 0.0062121302235858
T-Plot file: MsBBTGT/msa-miR168c-5p_MsUN016316_688_TPlot.pdf

Position	Reads	Category
52	1	4
54	1	4
56	1	4
99	1	4
114	1	4
115	1	4
116	2	2
122	1	4
125	1	4
140	1	4
151	1	4
194	1	4
201	1	4
207	1	4
268	1	4
277	1	4
303	1	4
346	1	4
352	1	4
374	1	4
399	1	4
403	1	4
404	1	4
426	1	4
429	1	4
446	1	4
457	1	4
519	1	4
549	1	4
565	1	4
566	1	4
604	1	4
629	1	4
641	1	4
650	1	4
662	1	4
677	1	4
679	1	4
680	1	4
681	1	4
688	4	2	<<<<<<<<<<
707	1	4
709	1	4
710	1	4
714	1	4
716	1	4
720	1	4
727	1	4
731	1	4
736	1	4
739	1	4
744	1	4
745	1	4
748	1	4
749	1	4
753	2	2
755	1	4
764	2	2
766	2	2
767	1	4
769	1	4
771	1	4
776	1	4
777	1	4
784	1	4
788	2	2
789	1	4
796	1	4
800	1	4
806	1	4
811	1	4
815	1	4
826	1	4
835	1	4
836	3	2
843	1	4
863	1	4
869	1	4
871	1	4
877	1	4
878	1	4
880	1	4
883	1	4
884	1	4
910	1	4
915	1	4
920	1	4
934	1	4
935	1	4
942	1	4
944	1	4
950	1	4
956	1	4
958	1	4
959	1	4
961	1	4
963	1	4
964	1	4
966	1	4
967	1	4
970	1	4
972	1	4
983	1	4
986	1	4
991	1	4
995	1	4
997	2	2
1000	1	4
1001	1	4
1007	1	4
1010	1	4
1012	1	4
1013	1	4
1018	1	4
1019	1	4
1024	1	4
1027	1	4
1033	1	4
1035	1	4
1037	1	4
1038	2	2
1041	1	4
1045	1	4
1046	1	4
1047	1	4
1054	1	4
1056	1	4
1057	1	4
1059	2	2
1062	1	4
1063	1	4
1067	1	4
1075	1	4
1077	1	4
1079	2	2
1080	2	2
1082	1	4
1083	1	4
1084	2	2
1085	1	4
1093	1	4
1097	1	4
1100	2	2
1104	1	4
1105	1	4
1106	2	2
1122	1	4
1125	1	4
1126	1	4
1130	1	4
1132	1	4
1133	1	4
1141	1	4
1142	1	4
1143	1	4
1148	1	4
1150	1	4
1151	1	4
1152	1	4
1153	1	4
1154	1	4
1155	1	4
1158	1	4
1160	2	2
1161	1	4
1163	2	2
1164	1	4
1168	1	4
1170	1	4
1171	1	4
1173	1	4
1174	1	4
1175	2	2
1178	1	4
1179	1	4
1182	1	4
1183	1	4
1188	1	4
1194	1	4
1195	1	4
1196	1	4
1198	1	4
1201	2	2
1202	1	4
1205	1	4
1208	1	4
1214	1	4
1220	1	4
1221	1	4
1224	1	4
1227	1	4
1228	1	4
1232	1	4
1236	1	4
1239	1	4
1241	1	4
1243	1	4
1244	2	2
1245	1	4
1246	1	4
1247	1	4
1248	1	4
1250	1	4
1251	1	4
1254	1	4
1256	1	4
1260	1	4
1262	1	4
1264	1	4
1272	1	4
1273	1	4
1274	1	4
1275	1	4
1277	1	4
1281	1	4
1282	1	4
1283	1	4
1284	1	4
1291	1	4
1295	1	4
1297	1	4
1305	1	4
1308	1	4
1310	1	4
1311	1	4
1312	1	4
1313	2	2
1314	1	4
1315	2	2
1316	1	4
1318	1	4
1325	2	2
1326	1	4
1327	1	4
1328	1	4
1329	1	4
1330	1	4
1334	1	4
1335	1	4
1336	1	4
1337	1	4
1338	1	4
1339	1	4
1340	1	4
1341	1	4
1345	1	4
1347	2	2
1348	1	4
1353	1	4
1362	1	4
1363	1	4
1364	2	2
1365	2	2
1366	2	2
1368	1	4
1369	1	4
1370	2	2
1372	2	2
1373	2	2
1374	2	2
1375	1	4
1377	1	4
1380	1	4
1383	1	4
1385	1	4
1386	1	4
1387	1	4
1388	1	4
1391	1	4
1396	1	4
1397	2	2
1398	1	4
1400	1	4
1403	1	4
1404	1	4
1406	1	4
1416	1	4
1417	1	4
1419	1	4
1422	1	4
1425	1	4
1426	1	4
1427	1	4
1428	1	4
1429	1	4
1430	1	4
1431	1	4
1432	1	4
1433	1	4
1434	1	4
1435	2	2
1436	1	4
1437	1	4
1438	2	2
1439	1	4
1440	1	4
1441	1	4
1442	2	2
1443	1	4
1444	2	2
1445	1	4
1448	1	4
1449	1	4
1450	1	4
1451	1	4
1454	1	4
1455	1	4
1456	1	4
1457	1	4
1458	1	4
1459	1	4
1462	1	4
1463	1	4
1468	1	4
1475	1	4
1483	1	4
1488	1	4
1491	1	4
1492	1	4
1493	2	2
1496	2	2
1498	1	4
1499	1	4
1500	1	4
1502	2	2
1503	1	4
1505	2	2
1506	1	4
1509	2	2
1512	1	4
1514	1	4
1515	1	4
1516	2	2
1520	2	2
1521	1	4
1523	1	4
1526	2	2
1527	1	4
1528	1	4
1529	1	4
1532	1	4
1537	1	4
1549	1	4
1550	1	4
1552	1	4
1553	1	4
1557	1	4
1560	1	4
1563	1	4
1565	1	4
1572	1	4
1575	1	4
1581	1	4
1583	1	4
1588	1	4
1590	1	4
1591	1	4
1595	1	4
1596	1	4
1597	1	4
1601	1	4
1604	1	4
1610	1	4
1611	1	4
1619	1	4
1620	1	4
1622	1	4
1631	1	4
1633	1	4
1637	1	4
1646	1	4
1647	1	4
1650	1	4
1653	1	4
1655	1	4
1656	1	4
1659	1	4
1660	1	4
1663	1	4
1666	1	4
1674	1	4
1679	1	4
1688	1	4
1689	2	2
1690	1	4
1692	1	4
1694	2	2
1700	1	4
1703	1	4
1711	2	2
1712	1	4
1716	1	4
1721	1	4
1726	1	4
1727	1	4
1731	1	4
1735	1	4
1736	1	4
1738	1	4
1739	1	4
1743	2	2
1749	1	4
1751	1	4
1752	3	2
1754	1	4
1757	1	4
1760	1	4
1766	1	4
1767	1	4
1768	1	4
1770	1	4
1774	1	4
1776	1	4
1778	1	4
1789	1	4
1796	1	4
1797	1	4
1799	1	4
1801	1	4
1811	1	4
1812	1	4
1813	2	2
1814	1	4
1822	1	4
1823	1	4
1825	2	2
1826	2	2
1832	1	4
1833	1	4
1837	1	4
1838	1	4
1847	1	4
1848	1	4
1849	1	4
1852	1	4
1853	2	2
1860	1	4
1861	1	4
1863	2	2
1866	1	4
1868	1	4
1869	1	4
1870	1	4
1877	1	4
1883	1	4
1885	1	4
1886	1	4
1887	1	4
1890	1	4
1891	1	4
1892	1	4
1893	1	4
1896	1	4
1897	2	2
1898	1	4
1899	1	4
1903	1	4
1904	1	4
1905	1	4
1908	1	4
1910	2	2
1911	1	4
1912	1	4
1913	1	4
1914	1	4
1915	1	4
1916	1	4
1917	1	4
1918	1	4
1919	2	2
1920	1	4
1921	1	4
1922	1	4
1923	1	4
1924	1	4
1925	1	4
1926	1	4
1930	1	4
1931	1	4
1934	2	2
1936	2	2
1937	2	2
1939	1	4
1940	1	4
1941	1	4
1943	1	4
1946	1	4
1948	1	4
1952	2	2
1956	2	2
1957	1	4
1958	1	4
1959	2	2
1960	1	4
1963	1	4
1964	1	4
1965	1	4
1966	1	4
1967	1	4
1970	1	4
1971	1	4
1972	1	4
1973	1	4
1974	1	4
1975	2	2
1976	2	2
1977	1	4
1978	1	4
1979	1	4
1980	2	2
1983	1	4
1984	1	4
1985	1	4
1987	1	4
1991	1	4
1992	2	2
1993	1	4
1994	2	2
1995	2	2
1996	2	2
1998	2	2
1999	2	2
2004	1	4
2005	1	4
2009	1	4
2010	1	4
2012	1	4
2013	2	2
2014	2	2
2015	1	4
2016	1	4
2019	2	2
2022	1	4
2023	1	4
2024	4	2
2025	1	4
2026	1	4
2027	1	4
2028	1	4
2029	1	4
2030	1	4
2031	1	4
2032	2	2
2033	1	4
2034	2	2
2035	1	4
2036	2	2
2037	1	4
2038	1	4
2039	1	4
2041	1	4
2042	1	4
2043	1	4
2044	1	4
2045	1	4
2048	1	4
2049	1	4
2050	2	2
2052	1	4
2054	1	4
2055	2	2
2056	2	2
2057	2	2
2058	1	4
2060	2	2
2062	2	2
2063	1	4
2064	1	4
2066	1	4
2067	2	2
2068	1	4
2069	1	4
2070	2	2
2071	1	4
2072	1	4
2073	1	4
2075	1	4
2076	1	4
2078	1	4
2079	1	4
2081	1	4
2082	1	4
2083	2	2
2084	2	2
2085	2	2
2086	1	4
2087	2	2
2088	1	4
2089	1	4
2090	2	2
2091	2	2
2092	1	4
2093	1	4
2094	2	2
2095	1	4
2096	1	4
2097	1	4
2098	1	4
2099	1	4
2100	1	4
2101	2	2
2104	2	2
2105	2	2
2107	1	4
2111	1	4
2112	2	2
2113	2	2
2114	1	4
2116	1	4
2117	1	4
2120	2	2
2121	1	4
2122	2	2
2123	2	2
2124	1	4
2125	1	4
2126	1	4
2127	2	2
2128	1	4
2129	2	2
2130	2	2
2131	1	4
2132	1	4
2133	1	4
2134	1	4
2135	1	4
2136	2	2
2137	1	4
2138	2	2
2139	1	4
2141	2	2
2142	2	2
2143	3	2
2144	2	2
2145	1	4
2147	2	2
2148	1	4
2149	1	4
2150	2	2
2151	2	2
2154	1	4
2160	1	4
2161	1	4
2162	1	4
2163	2	2
2164	1	4
2165	2	2
2166	1	4
2168	1	4
2170	2	2
2171	1	4
2172	1	4
2173	2	2
2174	1	4
2176	1	4
2178	1	4
2179	2	2
2180	3	2
2181	2	2
2184	1	4
2185	2	2
2186	1	4
2187	1	4
2188	1	4
2189	1	4
2190	2	2
2191	2	2
2192	2	2
2193	1	4
2194	1	4
2195	1	4
2196	1	4
2198	3	2
2199	2	2
2200	1	4
2201	1	4
2202	2	2
2204	2	2
2205	2	2
2206	2	2
2207	2	2
2209	2	2
2210	2	2
2211	1	4
2212	1	4
2213	1	4
2214	2	2
2215	1	4
2216	2	2
2217	2	2
2218	1	4
2219	1	4
2220	2	2
2221	1	4
2222	1	4
2225	1	4
2227	2	2
2228	2	2
2229	1	4
2230	1	4
2233	1	4
2234	1	4
2235	1	4
2236	2	2
2237	1	4
2238	2	2
2239	1	4
2240	1	4
2244	2	2
2249	2	2
2250	1	4
2251	3	2
2252	1	4
2253	3	2
2254	3	2
2255	4	2
2256	2	2
2257	3	2
2258	1	4
2259	2	2
2261	1	4
2262	1	4
2263	2	2
2264	2	2
2265	1	4
2266	1	4
2268	1	4
2269	1	4
2270	1	4
2271	2	2
2272	2	2
2273	1	4
2274	1	4
2275	1	4
2276	2	2
2277	2	2
2278	1	4
2279	2	2
2281	1	4
2282	3	2
2283	3	2
2284	3	2
2285	1	4
2286	3	2
2287	2	2
2289	2	2
2290	2	2
2291	2	2
2292	2	2
2293	2	2
2294	1	4
2295	1	4
2296	1	4
2298	1	4
2299	2	2
2300	1	4
2301	1	4
2302	1	4
2305	3	2
2306	1	4
2307	1	4
2309	1	4
2310	5	2
2311	1	4
2312	1	4
2313	3	2
2314	2	2
2315	1	4
2316	1	4
2317	2	2
2318	3	2
2319	1	4
2320	3	2
2321	1	4
2323	1	4
2324	2	2
2325	2	2
2326	3	2
2327	2	2
2328	2	2
2329	1	4
2330	2	2
2333	2	2
2335	2	2
2336	2	2
2337	2	2
2339	1	4
2340	1	4
2341	2	2
2342	1	4
2343	3	2
2344	2	2
2345	1	4
2346	1	4
2347	1	4
2348	2	2
2349	1	4
2351	3	2
2352	4	2
2353	3	2
2354	3	2
2355	1	4
2356	3	2
2357	2	2
2358	1	4
2359	2	2
2360	2	2
2361	1	4
2362	1	4
2363	2	2
2364	1	4
2365	2	2
2366	2	2
2367	3	2
2368	1	4
2369	1	4
2374	1	4
2375	1	4
2376	1	4
2377	1	4
2378	1	4
2379	2	2
2380	1	4
2381	2	2
2382	1	4
2383	2	2
2384	5	2
2385	1	4
2386	2	2
2387	2	2
2388	3	2
2389	1	4
2390	1	4
2391	1	4
2392	1	4
2395	3	2
2396	2	2
2397	2	2
2400	2	2
2401	1	4
2402	1	4
2403	1	4
2404	1	4
2405	1	4
2406	2	2
2407	2	2
2408	1	4
2409	1	4
2410	2	2
2411	1	4
2413	1	4
2414	1	4
2415	3	2
2416	3	2
2417	2	2
2418	1	4
2420	2	2
2421	4	2
2422	2	2
2423	1	4
2424	2	2
2425	3	2
2426	4	2
2427	4	2
2428	3	2
2429	1	4
2430	1	4
2432	1	4
2434	2	2
2435	2	2
2438	1	4
2439	1	4
2440	1	4
2441	2	2
2442	1	4
2443	1	4
2444	2	2
2446	1	4
2447	2	2
2448	2	2
2449	2	2
2451	1	4
2453	2	2
2454	2	2
2455	1	4
2456	1	4
2457	1	4
2458	1	4
2459	1	4
2460	1	4
2461	1	4
2462	2	2
2463	1	4
2464	1	4
2465	1	4
2466	1	4
2469	1	4
2470	1	4
2471	2	2
2472	1	4
2473	1	4
2474	1	4
2475	3	2
2476	1	4
2479	1	4
2480	2	2
2481	3	2
2483	4	2
2484	2	2
2485	2	2
2487	1	4
2488	1	4
2489	1	4
2490	1	4
2491	2	2
2492	2	2
2493	2	2
2494	2	2
2495	3	2
2496	2	2
2497	1	4
2498	3	2
2500	1	4
2501	1	4
2503	3	2
2504	2	2
2505	1	4
2506	1	4
2507	3	2
2508	3	2
2509	1	4
2510	1	4
2512	1	4
2513	1	4
2515	1	4
2517	1	4
2518	1	4
2519	4	2
2520	2	2
2521	1	4
2522	2	2
2523	2	2
2524	1	4
2525	3	2
2526	1	4
2527	2	2
2528	2	2
2529	4	2
2530	1	4
2531	1	4
2532	1	4
2533	1	4
2534	1	4
2535	4	2
2536	2	2
2537	1	4
2538	1	4
2539	1	4
2540	2	2
2541	2	2
2542	2	2
2543	1	4
2544	1	4
2545	2	2
2546	2	2
2547	3	2
2548	3	2
2549	3	2
2550	1	4
2552	2	2
2553	1	4
2555	1	4
2556	1	4
2557	1	4
2558	1	4
2560	1	4
2561	1	4
2562	2	2
2564	3	2
2565	1	4
2566	2	2
2567	1	4
2568	2	2
2569	3	2
2570	3	2
2571	2	2
2572	1	4
2573	1	4
2574	2	2
2575	2	2
2576	1	4
2577	1	4
2578	2	2
2579	1	4
2580	2	2
2581	2	2
2582	2	2
2583	1	4
2584	2	2
2585	2	2
2586	1	4
2587	2	2
2588	1	4
2589	2	2
2590	2	2
2591	2	2
2592	2	2
2593	1	4
2594	2	2
2595	2	2
2596	1	4
2597	1	4
2598	1	4
2599	2	2
2600	1	4
2601	1	4
2602	1	4
2603	1	4
2604	1	4
2605	1	4
2606	2	2
2607	2	2
2608	2	2
2609	2	2
2610	1	4
2611	1	4
2612	3	2
2613	4	2
2614	2	2
2616	1	4
2617	1	4
2618	2	2
2619	2	2
2620	1	4
2621	2	2
2622	2	2
2624	1	4
2625	2	2
2626	2	2
2627	3	2
2628	3	2
2629	3	2
2630	2	2
2631	1	4
2632	2	2
2633	2	2
2634	2	2
2635	1	4
2636	3	2
2637	2	2
2638	2	2
2639	1	4
2640	2	2
2641	1	4
2643	1	4
2644	2	2
2645	2	2
2646	1	4
2647	2	2
2648	1	4
2649	4	2
2650	2	2
2651	2	2
2652	2	2
2653	1	4
2654	1	4
2655	1	4
2656	1	4
2657	2	2
2658	2	2
2659	2	2
2660	2	2
2661	2	2
2662	1	4
2663	3	2
2664	2	2
2665	1	4
2666	2	2
2667	1	4
2668	2	2
2669	3	2
2670	2	2
2671	2	2
2672	3	2
2673	2	2
2674	3	2
2675	3	2
2676	2	2
2677	1	4
2678	1	4
2679	1	4
2680	2	2
2681	2	2
2682	2	2
2683	2	2
2684	2	2
2685	1	4
2686	1	4
2687	1	4
2689	1	4
2691	2	2
2692	2	2
2693	2	2
2694	1	4
2695	1	4
2697	2	2
2698	2	2
2699	4	2
2700	4	2
2701	4	2
2702	3	2
2703	3	2
2704	2	2
2705	1	4
2706	1	4
2707	3	2
2708	1	4
2709	2	2
2710	1	4
2712	1	4
2713	1	4
2714	1	4
2715	3	2
2717	1	4
2718	1	4
2719	2	2
2720	1	4
2721	1	4
2724	1	4
2725	1	4
2726	1	4
2727	2	2
2728	2	2
2729	1	4
2730	2	2
2731	2	2
2732	1	4
2733	2	2
2734	1	4
2735	2	2
2736	3	2
2737	1	4
2738	3	2
2739	4	2
2740	2	2
2741	1	4
2742	2	2
2744	1	4
2746	1	4
2747	2	2
2748	2	2
2749	1	4
2750	1	4
2751	2	2
2752	2	2
2753	4	2
2754	2	2
2757	1	4
2758	2	2
2759	3	2
2760	3	2
2761	2	2
2762	1	4
2763	3	2
2764	1	4
2765	1	4
2768	2	2
2769	5	2
2770	3	2
2772	2	2
2773	1	4
2774	1	4
2775	1	4
2776	2	2
2777	2	2
2778	1	4
2779	3	2
2780	4	2
2781	1	4
2782	1	4
2783	1	4
2784	2	2
2785	1	4
2786	2	2
2787	2	2
2788	1	4
2790	2	2
2791	2	2
2792	2	2
2793	2	2
2794	1	4
2795	2	2
2797	3	2
2798	2	2
2799	2	2
2800	3	2
2801	3	2
2802	1	4
2804	1	4
2805	1	4
2806	1	4
2808	2	2
2809	2	2
2810	1	4
2811	1	4
2812	1	4
2814	1	4
2815	2	2
2816	1	4
2817	2	2
2818	1	4
2819	1	4
2820	2	2
2821	1	4
2822	2	2
2823	2	2
2824	3	2
2825	2	2
2826	3	2
2827	2	2
2828	2	2
2829	3	2
2830	1	4
2831	2	2
2832	1	4
2833	2	2
2835	2	2
2836	2	2
2837	2	2
2838	2	2
2839	1	4
2840	2	2
2841	2	2
2842	1	4
2843	1	4
2846	2	2
2847	1	4
2848	1	4
2849	3	2
2851	2	2
2852	2	2
2855	1	4
2856	1	4
2859	1	4
2861	2	2
2862	2	2
2863	4	2
2864	1	4
2865	1	4
2866	2	2
2869	1	4
2874	2	2
2875	2	2
2876	1	4
2877	2	2
2878	1	4
2879	3	2
2880	1	4
2882	1	4
2883	2	2
2884	1	4
2885	2	2
2886	1	4
2888	1	4
2889	1	4
2890	1	4
2891	1	4
2892	1	4
2893	1	4
2894	2	2
2895	1	4
2896	1	4
2897	1	4
2898	2	2
2900	2	2
2901	1	4
2902	1	4
2903	2	2
2904	2	2
2905	1	4
2906	3	2
2907	2	2
2908	2	2
2909	2	2
2910	1	4
2911	2	2
2912	2	2
2913	1	4
2914	2	2
2915	2	2
2916	2	2
2917	5	2
2918	1	4
2919	1	4
2921	3	2
2922	3	2
2923	3	2
2924	1	4
2925	2	2
2927	3	2
2928	1	4
2929	2	2
2930	1	4
2931	1	4
2932	2	2
2933	1	4
2934	1	4
2935	1	4
2941	1	4
2942	2	2
2943	1	4
2944	2	2
2945	1	4
2946	1	4
2947	1	4
2948	2	2
2949	2	2
2950	2	2
2951	2	2
2952	2	2
2953	1	4
2957	1	4
2959	2	2
2961	1	4
2962	1	4
2963	1	4
2965	2	2
2967	1	4
2968	1	4
2969	2	2
2970	1	4
2971	2	2
2972	2	2
2973	5	2
2974	2	2
2975	4	2
2976	3	2
2977	1	4
2978	1	4
2981	1	4
2982	1	4
2984	1	4
2987	1	4
2988	2	2
2989	2	2
2990	1	4
2991	1	4
2992	1	4
2993	2	2
2994	2	2
2995	1	4
2996	1	4
2997	1	4
2998	2	2
2999	2	2
3000	3	2
3001	2	2
3002	3	2
3003	3	2
3004	3	2
3005	3	2
3006	3	2
3007	2	2
3008	2	2
3009	2	2
3010	2	2
3011	3	2
3012	4	2
3013	1	4
3014	3	2
3015	3	2
3016	1	4
3017	1	4
3019	1	4
3020	3	2
3021	1	4
3022	2	2
3024	1	4
3025	1	4
3026	1	4
3027	1	4
3028	2	2
3029	2	2
3030	1	4
3031	2	2
3032	1	4
3033	1	4
3034	2	2
3035	2	2
3036	1	4
3037	2	2
3038	1	4
3039	1	4
3040	1	4
3042	2	2
3043	3	2
3044	1	4
3045	2	2
3046	1	4
3047	1	4
3048	2	2
3049	2	2
3050	2	2
3051	2	2
3053	2	2
3054	2	2
3055	1	4
3057	2	2
3058	1	4
3059	3	2
3060	2	2
3061	1	4
3063	3	2
3064	1	4
3065	1	4
3066	1	4
3067	2	2
3068	5	2
3069	3	2
3070	1	4
3071	2	2
3072	1	4
3073	2	2
3074	1	4
3075	1	4
3078	1	4
3079	2	2
3080	1	4
3081	1	4
3082	1	4
3083	1	4
3084	2	2
3086	1	4
3088	2	2
3090	1	4
3091	1	4
3092	1	4
3093	1	4
3095	1	4
3096	1	4
3097	2	2
3098	3	2
3099	2	2
3100	1	4
3101	1	4
3104	2	2
3105	1	4
3106	2	2
3107	3	2
3108	2	2
3109	2	2
3111	2	2
3112	1	4
3113	1	4
3114	2	2
3115	1	4
3116	2	2
3117	1	4
3119	1	4
3120	1	4
3121	2	2
3122	4	2
3123	2	2
3124	2	2
3125	1	4
3126	1	4
3127	3	2
3128	1	4
3129	2	2
3130	1	4
3131	2	2
3132	2	2
3133	2	2
3134	2	2
3135	2	2
3136	1	4
3137	1	4
3138	1	4
3139	1	4
3140	1	4
3141	1	4
3142	1	4
3143	2	2
3146	2	2
3147	2	2
3148	1	4
3149	1	4
3151	2	2
3152	2	2
3154	1	4
3155	1	4
3156	1	4
3157	1	4
3158	1	4
3161	2	2
3162	2	2
3163	2	2
3165	2	2
3166	2	2
3167	3	2
3168	3	2
3169	1	4
3170	2	2
3171	1	4
3172	2	2
3173	1	4
3174	3	2
3175	1	4
3176	3	2
3177	1	4
3178	2	2
3179	1	4
3180	2	2
3181	2	2
3184	1	4
3186	2	2
3187	2	2
3188	1	4
3189	2	2
3190	1	4
3192	1	4
3193	2	2
3194	1	4
3195	2	2
3196	3	2
3197	2	2
3198	1	4
3199	1	4
3200	2	2
3201	1	4
3202	2	2
3203	2	2
3204	2	2
3205	2	2
3206	2	2
3207	1	4
3208	1	4
3209	2	2
3211	3	2
3212	1	4
3213	1	4
3214	2	2
3215	1	4
3216	2	2
3217	2	2
3218	2	2
3219	2	2
3220	2	2
3221	1	4
3222	1	4
3223	2	2
3224	2	2
3225	3	2
3226	5	2
3227	1	4
3228	1	4
3229	2	2
3230	1	4
3231	1	4
3232	3	2
3233	3	2
3234	3	2
3235	1	4
3236	1	4
3237	2	2
3238	1	4
3239	1	4
3240	1	4
3241	1	4
3242	2	2
3243	2	2
3244	1	4
3245	1	4
3246	2	2
3247	3	2
3248	2	2
3249	2	2
3250	2	2
3251	3	2
3252	2	2
3253	1	4
3254	1	4
3255	1	4
3256	2	2
3257	2	2
3258	1	4
3259	1	4
3260	3	2
3261	2	2
3262	2	2
3263	1	4
3264	1	4
3265	2	2
3266	1	4
3267	2	2
3268	3	2
3269	1	4
3270	1	4
3271	1	4
3272	1	4
3273	1	4
3274	1	4
3275	1	4
3276	1	4
3277	2	2
3278	2	2
3279	2	2
3280	2	2
3281	2	2
3282	2	2
3283	3	2
3284	1	4
3285	3	2
3287	1	4
3288	2	2
3290	1	4
3291	1	4
3292	1	4
3293	1	4
3294	2	2
3296	2	2
3297	2	2
3298	1	4
3300	1	4
3301	3	2
3302	3	2
3303	2	2
3304	2	2
3305	1	4
3306	2	2
3308	2	2
3309	2	2
3310	1	4
3311	3	2
3312	3	2
3313	2	2
3314	3	2
3315	3	2
3316	2	2
3317	2	2
3318	3	2
3320	1	4
3321	1	4
3322	5	2
3323	2	2
3324	2	2
3325	1	4
3326	3	2
3327	2	2
3328	1	4
3329	2	2
3330	1	4
3332	2	2
3333	3	2
3334	4	2
3335	2	2
3336	1	4
3337	1	4
3338	1	4
3339	1	4
3340	2	2
3341	1	4
3342	3	2
3343	2	2
3345	2	2
3346	1	4
3347	1	4
3348	2	2
3350	3	2
3351	2	2
3352	2	2
3353	4	2
3354	1	4
3356	1	4
3357	2	2
3358	2	2
3359	3	2
3360	3	2
3361	1	4
3362	1	4
3363	2	2
3364	3	2
3365	2	2
3366	2	2
3368	1	4
3369	2	2
3370	1	4
3371	2	2
3372	1	4
3373	2	2
3374	2	2
3375	2	2
3376	1	4
3377	2	2
3378	3	2
3379	2	2
3380	1	4
3381	3	2
3382	3	2
3383	2	2
3384	4	2
3385	1	4
3386	2	2
3387	2	2
3388	3	2
3389	2	2
3390	4	2
3391	2	2
3392	2	2
3393	3	2
3394	4	2
3395	4	2
3396	2	2
3397	1	4
3398	3	2
3399	2	2
3400	1	4
3401	2	2
3402	1	4
3404	1	4
3405	2	2
3407	1	4
3408	1	4
3409	2	2
3410	2	2
3411	2	2
3412	4	2
3413	2	2
3414	3	2
3415	3	2
3416	4	2
3417	3	2
3418	4	2
3419	3	2
3420	1	4
3421	1	4
3422	1	4
3423	1	4
3424	1	4
3425	1	4
3426	2	2
3427	3	2
3428	2	2
3429	1	4
3430	1	4
3431	1	4
3432	1	4
3433	2	2
3434	2	2
3435	2	2
3436	1	4
3437	1	4
3438	2	2
3439	2	2
3440	2	2
3442	2	2
3443	2	2
3444	2	2
3445	6	0
3446	1	4
3447	3	2
3448	1	4
3449	1	4
3450	2	2
3451	3	2
3452	2	2
3453	2	2
3454	2	2
3455	2	2
3456	1	4
3457	1	4
3458	1	4
3459	2	2
3460	2	2
3461	1	4
3462	1	4
3463	1	4
3464	1	4
3465	1	4
3466	1	4
3467	1	4
3468	3	2
3469	1	4
3470	3	2
3471	3	2
3473	1	4
3474	1	4
3475	1	4
3476	1	4
3477	2	2
3478	3	2
3479	2	2
3480	1	4
3481	1	4
3482	2	2
3483	1	4
3484	1	4
3485	1	4
3486	2	2
3487	2	2
3488	2	2
3489	1	4
3490	3	2
3491	2	2
3492	3	2
3493	2	2
3495	2	2
3496	2	2
3498	1	4
3499	2	2
3500	1	4
3501	1	4
3502	1	4
3503	2	2
3504	4	2
3505	2	2
3506	1	4
3507	1	4
3508	2	2
3509	1	4
3510	2	2
3511	1	4
3513	1	4
3514	1	4
3515	1	4
3516	1	4
3519	1	4
3520	1	4
3521	2	2
3523	1	4
3524	2	2
3525	3	2
3526	5	2
3527	5	2
3528	3	2
3530	2	2
3531	1	4
3532	3	2
3533	1	4
3534	2	2
3535	4	2
3536	3	2
3537	1	4
3538	1	4
3540	2	2
3541	1	4
3543	1	4
3544	1	4
3545	2	2
3546	2	2
3547	1	4
3548	2	2
3549	2	2
3550	1	4
3551	1	4
3552	2	2
3553	1	4
3554	2	2
3555	2	2
3556	1	4
3557	1	4
3559	1	4
3560	2	2
3561	4	2
3562	5	2
3563	4	2
3564	3	2
3565	2	2
3566	3	2
3567	1	4
3568	1	4
3569	3	2
3570	2	2
3571	2	2
3572	1	4
3573	2	2
3574	1	4
3576	1	4
3577	2	2
3578	3	2
3579	2	2
3580	1	4
3581	3	2
3582	1	4
3583	1	4
3584	1	4
3585	2	2
3586	1	4
3587	1	4
3588	2	2
3589	2	2
3590	2	2
3591	2	2
3592	2	2
3593	2	2
3594	2	2
3595	1	4
3596	1	4
3597	1	4
3598	1	4
3599	2	2
3602	1	4
3603	3	2
3604	3	2
3605	1	4
3606	2	2
3607	1	4
3608	2	2
3614	1	4
3615	1	4
3618	1	4
3619	1	4
3620	1	4
3621	1	4
3622	1	4
3624	1	4
3625	1	4
3626	1	4
3627	1	4
3628	2	2
3629	1	4
3632	1	4
3634	2	2
3635	3	2
3636	1	4
3638	3	2
3639	1	4
3640	2	2
3641	1	4
3642	1	4
3643	1	4
3644	2	2
3645	1	4
3646	2	2
3647	1	4
3648	1	4
3649	1	4
3650	2	2
3653	1	4
3655	1	4
3657	1	4
3658	1	4
3659	2	2
3660	1	4
3661	1	4
3662	2	2
3663	1	4
3664	2	2
3665	1	4
3666	1	4
3667	2	2
3668	1	4
3669	2	2
3670	3	2
3672	1	4
3673	2	2
3674	2	2
3675	1	4
3676	2	2
3678	3	2
3679	2	2
3680	4	2
3681	1	4
3682	2	2
3683	1	4
3684	1	4
3685	1	4
3686	2	2
3687	1	4
3688	2	2
3689	2	2
3691	2	2
3692	3	2
3693	2	2
3694	2	2
3695	2	2
3696	3	2
3697	2	2
3698	2	2
3699	1	4
3700	1	4
3701	2	2
3702	2	2
3704	1	4
3705	1	4
3706	1	4
3710	1	4
3713	1	4
3715	1	4
3717	1	4
3719	1	4
3722	1	4
3726	1	4
3727	2	2
3728	2	2
3731	2	2
3732	2	2
3733	1	4
3734	2	2
3735	1	4
3736	1	4
3737	3	2
3738	2	2
3739	1	4
3740	2	2
3741	1	4
3742	1	4
3743	2	2
3745	1	4
3746	1	4
3749	1	4
3750	1	4
3751	1	4
3752	1	4
3755	1	4
3756	1	4
3758	1	4
3762	1	4
3763	1	4
3764	2	2
3765	2	2
3768	2	2
3769	2	2
3770	3	2
3771	2	2
3772	1	4
3773	1	4
3774	2	2
3787	2	2
3788	1	4
3791	1	4
3792	1	4
3797	1	4
3800	2	2
3801	2	2
3803	1	4
3804	1	4
3805	1	4
3806	1	4
3811	1	4
3821	1	4
3822	1	4
3829	1	4
3840	1	4
3853	2	2
---------------------------------------------------
---------------------------------------------------

5' GUCGGACACCGAUGCGUGC-CCG 3' Transcript: MsUN016470:1049-1070 Slice Site:1061
   ||| o||||||||o|| o| |||
3' CAGGUUGUGGCUAUGC-UGUGGC 5' Query: msa-miR2586b

SiteID: MsUN016470:1061
MFE of perfect match: -43.00
MFE of this site: -31.90
MFEratio: 0.741860465116279
Allen et al. score: 7.5
Paired Regions (query5'-query3',transcript3'-transcript5')
	1-3,1070-1068
	5-6,1067-1066
	7-18,1064-1053
	20-22,1051-1049
Unpaired Regions (query5'-query3',transcript3'-transcript5')
	4-4,x-x	BULq: Bulge on query side
	x-x,1065-1065	BULt: Bulge on transcript side
	19-19,1052-1052	SIL: Symmetric internal loop

Degradome data file: MsBBDMclean.fa_dd.txt
Degardome Category: 1
Degradome p-value: 0.025413664525476
T-Plot file: MsBBTGT/msa-miR2586b_MsUN016470_1061_TPlot.pdf

Position	Reads	Category
9	1	4
38	1	4
41	1	4
54	1	4
57	1	4
61	1	4
72	1	4
108	1	4
145	1	4
149	1	4
156	1	4
167	1	4
186	1	4
187	1	4
201	2	2
203	1	4
204	1	4
222	1	4
227	1	4
229	1	4
230	1	4
235	1	4
236	1	4
237	1	4
240	1	4
242	1	4
255	1	4
258	1	4
261	1	4
263	1	4
270	1	4
283	2	2
284	1	4
288	1	4
293	1	4
305	1	4
309	2	2
310	1	4
319	1	4
320	1	4
327	1	4
328	1	4
329	1	4
330	1	4
343	1	4
358	1	4
361	1	4
362	1	4
366	1	4
371	1	4
379	1	4
380	2	2
381	1	4
396	1	4
398	1	4
399	1	4
400	1	4
405	1	4
406	1	4
407	1	4
409	1	4
420	1	4
421	1	4
422	1	4
426	1	4
427	1	4
429	1	4
430	3	2
432	1	4
433	1	4
435	1	4
442	1	4
443	1	4
451	1	4
453	1	4
457	1	4
469	1	4
474	1	4
490	1	4
491	1	4
492	1	4
496	1	4
498	1	4
501	1	4
504	1	4
507	1	4
509	1	4
515	1	4
516	1	4
518	1	4
519	1	4
520	1	4
521	1	4
525	1	4
526	1	4
527	1	4
532	1	4
545	1	4
547	1	4
549	1	4
552	1	4
553	1	4
555	1	4
556	1	4
562	1	4
571	1	4
578	1	4
579	3	2
582	1	4
583	1	4
594	2	2
597	1	4
601	1	4
602	1	4
603	2	2
604	1	4
605	2	2
615	1	4
617	2	2
618	2	2
619	1	4
620	2	2
624	1	4
649	1	4
651	1	4
653	1	4
657	1	4
658	1	4
659	1	4
660	1	4
661	1	4
662	1	4
663	2	2
666	1	4
668	1	4
669	1	4
672	1	4
674	1	4
675	1	4
677	2	2
678	2	2
679	1	4
680	1	4
681	1	4
682	1	4
683	2	2
684	2	2
685	4	1
686	1	4
687	3	2
689	1	4
694	1	4
699	2	2
700	1	4
701	1	4
702	1	4
703	1	4
705	1	4
706	1	4
707	1	4
708	1	4
709	2	2
710	1	4
713	1	4
714	1	4
715	2	2
716	1	4
720	1	4
721	2	2
723	1	4
724	2	2
727	1	4
728	2	2
730	1	4
731	1	4
733	1	4
735	1	4
736	1	4
739	1	4
740	1	4
744	1	4
746	2	2
750	1	4
753	1	4
763	1	4
764	1	4
767	1	4
770	1	4
771	2	2
772	2	2
773	1	4
774	3	2
775	2	2
780	1	4
781	1	4
783	1	4
784	1	4
786	1	4
793	1	4
804	1	4
805	1	4
808	1	4
809	1	4
810	1	4
813	1	4
814	2	2
815	2	2
816	2	2
819	1	4
820	1	4
821	1	4
823	1	4
824	1	4
825	1	4
826	1	4
827	1	4
828	1	4
829	1	4
831	1	4
835	1	4
852	1	4
854	1	4
860	1	4
861	1	4
863	1	4
864	1	4
867	1	4
868	2	2
876	3	2
884	1	4
887	1	4
898	1	4
901	1	4
909	1	4
915	1	4
916	1	4
930	1	4
934	1	4
935	1	4
937	1	4
938	1	4
939	1	4
952	1	4
958	1	4
975	2	2
976	1	4
977	1	4
981	2	2
983	2	2
985	1	4
1000	1	4
1008	1	4
1010	1	4
1011	1	4
1013	1	4
1014	1	4
1016	1	4
1017	2	2
1023	1	4
1024	1	4
1037	1	4
1043	1	4
1054	1	4
1060	2	2
1061	4	1	<<<<<<<<<<
1066	1	4
1074	1	4
1089	1	4
1096	1	4
1102	1	4
1103	1	4
1105	1	4
1108	2	2
1111	1	4
1115	1	4
1118	1	4
1124	1	4
1128	1	4
1130	1	4
1131	1	4
1132	1	4
1133	2	2
1134	1	4
1140	1	4
1143	1	4
1154	1	4
1155	1	4
1159	1	4
1162	1	4
1166	1	4
1167	1	4
1174	2	2
1175	1	4
1179	1	4
1186	1	4
1196	2	2
1199	1	4
1200	1	4
1203	1	4
1204	1	4
1205	1	4
1207	1	4
1210	1	4
1211	1	4
1213	1	4
1217	1	4
1221	2	2
1230	1	4
1232	1	4
1244	1	4
1288	1	4
1294	1	4
1318	1	4
1319	1	4
1347	1	4
1348	1	4
1350	2	2
1352	1	4
1361	1	4
1373	1	4
1376	1	4
1377	1	4
1401	1	4
---------------------------------------------------
---------------------------------------------------

5' AAGCUCAAGAAAGCUGUGGGA 3' Transcript: MsUN018812:272-292 Slice Site:283
   ||| |||||||||||||||o|
3' UUCAAGUUCUUUCGACACCUU 5' Query: msa-miR396a-5p

SiteID: MsUN018812:283
MFE of perfect match: -33.40
MFE of this site: -30.00
MFEratio: 0.898203592814371
Allen et al. score: 2
Paired Regions (query5'-query3',transcript3'-transcript5')
	1-17,292-276
	19-21,274-272
Unpaired Regions (query5'-query3',transcript3'-transcript5')
	18-18,275-275	SIL: Symmetric internal loop

Degradome data file: MsBBDMclean.fa_dd.txt
Degardome Category: 1
Degradome p-value: 0.00223594604638322
T-Plot file: MsBBTGT/msa-miR396a-5p_MsUN018812_283_TPlot.pdf

Position	Reads	Category
117	1	4
210	2	1
267	1	4
274	1	4
283	2	1	<<<<<<<<<<
339	1	4
352	1	4
353	1	4
377	1	4
764	1	4
941	1	4
1130	2	1
1131	1	4
1133	1	4
1177	1	4
1178	1	4
1179	1	4
1180	1	4
1355	1	4
1436	1	4
1697	1	4
---------------------------------------------------
---------------------------------------------------

5' GCCUAUUGGCAGUGUCAGUGUU 3' Transcript: MsUN019347:1040-1061 Slice Site:1052
     |||||o|||o|o|||o|o  
3' UAGAUAAUCGUUAUAGUUAUUU 5' Query: msa-miR2677

SiteID: MsUN019347:1052
MFE of perfect match: -26.70
MFE of this site: -22.80
MFEratio: 0.853932584269663
Allen et al. score: 9.5
Paired Regions (query5'-query3',transcript3'-transcript5')
	3-20,1059-1042
Unpaired Regions (query5'-query3',transcript3'-transcript5')
	1-2,1061-1060	UP5: Unpaired region at 5' of query
	21-22,1041-1040	UP3: Unpaired region at 3' of query

Degradome data file: MsBBDMclean.fa_dd.txt
Degardome Category: 2
Degradome p-value: 0.0154580432291549
T-Plot file: MsBBTGT/msa-miR2677_MsUN019347_1052_TPlot.pdf

Position	Reads	Category
8	1	4
9	4	1
11	1	4
12	1	4
13	2	2
14	1	4
15	1	4
20	1	4
24	1	4
28	1	4
29	1	4
30	1	4
33	1	4
37	1	4
38	1	4
44	1	4
47	1	4
48	1	4
60	1	4
66	1	4
67	2	2
70	1	4
77	1	4
78	1	4
90	1	4
91	1	4
95	1	4
101	1	4
113	1	4
120	1	4
121	1	4
124	1	4
125	1	4
131	1	4
133	1	4
135	1	4
137	1	4
141	1	4
142	1	4
143	2	2
145	1	4
146	1	4
151	1	4
156	1	4
157	1	4
159	1	4
160	2	2
162	1	4
163	1	4
164	1	4
165	2	2
166	1	4
167	1	4
169	1	4
170	2	2
171	2	2
172	2	2
174	1	4
175	1	4
178	1	4
179	1	4
181	1	4
182	2	2
184	1	4
190	1	4
191	1	4
199	1	4
202	1	4
207	1	4
208	2	2
210	1	4
214	1	4
215	1	4
216	2	2
217	1	4
218	1	4
224	1	4
225	1	4
226	1	4
227	1	4
228	3	2
229	1	4
232	3	2
234	2	2
235	2	2
238	1	4
239	1	4
240	1	4
241	1	4
242	1	4
243	1	4
244	1	4
245	1	4
247	1	4
248	1	4
249	1	4
250	1	4
251	2	2
253	1	4
255	1	4
256	1	4
258	2	2
259	2	2
260	1	4
261	2	2
262	1	4
264	3	2
265	1	4
267	3	2
268	2	2
270	1	4
272	1	4
273	2	2
274	1	4
281	1	4
304	2	2
305	1	4
307	1	4
309	2	2
310	1	4
311	1	4
314	1	4
319	1	4
320	2	2
321	1	4
327	1	4
331	1	4
343	1	4
345	1	4
354	1	4
358	1	4
360	1	4
365	1	4
368	1	4
370	1	4
371	1	4
375	1	4
377	1	4
378	1	4
380	2	2
382	2	2
384	1	4
386	2	2
389	1	4
390	2	2
396	1	4
397	2	2
398	2	2
406	1	4
410	1	4
414	2	2
415	1	4
421	1	4
425	1	4
427	1	4
428	1	4
430	1	4
435	1	4
438	1	4
439	1	4
441	1	4
443	1	4
451	1	4
452	1	4
457	1	4
458	1	4
460	1	4
462	1	4
463	1	4
465	2	2
467	2	2
474	2	2
476	1	4
477	1	4
478	1	4
485	1	4
486	1	4
488	1	4
491	1	4
492	3	2
493	1	4
494	1	4
502	1	4
503	1	4
509	1	4
511	1	4
512	1	4
516	1	4
517	1	4
524	1	4
528	1	4
529	1	4
532	2	2
536	1	4
537	1	4
539	1	4
541	3	2
542	2	2
543	4	1
544	1	4
545	1	4
548	2	2
549	1	4
551	1	4
562	2	2
563	1	4
570	2	2
571	1	4
572	1	4
573	1	4
575	1	4
577	1	4
578	2	2
579	1	4
580	1	4
581	1	4
583	1	4
586	1	4
587	1	4
588	2	2
590	1	4
593	2	2
594	1	4
595	2	2
596	2	2
597	1	4
598	2	2
599	1	4
603	1	4
604	1	4
605	1	4
609	1	4
611	2	2
613	1	4
621	1	4
622	1	4
623	1	4
629	1	4
630	1	4
634	2	2
635	1	4
638	1	4
639	3	2
640	1	4
642	1	4
643	1	4
645	2	2
646	1	4
647	1	4
650	2	2
651	1	4
654	1	4
658	1	4
659	2	2
660	1	4
663	1	4
665	1	4
666	1	4
674	1	4
677	1	4
678	1	4
679	1	4
681	1	4
686	1	4
688	2	2
691	1	4
695	1	4
696	1	4
697	1	4
698	2	2
699	1	4
701	1	4
704	1	4
708	1	4
711	1	4
712	1	4
719	1	4
722	1	4
732	1	4
733	1	4
736	2	2
737	2	2
743	1	4
751	1	4
752	2	2
754	1	4
755	2	2
756	1	4
757	1	4
758	2	2
760	1	4
761	1	4
762	1	4
763	3	2
764	1	4
765	2	2
766	1	4
768	1	4
769	1	4
772	1	4
773	1	4
774	1	4
775	1	4
777	1	4
779	2	2
781	3	2
782	1	4
783	1	4
784	1	4
791	1	4
797	1	4
799	1	4
800	1	4
807	1	4
808	1	4
809	1	4
813	1	4
815	2	2
817	1	4
819	1	4
831	1	4
832	1	4
834	1	4
836	1	4
837	2	2
838	1	4
839	1	4
840	1	4
841	2	2
842	1	4
843	2	2
847	1	4
858	1	4
859	1	4
861	1	4
862	1	4
863	1	4
864	2	2
865	1	4
866	1	4
867	2	2
868	1	4
869	1	4
870	2	2
871	1	4
874	1	4
875	2	2
876	3	2
877	3	2
878	2	2
879	2	2
880	2	2
881	1	4
882	1	4
883	2	2
884	1	4
885	1	4
886	1	4
888	1	4
889	2	2
890	1	4
892	1	4
893	1	4
894	1	4
895	2	2
896	1	4
897	2	2
898	2	2
899	3	2
900	2	2
901	2	2
902	1	4
903	1	4
904	2	2
905	1	4
907	1	4
908	1	4
910	1	4
913	1	4
914	1	4
915	1	4
916	1	4
919	1	4
921	2	2
922	1	4
923	3	2
927	1	4
928	1	4
929	2	2
930	1	4
932	1	4
939	1	4
940	3	2
941	1	4
944	1	4
946	1	4
952	1	4
955	2	2
957	1	4
960	2	2
961	1	4
962	3	2
963	1	4
965	1	4
966	1	4
969	1	4
970	1	4
973	2	2
974	1	4
981	1	4
982	1	4
983	2	2
984	2	2
985	2	2
986	1	4
987	1	4
988	2	2
994	1	4
995	1	4
997	1	4
998	1	4
999	2	2
1000	2	2
1001	1	4
1003	1	4
1005	1	4
1006	1	4
1008	1	4
1009	2	2
1011	1	4
1016	1	4
1024	1	4
1025	2	2
1027	2	2
1028	1	4
1030	2	2
1031	1	4
1032	1	4
1034	1	4
1035	2	2
1036	2	2
1037	2	2
1039	1	4
1040	1	4
1041	1	4
1043	1	4
1044	1	4
1045	2	2
1046	3	2
1047	3	2
1048	1	4
1049	1	4
1050	1	4
1051	1	4
1052	2	2	<<<<<<<<<<
1053	1	4
1055	1	4
1056	1	4
1060	1	4
1061	1	4
1070	1	4
1071	1	4
1072	1	4
1073	1	4
1074	2	2
1075	1	4
1076	1	4
1078	1	4
1085	1	4
1088	1	4
1089	1	4
1090	1	4
1092	1	4
1097	1	4
1100	1	4
1102	1	4
1103	2	2
1104	2	2
1105	1	4
1106	1	4
1107	2	2
1108	1	4
1109	1	4
1110	2	2
1111	1	4
1112	1	4
1113	3	2
1114	2	2
1115	1	4
1116	2	2
1117	1	4
1118	1	4
1120	2	2
1122	2	2
1125	1	4
1126	2	2
1127	1	4
1128	2	2
1129	4	1
1130	3	2
1131	2	2
1132	1	4
1134	1	4
1135	1	4
1136	3	2
1137	2	2
1138	1	4
1139	4	1
1140	2	2
1141	1	4
1142	2	2
1143	2	2
1144	3	2
1145	3	2
1146	1	4
1147	2	2
1149	1	4
1150	1	4
1154	1	4
1155	1	4
1156	1	4
1157	1	4
1159	1	4
1161	1	4
1162	2	2
1163	2	2
1164	1	4
1168	1	4
1170	1	4
1175	1	4
1176	1	4
1177	1	4
1178	1	4
1181	1	4
1183	2	2
1184	1	4
1185	1	4
1187	1	4
1188	1	4
1189	1	4
1192	1	4
1195	2	2
1196	1	4
1197	2	2
1200	1	4
1201	1	4
1202	1	4
1203	1	4
1204	2	2
1207	2	2
1209	1	4
1212	2	2
1213	2	2
1214	2	2
1215	1	4
1216	1	4
1217	1	4
1218	2	2
1219	1	4
1220	1	4
1221	1	4
1222	1	4
1223	3	2
1224	1	4
1226	1	4
1227	1	4
1228	1	4
1229	1	4
1231	2	2
1234	1	4
1238	1	4
1240	1	4
1243	1	4
1244	1	4
1246	1	4
1248	1	4
1249	1	4
1250	3	2
1251	1	4
1252	1	4
1253	1	4
1254	1	4
1255	1	4
1256	1	4
1260	1	4
1261	1	4
1262	1	4
1263	2	2
1264	1	4
1265	1	4
1266	1	4
1267	2	2
1268	2	2
1269	2	2
1270	2	2
1271	1	4
1272	1	4
1273	2	2
1274	2	2
1277	1	4
1278	1	4
1279	2	2
1280	2	2
1283	1	4
1288	1	4
1291	1	4
1292	2	2
1293	2	2
1294	2	2
1295	2	2
1297	4	1
1298	3	2
1299	3	2
1300	3	2
1301	1	4
1302	2	2
1303	2	2
1304	1	4
1305	1	4
1306	3	2
1307	1	4
1309	1	4
1310	2	2
1311	2	2
1312	1	4
1313	2	2
1317	1	4
1318	1	4
1319	2	2
1320	2	2
1321	1	4
1322	1	4
1323	1	4
1324	1	4
1325	2	2
1326	1	4
1327	1	4
1329	1	4
1330	1	4
1333	2	2
1334	1	4
1335	2	2
1338	1	4
1339	1	4
1341	1	4
1343	1	4
1346	1	4
1347	2	2
1348	1	4
1350	1	4
1351	2	2
1353	1	4
1354	1	4
1357	2	2
1359	1	4
1360	1	4
1361	1	4
1362	1	4
1367	1	4
1368	1	4
1369	1	4
1373	1	4
1374	1	4
1375	1	4
1376	1	4
1378	1	4
1380	2	2
1381	1	4
1382	2	2
1383	1	4
1384	1	4
1385	1	4
1386	1	4
1387	1	4
1388	1	4
1389	1	4
1392	1	4
1395	1	4
1398	2	2
1399	2	2
1400	1	4
1401	1	4
1402	1	4
1403	1	4
1405	1	4
1406	1	4
1407	1	4
1408	1	4
1409	1	4
1410	1	4
1414	1	4
1417	1	4
1418	1	4
1419	1	4
1422	1	4
1423	1	4
1424	1	4
1427	1	4
1428	1	4
1433	1	4
1439	1	4
1440	2	2
1441	3	2
1442	1	4
1443	2	2
1444	1	4
1445	1	4
1448	1	4
1450	1	4
1452	1	4
1454	1	4
1458	1	4
1459	2	2
1460	2	2
1463	1	4
1465	1	4
1466	1	4
1467	1	4
1468	1	4
1470	1	4
1471	1	4
1473	2	2
1474	2	2
1475	2	2
1476	2	2
1477	1	4
1480	1	4
1483	2	2
1486	1	4
1488	2	2
1489	1	4
1491	1	4
1492	1	4
1494	1	4
1496	1	4
1498	1	4
1501	1	4
1502	1	4
1503	2	2
1504	2	2
1505	3	2
1506	2	2
1509	1	4
1510	2	2
1511	2	2
1512	1	4
1513	1	4
1514	1	4
1515	1	4
1516	1	4
1517	1	4
1518	1	4
1519	1	4
1520	2	2
1522	3	2
1523	1	4
1524	2	2
1525	1	4
1526	1	4
1527	2	2
1528	2	2
1529	1	4
1530	1	4
1531	1	4
1532	3	2
1533	2	2
1534	1	4
1537	2	2
1538	1	4
1539	2	2
1540	2	2
1541	2	2
1542	1	4
1543	2	2
1544	2	2
1546	1	4
1548	1	4
1549	2	2
1550	1	4
1551	2	2
1552	2	2
1553	2	2
1554	2	2
1555	2	2
1556	2	2
1557	1	4
1558	2	2
1559	1	4
1560	2	2
1561	2	2
1562	2	2
1563	1	4
1564	2	2
1565	2	2
1566	3	2
1567	2	2
1568	1	4
1569	2	2
1570	1	4
1571	1	4
1572	2	2
1573	4	1
1574	1	4
1575	2	2
1576	1	4
1577	1	4
1578	1	4
1579	2	2
1581	1	4
1582	2	2
1583	2	2
1584	1	4
1585	2	2
1586	1	4
1587	1	4
1590	2	2
1591	2	2
1592	1	4
1593	2	2
1594	2	2
1595	2	2
1596	1	4
1597	3	2
1598	2	2
1601	1	4
1602	2	2
1603	3	2
1604	1	4
1605	2	2
1607	1	4
1608	3	2
1609	1	4
1610	3	2
1611	2	2
1612	3	2
1613	2	2
1614	3	2
1615	2	2
1616	2	2
1617	2	2
1618	1	4
1619	2	2
1620	4	1
1621	3	2
1622	2	2
1623	2	2
1624	2	2
1625	2	2
1626	1	4
1644	1	4
1645	2	2
1646	1	4
1647	1	4
1648	1	4
1649	1	4
1653	1	4
1654	1	4
1655	2	2
1656	1	4
1657	3	2
1658	1	4
1659	2	2
1660	2	2
1661	3	2
1662	2	2
1663	2	2
1664	2	2
1665	3	2
1666	1	4
1667	4	1
1668	3	2
1669	1	4
1670	2	2
1671	1	4
1672	2	2
1673	2	2
1675	3	2
1676	1	4
1677	1	4
1678	2	2
1680	2	2
1682	1	4
1683	2	2
1684	3	2
1686	1	4
1687	1	4
1688	3	2
1689	1	4
1690	1	4
1691	1	4
1692	2	2
1693	2	2
1694	2	2
1695	2	2
1696	4	1
1697	2	2
1698	1	4
1699	4	1
1700	1	4
1701	2	2
1702	1	4
1703	1	4
1704	2	2
1705	2	2
1706	1	4
1707	1	4
1708	1	4
1710	1	4
1711	1	4
1712	3	2
1713	2	2
1714	1	4
1715	1	4
1716	1	4
1717	1	4
1718	2	2
1719	1	4
1723	1	4
1724	1	4
1726	1	4
1727	1	4
1729	1	4
1730	1	4
1733	1	4
1735	1	4
1736	1	4
1740	1	4
1742	1	4
1745	1	4
1746	1	4
1747	1	4
1749	1	4
1758	1	4
1760	1	4
1762	1	4
1764	1	4
1766	1	4
1767	1	4
1768	1	4
1769	1	4
1776	1	4
1777	1	4
1778	2	2
1779	1	4
1780	1	4
1783	1	4
1784	1	4
1787	1	4
1788	1	4
1793	1	4
1795	1	4
1797	1	4
1802	1	4
1803	1	4
1804	2	2
1806	1	4
1809	1	4
1813	1	4
1818	1	4
1821	2	2
1822	4	1
1823	2	2
1824	1	4
1825	1	4
1830	1	4
1836	1	4
1841	1	4
1845	1	4
1848	1	4
1849	2	2
1851	1	4
1852	1	4
1856	1	4
1857	1	4
1931	1	4
1998	1	4
---------------------------------------------------
---------------------------------------------------

5' UUAGAUGACAUGUGGAACGAGG 3' Transcript: MsUN019866:804-825 Slice Site:816
   o||||||||||o||||| ||oo
3' GAUCUACUGUAUACCUUACUUU 5' Query: msa-miR0041

SiteID: MsUN019866:816
MFE of perfect match: -32.80
MFE of this site: -26.70
MFEratio: 0.814024390243902
Allen et al. score: 5
Paired Regions (query5'-query3',transcript3'-transcript5')
	1-4,825-822
	6-22,820-804
Unpaired Regions (query5'-query3',transcript3'-transcript5')
	5-5,821-821	SIL: Symmetric internal loop

Degradome data file: MsBBDMclean.fa_dd.txt
Degardome Category: 1
Degradome p-value: 0.011129847344886
T-Plot file: MsBBTGT/msa-miR0041_MsUN019866_816_TPlot.pdf

Position	Reads	Category
9	1	4
287	1	4
291	1	4
376	1	4
625	1	4
665	1	4
709	2	1
811	1	4
816	2	1	<<<<<<<<<<
862	1	4
962	1	4
992	1	4
1027	1	4
1050	1	4
1078	1	4
1116	1	4
1208	1	4
1222	1	4
1235	1	4
1236	1	4
1243	1	4
1247	1	4
1300	1	4
1305	1	4
1316	1	4
1336	1	4
1354	1	4
1417	1	4
1456	1	4
1459	1	4
1475	1	4
1526	1	4
1531	1	4
1555	1	4
1587	1	4
1597	1	4
1600	1	4
1619	1	4
1667	1	4
1682	1	4
1694	1	4
1695	1	4
1698	1	4
1710	1	4
1757	1	4
1771	1	4
1790	1	4
1795	1	4
1826	1	4
1828	1	4
1832	1	4
1836	1	4
1845	1	4
1860	1	4
1872	1	4
1901	1	4
1911	1	4
1912	1	4
1921	1	4
1923	1	4
1947	1	4
1948	1	4
1956	1	4
1958	1	4
1984	1	4
1987	1	4
1989	2	1
1990	1	4
2005	1	4
2013	1	4
2015	1	4
2022	1	4
2032	1	4
2047	1	4
2049	1	4
2050	1	4
2056	1	4
2067	1	4
2071	1	4
2081	1	4
2089	1	4
2096	1	4
2113	1	4
2120	1	4
2146	1	4
2149	2	1
2165	1	4
2181	1	4
2191	1	4
2192	1	4
2199	1	4
2203	1	4
2218	1	4
2252	1	4
2255	1	4
2261	1	4
2269	1	4
2281	1	4
2283	1	4
2284	1	4
2286	1	4
2300	1	4
2302	1	4
2307	1	4
2308	1	4
2310	2	1
2315	1	4
2323	1	4
2365	1	4
2399	1	4
2444	1	4
2479	1	4
2517	1	4
2525	1	4
2581	1	4
2592	1	4
2634	1	4
2642	1	4
2663	1	4
2667	1	4
2668	1	4
2671	1	4
2696	1	4
2733	1	4
---------------------------------------------------
---------------------------------------------------

5' GAUAGAUUUAGAAUUGGAAAA 3' Transcript: MsUN020104:80-100 Slice Site:91
   ||||||o||||||||||||||
3' CUAUCUGAAUCUUAACCUUUU 5' Query: msa-miR0022

SiteID: MsUN020104:91
MFE of perfect match: -29.10
MFE of this site: -28.60
MFEratio: 0.982817869415808
Allen et al. score: 0.5
Paired Regions (query5'-query3',transcript3'-transcript5')
	1-21,100-80
Unpaired Regions (query5'-query3',transcript3'-transcript5')
	NA

Degradome data file: MsBBDMclean.fa_dd.txt
Degardome Category: 4
Degradome p-value: 0.0258943434941944
T-Plot file: MsBBTGT/msa-miR0022_MsUN020104_91_TPlot.pdf

Position	Reads	Category
4	1	4
37	1	4
69	1	4
89	1	4
91	1	4	<<<<<<<<<<
103	2	0
133	1	4
147	1	4
177	1	4
178	1	4
179	1	4
196	1	4
200	1	4
220	1	4
283	1	4
288	1	4
293	1	4
303	1	4
312	1	4
379	1	4
419	1	4
495	1	4
496	1	4
497	1	4
498	1	4
500	1	4
507	1	4
534	1	4
535	1	4
537	1	4
552	1	4
611	1	4
---------------------------------------------------
---------------------------------------------------

5' UGGCAUGCAGGGAGCCAGGCA 3' Transcript: MsUN020599:2-22 Slice Site:13
   ||||||o||||||||||||||
3' ACCGUAUGUCCCUCGGUCCGU 5' Query: msa-miR160b

SiteID: MsUN020599:13
MFE of perfect match: -45.40
MFE of this site: -46.40
MFEratio: 1
Allen et al. score: 0.5
Paired Regions (query5'-query3',transcript3'-transcript5')
	1-21,22-2
Unpaired Regions (query5'-query3',transcript3'-transcript5')
	NA

Degradome data file: MsBBDMclean.fa_dd.txt
Degardome Category: 1
Degradome p-value: 0.000559455822742194
T-Plot file: MsBBTGT/msa-miR160b_MsUN020599_13_TPlot.pdf

Position	Reads	Category
13	2	1	<<<<<<<<<<
14	1	4
46	1	4
72	1	4
100	1	4
110	1	4
155	1	4
194	1	4
229	1	4
270	1	4
320	1	4
325	1	4
357	1	4
406	1	4
422	1	4
438	2	1
465	1	4
478	1	4
479	1	4
481	1	4
482	1	4
485	1	4
498	1	4
499	1	4
500	2	1
516	1	4
533	1	4
539	1	4
546	1	4
548	1	4
573	1	4
574	2	1
575	1	4
579	1	4
582	1	4
587	1	4
590	1	4
606	1	4
629	1	4
638	1	4
649	1	4
655	1	4
668	1	4
670	1	4
675	1	4
676	2	1
677	1	4
706	1	4
707	2	1
711	1	4
712	1	4
723	1	4
731	2	1
732	1	4
740	1	4
746	1	4
747	1	4
756	1	4
757	1	4
760	1	4
794	1	4
806	1	4
---------------------------------------------------
---------------------------------------------------

5' UGGAUCCAACAAGUGGUGCAAG 3' Transcript: MsUN020768:527-548 Slice Site:539
   ||o||||  ||||| ||o|||o
3' ACUUAGGAGGUUCAACAUGUUU 5' Query: msa-miR5226

SiteID: MsUN020768:539
MFE of perfect match: -34.80
MFE of this site: -23.60
MFEratio: 0.67816091954023
Allen et al. score: 6
Paired Regions (query5'-query3',transcript3'-transcript5')
	1-7,548-542
	9-13,540-536
	16-22,533-527
Unpaired Regions (query5'-query3',transcript3'-transcript5')
	8-8,541-541	SIL: Symmetric internal loop
	14-15,535-534	SIL: Symmetric internal loop

Degradome data file: MsBBDMclean.fa_dd.txt
Degardome Category: 3
Degradome p-value: 0.0250080159939297
T-Plot file: MsBBTGT/msa-miR5226_MsUN020768_539_TPlot.pdf

Position	Reads	Category
1	1	4
2	3	2
4	4	2
5	4	2
6	4	2
7	4	2
8	2	3
9	2	3
10	4	2
11	2	3
12	4	2
13	3	2
14	6	2
15	3	2
16	4	2
17	2	3
18	3	2
19	1	4
20	2	3
21	2	3
22	4	2
23	4	2
24	4	2
25	2	3
26	2	3
27	2	3
28	1	4
29	3	2
30	2	3
31	3	2
32	3	2
33	3	2
34	4	2
35	2	3
36	3	2
37	2	3
38	1	4
39	1	4
40	3	2
41	4	2
42	2	3
43	4	2
44	4	2
45	2	3
46	2	3
47	2	3
48	1	4
49	1	4
50	1	4
51	2	3
52	3	2
53	2	3
54	4	2
55	1	4
56	4	2
57	4	2
58	1	4
59	2	3
60	1	4
61	5	2
62	4	2
63	2	3
64	2	3
65	2	3
66	1	4
67	1	4
68	1	4
69	3	2
70	4	2
71	5	2
72	3	2
73	4	2
74	4	2
75	3	2
76	4	2
77	4	2
78	2	3
79	2	3
80	2	3
81	1	4
82	1	4
83	2	3
84	1	4
85	2	3
86	2	3
87	2	3
88	2	3
89	3	2
90	1	4
91	2	3
92	3	2
93	1	4
94	2	3
95	3	2
96	1	4
97	2	3
98	2	3
99	2	3
100	1	4
102	1	4
103	2	3
104	2	3
105	2	3
106	2	3
107	2	3
108	3	2
109	2	3
111	3	2
112	2	3
113	3	2
114	2	3
115	3	2
116	3	2
117	2	3
118	2	3
119	2	3
120	2	3
121	4	2
122	6	2
123	4	2
124	5	2
125	2	3
127	2	3
128	2	3
129	2	3
130	2	3
131	3	2
132	2	3
133	3	2
134	6	2
135	6	2
136	6	2
137	3	2
138	2	3
139	5	2
140	7	1
141	6	2
142	2	3
143	2	3
144	6	2
145	6	2
146	7	1
147	4	2
148	5	2
149	7	1
150	4	2
151	4	2
152	3	2
153	2	3
154	2	3
155	3	2
156	3	2
157	3	2
158	3	2
159	5	2
160	3	2
161	3	2
162	2	3
163	1	4
164	2	3
165	2	3
166	4	2
167	6	2
168	5	2
169	3	2
170	3	2
171	3	2
172	3	2
173	2	3
174	2	3
175	3	2
176	2	3
177	2	3
178	3	2
179	2	3
180	3	2
181	4	2
182	4	2
183	2	3
184	2	3
185	3	2
186	4	2
187	5	2
188	6	2
189	4	2
190	3	2
191	3	2
192	2	3
193	2	3
194	6	2
195	7	1
196	3	2
197	4	2
198	2	3
199	2	3
200	2	3
201	3	2
202	2	3
203	1	4
204	1	4
205	2	3
206	5	2
207	2	3
208	4	2
209	2	3
210	3	2
211	2	3
212	1	4
213	2	3
214	1	4
215	1	4
216	3	2
217	3	2
218	4	2
219	3	2
220	2	3
221	3	2
222	3	2
223	2	3
224	1	4
226	1	4
227	1	4
228	1	4
229	2	3
230	4	2
231	2	3
232	1	4
233	2	3
234	4	2
235	6	2
236	2	3
237	3	2
238	2	3
239	3	2
240	3	2
241	3	2
242	3	2
243	2	3
244	2	3
245	3	2
246	2	3
247	4	2
248	4	2
249	2	3
250	3	2
251	4	2
252	2	3
253	2	3
254	3	2
255	3	2
256	3	2
257	2	3
258	1	4
259	2	3
260	3	2
261	3	2
262	2	3
263	2	3
264	3	2
265	1	4
266	2	3
267	4	2
268	2	3
269	2	3
270	1	4
271	2	3
272	2	3
273	3	2
274	1	4
275	2	3
276	2	3
281	2	3
282	2	3
284	1	4
285	1	4
286	4	2
287	3	2
288	3	2
289	2	3
291	1	4
292	2	3
293	2	3
294	2	3
296	1	4
297	1	4
298	2	3
299	3	2
300	3	2
301	2	3
302	3	2
303	2	3
304	2	3
305	3	2
306	2	3
307	1	4
308	2	3
309	2	3
310	2	3
311	1	4
312	2	3
313	1	4
316	2	3
317	2	3
318	3	2
319	1	4
320	3	2
321	4	2
322	2	3
323	1	4
325	1	4
326	2	3
327	2	3
328	2	3
329	1	4
330	1	4
331	1	4
332	1	4
333	1	4
335	1	4
336	2	3
337	2	3
338	2	3
339	2	3
340	2	3
341	3	2
342	2	3
343	2	3
344	2	3
345	2	3
346	2	3
347	2	3
348	1	4
349	3	2
350	2	3
351	1	4
352	1	4
353	2	3
354	2	3
355	1	4
356	2	3
357	2	3
358	2	3
359	2	3
360	1	4
361	3	2
362	2	3
363	6	2
364	2	3
365	1	4
366	2	3
367	2	3
368	2	3
369	2	3
370	3	2
371	1	4
372	2	3
373	2	3
374	3	2
375	3	2
376	2	3
377	3	2
382	3	2
383	1	4
384	2	3
385	3	2
386	2	3
387	2	3
388	1	4
390	1	4
391	3	2
392	3	2
393	2	3
394	2	3
395	2	3
396	1	4
399	2	3
400	1	4
401	2	3
402	1	4
403	1	4
404	2	3
405	2	3
406	1	4
407	2	3
408	1	4
409	1	4
410	1	4
411	1	4
412	1	4
413	2	3
414	2	3
415	1	4
416	1	4
417	2	3
418	1	4
419	2	3
420	4	2
421	2	3
422	1	4
423	1	4
426	2	3
427	1	4
428	2	3
429	2	3
430	1	4
431	2	3
432	2	3
433	2	3
434	2	3
435	2	3
437	1	4
438	1	4
439	3	2
440	2	3
441	1	4
442	3	2
443	2	3
444	1	4
445	1	4
446	1	4
447	1	4
448	1	4
449	3	2
450	4	2
451	2	3
453	2	3
454	1	4
456	2	3
458	2	3
459	2	3
460	1	4
461	1	4
462	2	3
463	1	4
464	1	4
465	1	4
467	1	4
468	2	3
469	1	4
470	1	4
473	2	3
474	3	2
475	3	2
476	4	2
477	4	2
478	3	2
479	2	3
480	2	3
481	2	3
482	3	2
483	4	2
484	3	2
485	2	3
486	4	2
487	1	4
488	2	3
489	2	3
490	1	4
491	3	2
492	2	3
493	1	4
494	2	3
495	2	3
496	3	2
497	3	2
498	4	2
499	4	2
500	4	2
501	4	2
502	5	2
503	2	3
504	3	2
505	1	4
506	3	2
507	1	4
508	2	3
509	2	3
510	3	2
511	1	4
512	3	2
513	1	4
516	2	3
517	1	4
520	1	4
521	2	3
522	2	3
523	2	3
524	1	4
525	1	4
526	1	4
528	1	4
529	1	4
530	1	4
531	2	3
532	3	2
533	2	3
534	3	2
535	2	3
536	2	3
537	2	3
538	2	3
539	2	3	<<<<<<<<<<
540	3	2
541	1	4
542	5	2
543	1	4
544	3	2
545	1	4
546	1	4
547	3	2
548	4	2
549	2	3
550	2	3
551	4	2
552	3	2
553	4	2
554	4	2
555	4	2
556	4	2
557	4	2
558	3	2
559	5	2
560	3	2
561	3	2
563	2	3
564	2	3
566	2	3
567	1	4
568	1	4
569	1	4
570	2	3
571	1	4
572	1	4
573	2	3
574	1	4
575	2	3
576	2	3
577	2	3
578	2	3
579	3	2
580	2	3
581	3	2
582	3	2
583	2	3
584	2	3
585	3	2
586	3	2
587	3	2
588	4	2
589	2	3
590	3	2
591	2	3
592	4	2
593	2	3
594	5	2
595	4	2
596	3	2
597	2	3
598	5	2
599	2	3
600	2	3
601	6	2
602	4	2
603	2	3
604	5	2
605	4	2
606	3	2
607	5	2
608	3	2
609	2	3
610	3	2
611	1	4
612	3	2
613	3	2
614	2	3
615	1	4
616	2	3
617	3	2
618	4	2
619	1	4
620	2	3
621	1	4
622	1	4
623	2	3
624	1	4
625	1	4
626	2	3
627	4	2
628	3	2
629	3	2
630	3	2
631	2	3
633	1	4
634	1	4
635	1	4
637	1	4
641	1	4
642	1	4
643	2	3
648	1	4
649	1	4
652	1	4
656	1	4
660	2	3
668	1	4
671	1	4
672	1	4
673	1	4
681	1	4
687	1	4
689	1	4
698	1	4
703	1	4
704	1	4
706	1	4
707	2	3
709	1	4
710	2	3
711	1	4
712	1	4
713	1	4
715	2	3
716	1	4
717	2	3
718	1	4
719	1	4
720	2	3
722	3	2
723	1	4
726	1	4
729	1	4
731	3	2
734	1	4
735	2	3
736	1	4
737	1	4
738	1	4
742	1	4
747	1	4
752	5	2
753	2	3
754	1	4
755	1	4
760	1	4
763	1	4
777	1	4
788	1	4
807	1	4
808	1	4
809	1	4
815	2	3
816	1	4
817	2	3
818	2	3
819	2	3
830	1	4
832	1	4
833	1	4
840	1	4
843	1	4
844	1	4
845	1	4
858	1	4
859	1	4
860	4	2
861	2	3
863	1	4
864	1	4
865	1	4
867	1	4
871	1	4
872	1	4
873	1	4
874	1	4
876	1	4
879	1	4
889	1	4
891	1	4
901	1	4
906	1	4
913	1	4
932	1	4
958	1	4
982	1	4
990	1	4
991	1	4
993	2	3
---------------------------------------------------
---------------------------------------------------

5' CUAGACGAUAUAUGGAAUGAUG 3' Transcript: MsUN023956:477-498 Slice Site:489
   ||||| ||o|||||||||||  
3' GAUCUACUGUAUACCUUACUUU 5' Query: msa-miR0041

SiteID: MsUN023956:489
MFE of perfect match: -32.80
MFE of this site: -26.00
MFEratio: 0.792682926829268
Allen et al. score: 4.5
Paired Regions (query5'-query3',transcript3'-transcript5')
	3-16,496-483
	18-22,481-477
Unpaired Regions (query5'-query3',transcript3'-transcript5')
	1-2,498-497	UP5: Unpaired region at 5' of query
	17-17,482-482	SIL: Symmetric internal loop

Degradome data file: MsBBDMclean.fa_dd.txt
Degardome Category: 0
Degradome p-value: 0.00323495750452008
T-Plot file: MsBBTGT/msa-miR0041_MsUN023956_489_TPlot.pdf

Position	Reads	Category
64	1	4
87	1	4
333	1	4
489	4	0	<<<<<<<<<<
490	1	4
493	1	4
498	1	4
521	1	4
538	1	4
570	1	4
572	1	4
---------------------------------------------------
---------------------------------------------------

5' CACAUUCUAUCUUUUCUCCCA 3' Transcript: MsUN027490:78-98 Slice Site:89
   |||||||||||||||||||||
3' GUGUAAGAUAGAAAAGAGGGU 5' Query: msa-miR5239

SiteID: MsUN027490:89
MFE of perfect match: -33.50
MFE of this site: -35.00
MFEratio: 1
Allen et al. score: 0
Paired Regions (query5'-query3',transcript3'-transcript5')
	1-21,98-78
Unpaired Regions (query5'-query3',transcript3'-transcript5')
	NA

Degradome data file: MsBBDMclean.fa_dd.txt
Degardome Category: 4
Degradome p-value: 0.0258943434941944
T-Plot file: MsBBTGT/msa-miR5239_MsUN027490_89_TPlot.pdf

Position	Reads	Category
43	1	4
44	1	4
89	1	4	<<<<<<<<<<
93	1	4
96	1	4
97	1	4
110	1	4
282	1	4
332	1	4
375	1	4
394	1	4
---------------------------------------------------
---------------------------------------------------

5' AACGCCGUAGAUCCCGUCGUU 3' Transcript: MsUN028563:230-250 Slice Site:241
   |||o|| ||o|||||| ||||
3' UUGUGGGAUUUAGGGCUGCAA 5' Query: msa-miR2626

SiteID: MsUN028563:241
MFE of perfect match: -36.90
MFE of this site: -29.90
MFEratio: 0.81029810298103
Allen et al. score: 4.5
Paired Regions (query5'-query3',transcript3'-transcript5')
	1-4,250-247
	6-14,245-237
	16-21,235-230
Unpaired Regions (query5'-query3',transcript3'-transcript5')
	5-5,246-246	SIL: Symmetric internal loop
	15-15,236-236	SIL: Symmetric internal loop

Degradome data file: MsBBDMclean.fa_dd.txt
Degardome Category: 0
Degradome p-value: 0.000359957565453151
T-Plot file: MsBBTGT/msa-miR2626_MsUN028563_241_TPlot.pdf

Position	Reads	Category
142	1	4
202	1	4
203	1	4
241	2	0	<<<<<<<<<<
247	1	4
256	1	4
263	1	4
281	1	4
290	1	4
315	1	4
360	1	4
368	1	4
386	1	4
389	1	4
400	1	4
404	1	4
---------------------------------------------------
---------------------------------------------------

5' ACAGGAUCUUAGCCAUGCUGGUAGCUUCU 3' Transcript: MsUN030863:1546-1574 Slice Site:1565
     |o||||      |||||||o|||||| 
3' AAUUCUAG------UACGACCGUCGAAGU 5' Query: msa-miR0007

SiteID: MsUN030863:1565
MFE of perfect match: -40.70
MFE of this site: -28.90
MFEratio: 0.71007371007371
Allen et al. score: 10.5
Paired Regions (query5'-query3',transcript3'-transcript5')
	2-15,1573-1560
	16-21,1553-1548
Unpaired Regions (query5'-query3',transcript3'-transcript5')
	1-1,1574-1574	UP5: Unpaired region at 5' of query
	x-x,1559-1554	BULt: Bulge on transcript side
	22-23,1547-1546	UP3: Unpaired region at 3' of query

Degradome data file: MsBBDMclean.fa_dd.txt
Degardome Category: 1
Degradome p-value: 0.0160977820993178
T-Plot file: MsBBTGT/msa-miR0007_MsUN030863_1565_TPlot.pdf

Position	Reads	Category
359	1	4
452	1	4
454	1	4
459	1	4
563	1	4
728	1	4
760	1	4
799	1	4
801	1	4
887	1	4
921	1	4
942	1	4
967	1	4
1008	1	4
1091	1	4
1097	1	4
1125	1	4
1128	2	1
1130	2	1
1131	1	4
1132	1	4
1133	2	1
1145	1	4
1147	1	4
1154	1	4
1159	1	4
1188	1	4
1278	1	4
1280	1	4
1285	1	4
1297	1	4
1302	1	4
1307	1	4
1312	1	4
1320	1	4
1365	1	4
1376	1	4
1383	2	1
1393	1	4
1422	1	4
1432	1	4
1438	1	4
1444	1	4
1446	1	4
1451	1	4
1456	1	4
1459	1	4
1461	1	4
1471	1	4
1473	1	4
1475	1	4
1485	1	4
1494	1	4
1496	1	4
1533	1	4
1535	1	4
1540	1	4
1548	1	4
1551	1	4
1554	2	1
1565	2	1	<<<<<<<<<<
1586	1	4
1598	1	4
1599	1	4
1603	1	4
1608	1	4
1617	1	4
1619	1	4
1632	1	4
1666	2	1
1670	1	4
1676	2	1
1677	1	4
1700	1	4
1701	1	4
1702	1	4
1711	1	4
1715	1	4
1716	1	4
1719	1	4
1720	1	4
1721	1	4
1722	1	4
1739	1	4
1825	2	1
1858	1	4
1876	1	4
1898	1	4
1912	1	4
1930	1	4
1938	1	4
1946	1	4
1990	1	4
1991	1	4
2106	1	4
2161	1	4
2192	1	4
2243	1	4
---------------------------------------------------
---------------------------------------------------

5' CACAUUCUGUCUUUCCUCCCU 3' Transcript: MsUN031868:122-142 Slice Site:133
   ||||||||o||||| ||||| 
3' GUGUAAGAUAGAAAAGAGGGU 5' Query: msa-miR5239

SiteID: MsUN031868:133
MFE of perfect match: -33.50
MFE of this site: -29.10
MFEratio: 0.868656716417911
Allen et al. score: 3.5
Paired Regions (query5'-query3',transcript3'-transcript5')
	2-6,141-137
	8-21,135-122
Unpaired Regions (query5'-query3',transcript3'-transcript5')
	1-1,142-142	UP5: Unpaired region at 5' of query
	7-7,136-136	SIL: Symmetric internal loop

Degradome data file: MsBBDMclean.fa_dd.txt
Degardome Category: 0
Degradome p-value: 0.000599857289848682
T-Plot file: MsBBTGT/msa-miR5239_MsUN031868_133_TPlot.pdf

Position	Reads	Category
9	1	4
55	1	4
133	3	0	<<<<<<<<<<
149	1	4
158	1	4
165	1	4
167	1	4
299	1	4
315	1	4
362	1	4
416	1	4
451	1	4
458	1	4
493	1	4
506	1	4
526	1	4
578	1	4
600	1	4
611	1	4
644	1	4
692	1	4
694	1	4
718	1	4
773	1	4
785	1	4
---------------------------------------------------
---------------------------------------------------

5' UGGCUGAGGACAUGUUUCAUUG 3' Transcript: MsUN032220:113-134 Slice Site:125
    |o||||oo||||o|||     
3' CCUGACUUUUGUAUAAAUUCAA 5' Query: msa-miR2650

SiteID: MsUN032220:125
MFE of perfect match: -29.70
MFE of this site: -19.80
MFEratio: 0.666666666666667
Allen et al. score: 12.5
Paired Regions (query5'-query3',transcript3'-transcript5')
	6-21,129-114
Unpaired Regions (query5'-query3',transcript3'-transcript5')
	1-5,134-130	UP5: Unpaired region at 5' of query
	22-22,113-113	UP3: Unpaired region at 3' of query

Degradome data file: MsBBDMclean.fa_dd.txt
Degardome Category: 3
Degradome p-value: 0.0370574872983203
T-Plot file: MsBBTGT/msa-miR2650_MsUN032220_125_TPlot.pdf

Position	Reads	Category
6	2	3
7	1	4
8	2	3
9	1	4
11	1	4
12	1	4
13	2	3
14	1	4
16	2	3
17	2	3
18	1	4
19	2	3
20	1	4
21	4	2
23	3	2
24	3	2
25	4	2
26	3	2
27	2	3
30	2	3
31	3	2
32	2	3
33	1	4
35	1	4
36	1	4
37	1	4
38	1	4
41	1	4
42	3	2
43	1	4
44	3	2
46	2	3
47	1	4
48	1	4
49	2	3
52	2	3
53	2	3
54	1	4
55	2	3
56	4	2
57	2	3
58	2	3
61	1	4
62	2	3
63	2	3
64	1	4
65	1	4
66	2	3
67	2	3
68	2	3
69	1	4
70	1	4
72	1	4
73	1	4
74	2	3
75	2	3
76	1	4
77	1	4
78	1	4
79	1	4
80	1	4
83	3	2
84	2	3
86	2	3
87	3	2
88	1	4
89	3	2
90	5	2
91	2	3
92	3	2
93	2	3
94	2	3
95	2	3
96	1	4
97	1	4
98	1	4
100	1	4
104	2	3
105	1	4
106	1	4
107	1	4
108	2	3
109	4	2
110	3	2
111	3	2
112	1	4
113	1	4
114	1	4
115	2	3
116	3	2
117	2	3
119	2	3
120	1	4
121	1	4
123	1	4
124	2	3
125	2	3	<<<<<<<<<<
126	1	4
127	2	3
128	1	4
129	2	3
130	2	3
131	1	4
132	4	2
133	4	2
134	1	4
135	1	4
136	2	3
137	2	3
138	4	2
139	2	3
140	3	2
141	2	3
142	3	2
143	2	3
144	2	3
145	2	3
146	2	3
147	3	2
148	4	2
149	3	2
152	2	3
153	4	2
154	3	2
155	4	2
156	5	2
157	1	4
158	1	4
159	3	2
160	2	3
161	1	4
162	2	3
163	2	3
164	3	2
165	2	3
166	2	3
167	3	2
168	2	3
169	3	2
170	3	2
171	2	3
173	1	4
174	1	4
176	1	4
178	2	3
179	2	3
180	1	4
181	1	4
182	1	4
185	2	3
186	2	3
187	1	4
188	1	4
189	1	4
190	2	3
191	2	3
192	3	2
193	2	3
194	3	2
195	2	3
196	1	4
197	2	3
198	1	4
199	1	4
200	2	3
201	1	4
202	2	3
203	2	3
204	2	3
205	1	4
206	2	3
207	2	3
208	1	4
209	2	3
210	2	3
211	2	3
212	1	4
213	3	2
214	1	4
215	2	3
216	1	4
217	1	4
218	2	3
219	4	2
220	3	2
221	3	2
222	1	4
223	1	4
224	2	3
225	1	4
226	2	3
227	2	3
228	2	3
229	2	3
230	2	3
234	1	4
235	1	4
236	1	4
237	1	4
238	2	3
239	1	4
240	2	3
241	1	4
242	2	3
243	1	4
244	1	4
246	1	4
247	1	4
248	1	4
249	1	4
250	2	3
251	1	4
253	2	3
254	2	3
255	1	4
256	1	4
257	2	3
258	1	4
259	2	3
260	4	2
261	2	3
262	5	2
263	1	4
264	3	2
265	2	3
266	3	2
267	1	4
268	2	3
269	2	3
270	2	3
271	1	4
272	1	4
273	4	2
274	2	3
275	2	3
276	2	3
277	2	3
278	3	2
279	1	4
280	4	2
281	3	2
282	3	2
283	4	2
284	1	4
285	1	4
286	3	2
287	3	2
288	5	2
289	3	2
290	2	3
291	3	2
292	3	2
293	4	2
294	2	3
295	2	3
296	3	2
297	2	3
298	3	2
299	3	2
300	2	3
301	2	3
302	5	2
303	2	3
304	3	2
305	1	4
306	2	3
307	5	2
308	1	4
309	1	4
310	3	2
311	2	3
312	2	3
313	1	4
314	2	3
315	1	4
316	2	3
317	1	4
318	1	4
319	3	2
320	4	2
321	1	4
322	1	4
323	1	4
324	2	3
325	3	2
326	3	2
327	2	3
328	1	4
330	2	3
331	1	4
332	1	4
334	2	3
335	2	3
336	3	2
337	3	2
338	2	3
339	2	3
340	1	4
341	2	3
342	3	2
343	2	3
344	3	2
345	3	2
346	2	3
347	2	3
348	3	2
349	2	3
350	4	2
351	1	4
352	1	4
353	3	2
354	3	2
355	4	2
356	3	2
357	3	2
358	3	2
359	5	2
360	4	2
361	3	2
362	3	2
363	3	2
364	2	3
365	2	3
366	2	3
367	2	3
368	3	2
369	1	4
370	3	2
371	3	2
372	2	3
373	2	3
374	3	2
375	1	4
376	1	4
377	1	4
378	4	2
379	4	2
380	6	2
381	5	2
382	4	2
383	2	3
384	1	4
385	3	2
386	5	2
387	3	2
388	4	2
389	3	2
390	2	3
391	2	3
392	1	4
393	2	3
394	1	4
395	2	3
396	2	3
397	5	2
398	2	3
399	2	3
400	1	4
401	1	4
402	1	4
403	2	3
404	5	2
405	3	2
406	3	2
407	2	3
408	2	3
409	4	2
410	2	3
411	1	4
412	2	3
413	4	2
414	3	2
415	2	3
416	3	2
417	5	2
418	2	3
419	3	2
420	3	2
421	3	2
422	2	3
423	2	3
424	2	3
425	2	3
426	2	3
427	3	2
428	3	2
429	3	2
430	3	2
431	3	2
432	3	2
433	3	2
434	2	3
435	3	2
436	3	2
437	4	2
438	3	2
439	2	3
440	3	2
441	3	2
442	4	2
443	2	3
444	2	3
445	4	2
446	1	4
447	1	4
448	2	3
449	3	2
450	2	3
451	2	3
452	2	3
453	4	2
454	3	2
455	3	2
456	2	3
457	2	3
458	1	4
459	2	3
460	1	4
462	3	2
463	2	3
464	1	4
465	2	3
466	1	4
467	2	3
468	2	3
469	1	4
470	3	2
471	2	3
472	1	4
473	2	3
474	3	2
475	3	2
476	2	3
477	1	4
478	2	3
479	2	3
480	2	3
481	2	3
482	2	3
483	3	2
484	3	2
485	3	2
486	3	2
487	3	2
488	4	2
489	3	2
490	6	2
491	3	2
492	2	3
493	8	0
494	5	2
495	1	4
496	4	2
497	5	2
498	3	2
499	3	2
500	4	2
501	1	4
502	2	3
503	2	3
504	2	3
505	2	3
506	1	4
507	3	2
508	2	3
509	2	3
510	3	2
511	1	4
512	3	2
513	2	3
514	4	2
515	1	4
517	1	4
518	1	4
520	2	3
522	1	4
523	1	4
524	1	4
525	1	4
526	1	4
527	2	3
528	4	2
529	2	3
530	2	3
531	1	4
532	1	4
534	1	4
535	1	4
536	1	4
537	1	4
538	2	3
539	2	3
540	2	3
541	3	2
542	2	3
543	2	3
544	2	3
545	2	3
546	1	4
547	2	3
548	2	3
549	4	2
550	2	3
551	2	3
552	2	3
553	2	3
554	2	3
555	2	3
556	2	3
557	2	3
558	2	3
559	2	3
560	2	3
561	4	2
562	5	2
563	2	3
564	1	4
565	4	2
566	2	3
567	4	2
568	3	2
569	2	3
570	2	3
571	2	3
572	3	2
573	3	2
574	3	2
575	3	2
576	4	2
577	3	2
578	2	3
579	1	4
580	2	3
581	1	4
582	3	2
583	3	2
584	3	2
585	2	3
586	2	3
587	4	2
588	3	2
589	2	3
590	3	2
591	2	3
592	1	4
593	3	2
594	1	4
595	1	4
596	1	4
597	2	3
598	2	3
599	2	3
600	1	4
601	1	4
602	1	4
603	2	3
604	2	3
605	1	4
606	2	3
607	2	3
608	2	3
609	1	4
610	2	3
611	2	3
612	3	2
613	1	4
615	1	4
616	2	3
617	2	3
618	2	3
619	3	2
620	3	2
621	1	4
622	3	2
623	1	4
624	2	3
625	4	2
626	2	3
627	2	3
628	3	2
629	2	3
630	2	3
631	3	2
632	2	3
633	2	3
634	1	4
635	2	3
636	2	3
637	2	3
638	2	3
639	1	4
640	2	3
641	3	2
642	1	4
643	1	4
644	2	3
645	1	4
646	1	4
647	2	3
648	1	4
649	1	4
650	1	4
651	3	2
652	2	3
653	3	2
654	3	2
656	1	4
657	1	4
658	3	2
659	2	3
660	1	4
661	2	3
662	3	2
663	2	3
664	1	4
665	2	3
666	2	3
667	3	2
668	3	2
669	1	4
670	3	2
671	2	3
672	3	2
673	4	2
674	2	3
675	2	3
676	1	4
677	2	3
678	1	4
679	2	3
680	3	2
681	2	3
682	2	3
683	1	4
684	3	2
685	2	3
686	1	4
687	1	4
688	1	4
689	2	3
690	2	3
691	2	3
692	1	4
693	1	4
694	1	4
695	3	2
696	1	4
697	2	3
698	3	2
699	1	4
700	2	3
701	1	4
702	1	4
703	2	3
704	3	2
705	1	4
706	3	2
707	2	3
708	2	3
709	1	4
710	2	3
711	2	3
712	2	3
713	4	2
714	2	3
715	1	4
716	1	4
717	4	2
718	1	4
719	3	2
720	4	2
721	4	2
722	4	2
723	1	4
724	2	3
725	2	3
726	1	4
727	2	3
728	2	3
729	1	4
730	1	4
731	2	3
732	1	4
733	3	2
734	2	3
737	1	4
738	1	4
739	2	3
740	1	4
741	1	4
743	1	4
744	2	3
745	1	4
746	1	4
750	1	4
751	1	4
752	1	4
755	1	4
756	1	4
758	1	4
759	2	3
763	1	4
764	1	4
766	1	4
767	1	4
768	1	4
769	2	3
770	3	2
772	2	3
773	2	3
774	1	4
775	1	4
776	1	4
781	2	3
790	1	4
796	1	4
797	1	4
816	2	3
818	1	4
821	1	4
827	1	4
834	1	4
837	1	4
845	1	4
847	1	4
849	1	4
851	1	4
855	1	4
863	2	3
864	2	3
865	1	4
868	1	4
878	1	4
879	1	4
886	1	4
903	1	4
905	1	4
911	1	4
915	1	4
916	1	4
925	2	3
927	2	3
957	1	4
962	1	4
964	1	4
979	1	4
983	1	4
986	1	4
987	1	4
989	1	4
991	1	4
996	1	4
997	1	4
1014	1	4
1039	1	4
1053	1	4
1068	2	3
1074	1	4
1079	1	4
1093	1	4
1106	1	4
1114	1	4
1147	1	4
1167	1	4
1187	1	4
1195	1	4
1204	1	4
1236	1	4
1303	1	4
1309	1	4
1311	1	4
1312	1	4
1314	1	4
1319	1	4
1325	1	4
1357	1	4
1562	1	4
2027	1	4
---------------------------------------------------
---------------------------------------------------

5' UUGGAUGAUAUGUGGAACAAAA 3' Transcript: MsUN032442:659-680 Slice Site:671
   o|o|||||o||o|||||     
3' GAUCUACUGUAUACCUUACUUU 5' Query: msa-miR0041

SiteID: MsUN032442:671
MFE of perfect match: -32.80
MFE of this site: -22.50
MFEratio: 0.685975609756098
Allen et al. score: 11.5
Paired Regions (query5'-query3',transcript3'-transcript5')
	6-22,675-659
Unpaired Regions (query5'-query3',transcript3'-transcript5')
	1-5,680-676	UP5: Unpaired region at 5' of query

Degradome data file: MsBBDMclean.fa_dd.txt
Degardome Category: 0
Degradome p-value: 0.0247696291959475
T-Plot file: MsBBTGT/msa-miR0041_MsUN032442_671_TPlot.pdf

Position	Reads	Category
72	1	4
87	1	4
112	1	4
122	1	4
148	1	4
158	1	4
159	1	4
181	1	4
202	1	4
255	1	4
262	1	4
272	1	4
289	1	4
293	1	4
329	1	4
332	1	4
379	1	4
385	1	4
394	1	4
505	1	4
671	2	0	<<<<<<<<<<
688	1	4
693	1	4
702	1	4
---------------------------------------------------
---------------------------------------------------

5' CGAGUGUAAUUUCCUUGAUUAA 3' Transcript: MsUN034743:439-460 Slice Site:451
   ||||||||||||||| ||||||
3' GCUCACAUUAAAGGAUCUAAUU 5' Query: msa-miR1509b

SiteID: MsUN034743:451
MFE of perfect match: -31.70
MFE of this site: -28.60
MFEratio: 0.902208201892745
Allen et al. score: 2
Paired Regions (query5'-query3',transcript3'-transcript5')
	1-6,460-455
	8-22,453-439
Unpaired Regions (query5'-query3',transcript3'-transcript5')
	7-7,454-454	SIL: Symmetric internal loop

Degradome data file: MsBBDMclean.fa_dd.txt
Degardome Category: 0
Degradome p-value: 0.000479914625089783
T-Plot file: MsBBTGT/msa-miR1509b_MsUN034743_451_TPlot.pdf

Position	Reads	Category
33	1	4
74	1	4
90	1	4
105	1	4
172	1	4
173	1	4
177	1	4
451	3	0	<<<<<<<<<<
463	1	4
481	1	4
482	2	2
488	1	4
506	1	4
517	1	4
524	1	4
545	2	2
554	1	4
562	1	4
565	1	4
566	1	4
577	1	4
578	1	4
587	2	2
---------------------------------------------------
---------------------------------------------------

5' GUGCUUACUCUCUAUCUGUCA 3' Transcript: MsUN035352:263-283 Slice Site:273
   |||||o||||||| |||||||
3' CACGAGUGAGAGA-AGACAGU 5' Query: msa-miR156b-5p

SiteID: MsUN035352:273
MFE of perfect match: -37.20
MFE of this site: -32.50
MFEratio: 0.873655913978495
Allen et al. score: 2.5
Paired Regions (query5'-query3',transcript3'-transcript5')
	1-7,283-277
	8-20,275-263
Unpaired Regions (query5'-query3',transcript3'-transcript5')
	x-x,276-276	BULt: Bulge on transcript side

Degradome data file: MsBBDMclean.fa_dd.txt
Degardome Category: 2
Degradome p-value: 0.0306771353578352
T-Plot file: MsBBTGT/msa-miR156b-5p_MsUN035352_273_TPlot.pdf

Position	Reads	Category
40	1	4
167	2	2
168	1	4
174	1	4
178	2	2
180	1	4
188	1	4
189	1	4
197	1	4
228	1	4
249	1	4
264	1	4
265	3	0
272	1	4
273	2	2	<<<<<<<<<<
287	1	4
294	1	4
308	1	4
335	1	4
342	1	4
345	1	4
378	1	4
394	1	4
455	1	4
481	1	4
482	1	4
501	1	4
517	1	4
522	1	4
523	1	4
---------------------------------------------------
---------------------------------------------------

5' UUUAGAGGUGAAGAUACUCGCA 3' Transcript: MsUN036655:194-215 Slice Site:206
   ||o|||||||||||o|| ||  
3' AAGUCUCCACUUCUGUGUGCAU 5' Query: msa-miR5213-5p

SiteID: MsUN036655:206
MFE of perfect match: -39.00
MFE of this site: -29.70
MFEratio: 0.761538461538461
Allen et al. score: 6.5
Paired Regions (query5'-query3',transcript3'-transcript5')
	3-4,213-212
	6-22,210-194
Unpaired Regions (query5'-query3',transcript3'-transcript5')
	1-2,215-214	UP5: Unpaired region at 5' of query
	5-5,211-211	SIL: Symmetric internal loop

Degradome data file: MsBBDMclean.fa_dd.txt
Degardome Category: 0
Degradome p-value: 0.00311533109040818
T-Plot file: MsBBTGT/msa-miR5213-5p_MsUN036655_206_TPlot.pdf

Position	Reads	Category
38	1	4
41	1	4
43	1	4
52	1	4
57	1	4
60	1	4
67	1	4
69	1	4
70	1	4
71	1	4
75	1	4
76	1	4
78	1	4
81	1	4
88	1	4
94	1	4
104	1	4
105	2	2
107	2	2
120	1	4
138	1	4
143	1	4
172	1	4
183	1	4
188	1	4
189	1	4
190	1	4
197	1	4
202	1	4
204	1	4
206	4	0	<<<<<<<<<<
207	1	4
208	1	4
211	1	4
212	1	4
214	1	4
215	1	4
217	1	4
220	1	4
234	1	4
239	1	4
242	1	4
251	1	4
268	1	4
279	1	4
284	2	2
291	1	4
292	1	4
304	1	4
310	1	4
315	1	4
321	1	4
329	1	4
330	1	4
339	1	4
341	1	4
342	1	4
353	1	4
357	1	4
371	1	4
372	2	2
373	1	4
375	1	4
385	1	4
393	2	2
396	1	4
397	1	4
399	1	4
402	1	4
403	1	4
404	1	4
405	1	4
411	1	4
412	1	4
413	1	4
431	1	4
432	1	4
433	1	4
434	1	4
435	1	4
441	1	4
447	1	4
448	1	4
451	1	4
454	1	4
457	1	4
461	1	4
463	2	2
465	1	4
466	1	4
468	2	2
469	2	2
470	1	4
476	1	4
480	1	4
486	1	4
488	1	4
490	1	4
491	1	4
492	1	4
495	1	4
496	1	4
505	1	4
508	2	2
539	1	4
550	1	4
552	1	4
554	1	4
561	1	4
562	1	4
571	1	4
573	1	4
577	1	4
579	1	4
580	1	4
583	1	4
586	1	4
589	1	4
590	1	4
591	2	2
592	2	2
596	1	4
609	1	4
618	1	4
659	1	4
692	1	4
723	1	4
727	1	4
757	1	4
763	1	4
798	1	4
800	1	4
803	1	4
904	1	4
905	1	4
926	1	4
954	1	4
1036	1	4
1037	1	4
1083	1	4
1098	1	4
1140	1	4
1146	1	4
1224	1	4
1237	1	4
1245	1	4
1279	1	4
1290	1	4
1293	2	2
1299	1	4
1300	2	2
1302	1	4
1303	1	4
1306	1	4
1308	1	4
1312	1	4
1313	1	4
1314	1	4
1315	1	4
1323	1	4
1324	1	4
1326	1	4
1328	1	4
1330	1	4
1331	1	4
1333	1	4
1334	1	4
1335	2	2
1336	1	4
1337	1	4
1338	1	4
1340	1	4
1341	2	2
1344	1	4
1348	1	4
1349	3	2
1352	2	2
1353	1	4
1354	1	4
1355	1	4
1356	1	4
1357	2	2
1359	1	4
1365	1	4
1371	1	4
1378	1	4
1381	1	4
1384	2	2
1385	1	4
1386	1	4
1399	1	4
1402	1	4
1405	1	4
1440	1	4
1451	1	4
1455	2	2
1493	1	4
1498	2	2
1500	1	4
1501	1	4
1502	1	4
1503	1	4
1504	2	2
1507	1	4
1508	1	4
1512	1	4
1513	1	4
1514	1	4
1515	2	2
1517	1	4
1524	1	4
1528	2	2
1531	1	4
1542	1	4
1550	1	4
1560	1	4
1567	1	4
1568	1	4
1570	1	4
1617	1	4
1653	1	4
1670	1	4
1686	1	4
1722	1	4
1747	1	4
1760	1	4
1775	1	4
1784	2	2
1792	1	4
1822	1	4
1835	1	4
---------------------------------------------------
---------------------------------------------------

5' AGGUUCAAGAUAGCUGUGGUC 3' Transcript: MsUN037724:34-54 Slice Site:45
   |o|||||||| ||||||||  
3' UUCAAGUUCUUUCGACACCUU 5' Query: msa-miR396a-5p

SiteID: MsUN037724:45
MFE of perfect match: -33.40
MFE of this site: -28.70
MFEratio: 0.859281437125749
Allen et al. score: 5.5
Paired Regions (query5'-query3',transcript3'-transcript5')
	3-10,52-45
	12-21,43-34
Unpaired Regions (query5'-query3',transcript3'-transcript5')
	1-2,54-53	UP5: Unpaired region at 5' of query
	11-11,44-44	SIL: Symmetric internal loop

Degradome data file: MsBBDMclean.fa_dd.txt
Degardome Category: 0
Degradome p-value: 0.000719785561457242
T-Plot file: MsBBTGT/msa-miR396a-5p_MsUN037724_45_TPlot.pdf

Position	Reads	Category
45	2	0	<<<<<<<<<<
132	1	4
296	1	4
365	1	4
396	1	4
405	1	4
445	1	4
478	1	4
479	1	4
543	1	4
546	1	4
603	1	4
638	1	4
649	1	4
678	1	4
689	1	4
---------------------------------------------------
---------------------------------------------------

5' CACAGACAAGGUGAAGAUAUACGGA 3' Transcript: MsUN038569:880-904 Slice Site:895
     ||||   ||||||||o|o|||  
3' AAGUCU---CCACUUCUGUGUGCAU 5' Query: msa-miR5213-5p

SiteID: MsUN038569:895
MFE of perfect match: -39.00
MFE of this site: -26.50
MFEratio: 0.67948717948718
Allen et al. score: 10
Paired Regions (query5'-query3',transcript3'-transcript5')
	3-16,902-889
	17-20,885-882
Unpaired Regions (query5'-query3',transcript3'-transcript5')
	1-2,904-903	UP5: Unpaired region at 5' of query
	x-x,888-886	BULt: Bulge on transcript side
	21-22,881-880	UP3: Unpaired region at 3' of query

Degradome data file: MsBBDMclean.fa_dd.txt
Degardome Category: 0
Degradome p-value: 0.0146525087169362
T-Plot file: MsBBTGT/msa-miR5213-5p_MsUN038569_895_TPlot.pdf

Position	Reads	Category
38	1	4
105	1	4
118	1	4
122	1	4
145	1	4
160	1	4
180	1	4
183	1	4
221	1	4
234	1	4
252	1	4
280	1	4
324	1	4
328	1	4
335	1	4
339	1	4
346	1	4
352	1	4
353	1	4
377	2	2
398	1	4
406	1	4
411	1	4
429	1	4
435	1	4
441	1	4
450	1	4
451	1	4
463	1	4
489	1	4
505	1	4
515	1	4
517	1	4
536	1	4
537	1	4
542	1	4
546	1	4
553	1	4
557	1	4
562	2	2
563	1	4
568	1	4
581	1	4
590	1	4
597	1	4
608	1	4
610	1	4
618	1	4
621	2	2
622	1	4
626	1	4
627	1	4
632	1	4
637	1	4
643	1	4
646	1	4
656	1	4
657	1	4
659	1	4
665	1	4
680	1	4
681	1	4
692	1	4
700	1	4
701	1	4
717	1	4
721	1	4
727	1	4
731	1	4
732	1	4
745	1	4
752	1	4
755	1	4
758	1	4
760	1	4
770	1	4
773	1	4
785	1	4
800	1	4
802	1	4
803	1	4
808	1	4
813	1	4
817	1	4
828	1	4
830	1	4
833	1	4
838	1	4
840	1	4
843	1	4
847	1	4
853	1	4
854	1	4
855	1	4
856	1	4
862	1	4
869	1	4
870	1	4
874	1	4
882	1	4
883	1	4
887	1	4
889	1	4
891	1	4
893	1	4
894	1	4
895	3	0	<<<<<<<<<<
897	1	4
900	1	4
903	1	4
904	1	4
907	1	4
910	1	4
915	1	4
918	1	4
920	1	4
925	1	4
926	2	2
929	2	2
933	1	4
938	1	4
939	1	4
941	1	4
946	1	4
955	1	4
958	1	4
961	1	4
967	1	4
969	1	4
972	1	4
982	1	4
985	1	4
989	1	4
990	1	4
1008	1	4
1014	1	4
1020	1	4
1027	1	4
1029	1	4
1040	1	4
1068	1	4
1069	1	4
1070	2	2
1080	1	4
1081	1	4
1083	1	4
1084	1	4
1085	1	4
1087	2	2
1088	1	4
1094	1	4
1097	1	4
1098	1	4
1099	1	4
1103	1	4
1105	1	4
1106	2	2
1107	1	4
1108	1	4
1111	2	2
1115	1	4
1118	1	4
1119	1	4
1120	1	4
1121	1	4
1122	1	4
1131	1	4
1132	1	4
1133	1	4
1134	1	4
1138	1	4
1139	1	4
1140	1	4
1144	1	4
1147	1	4
1148	1	4
1152	1	4
1156	1	4
1157	1	4
1158	2	2
1159	1	4
1163	1	4
1165	1	4
1166	1	4
1167	1	4
1168	1	4
1173	1	4
1178	1	4
1180	1	4
1181	1	4
1183	1	4
1190	1	4
1200	1	4
1201	1	4
1202	1	4
1203	1	4
1213	1	4
1224	1	4
1225	1	4
1228	1	4
1229	1	4
1231	2	2
1232	1	4
1234	1	4
1239	1	4
1240	1	4
1254	1	4
1258	1	4
1259	1	4
1278	2	2
1282	1	4
1283	1	4
1292	1	4
1297	1	4
1303	1	4
1305	1	4
1314	1	4
1318	1	4
1322	1	4
1326	1	4
1327	1	4
1334	1	4
1336	1	4
1345	1	4
1356	1	4
1357	1	4
1360	1	4
1362	1	4
1363	1	4
1364	1	4
1378	1	4
1379	1	4
1389	1	4
1392	1	4
1398	1	4
1406	1	4
1407	1	4
1408	1	4
1411	1	4
1427	1	4
1439	1	4
1440	2	2
1443	1	4
1445	1	4
1449	1	4
1455	1	4
1456	1	4
1458	1	4
1474	1	4
1478	1	4
1479	1	4
1488	1	4
1493	1	4
1494	1	4
1497	1	4
1500	1	4
1501	1	4
1502	1	4
1503	1	4
1504	1	4
1505	1	4
1507	2	2
1508	1	4
1509	1	4
1522	1	4
1523	1	4
1531	1	4
1532	1	4
1533	1	4
1553	1	4
1558	1	4
1560	1	4
1564	1	4
1568	1	4
1573	1	4
1589	1	4
1593	1	4
1605	2	2
1626	1	4
1627	1	4
1631	1	4
1635	1	4
1639	1	4
1640	1	4
1641	1	4
1645	1	4
1647	1	4
1648	1	4
1651	1	4
1664	1	4
1667	1	4
1669	1	4
1671	1	4
1687	1	4
1698	1	4
1705	1	4
1709	1	4
1711	1	4
1714	1	4
1724	1	4
1746	1	4
1752	1	4
1755	1	4
1779	1	4
1854	1	4
1859	1	4
1866	1	4
1883	1	4
1893	1	4
1899	1	4
1900	1	4
1901	1	4
1905	1	4
1913	1	4
1930	1	4
1937	1	4
1940	1	4
1947	1	4
1956	1	4
1959	1	4
1961	1	4
1962	1	4
1971	1	4
1975	1	4
1987	1	4
2002	1	4
2003	1	4
2008	1	4
2023	1	4
2035	1	4
2036	2	2
2048	1	4
2081	1	4
2082	1	4
2088	1	4
---------------------------------------------------
---------------------------------------------------

5' UUGGACGAUGUGUGGAAUGAGA 3' Transcript: MsUN038572:898-919 Slice Site:910
   ||o|| |||||o|||||o||o|
3' AAUCUACUACAUACCUUGCUUU 5' Query: msa-miR0018

SiteID: MsUN038572:910
MFE of perfect match: -32.50
MFE of this site: -27.60
MFEratio: 0.849230769230769
Allen et al. score: 4.5
Paired Regions (query5'-query3',transcript3'-transcript5')
	1-16,919-904
	18-22,902-898
Unpaired Regions (query5'-query3',transcript3'-transcript5')
	17-17,903-903	SIL: Symmetric internal loop

Degradome data file: MsBBDMclean.fa_dd.txt
Degardome Category: 2
Degradome p-value: 0.0306771353578352
T-Plot file: MsBBTGT/msa-miR0018_MsUN038572_910_TPlot.pdf

Position	Reads	Category
81	1	4
91	1	4
179	1	4
226	2	2
250	1	4
257	1	4
500	1	4
504	1	4
513	1	4
555	1	4
560	1	4
561	1	4
563	1	4
567	1	4
617	1	4
624	1	4
635	1	4
650	1	4
664	1	4
758	1	4
775	1	4
777	1	4
806	1	4
815	1	4
852	1	4
892	1	4
899	1	4
910	2	2	<<<<<<<<<<
927	1	4
931	1	4
981	1	4
988	1	4
1001	1	4
1003	1	4
1006	1	4
1029	1	4
1052	1	4
1069	2	2
1074	1	4
1075	1	4
1084	1	4
1101	1	4
1103	1	4
1105	1	4
1115	1	4
1116	1	4
1126	1	4
1130	1	4
1157	1	4
1180	1	4
1185	1	4
1194	1	4
1201	1	4
1204	1	4
1209	1	4
1210	1	4
1235	1	4
1239	1	4
1245	1	4
1258	1	4
1259	1	4
1262	1	4
1263	1	4
1267	1	4
1273	1	4
1285	1	4
1286	1	4
1295	1	4
1297	1	4
1300	1	4
1305	1	4
1314	1	4
1318	2	2
1319	2	2
1322	1	4
1329	1	4
1330	1	4
1346	1	4
1347	2	2
1348	1	4
1349	1	4
1358	1	4
1368	1	4
1371	1	4
1387	1	4
1393	1	4
1398	1	4
1403	1	4
1434	1	4
1457	1	4
1479	1	4
1494	1	4
1502	1	4
1541	1	4
1567	1	4
1577	1	4
1580	1	4
1581	1	4
1582	1	4
1584	1	4
1590	1	4
1592	1	4
1612	1	4
1615	1	4
1624	1	4
1640	1	4
1642	1	4
1645	1	4
1654	1	4
1655	1	4
1685	1	4
1717	1	4
1718	1	4
1720	2	2
1722	1	4
1729	1	4
1735	1	4
1736	1	4
1741	1	4
1746	1	4
1749	1	4
1759	1	4
1769	1	4
1770	2	2
1772	1	4
1776	2	2
1777	1	4
1781	1	4
1783	1	4
1785	1	4
1792	1	4
1793	1	4
1797	1	4
1807	2	2
1808	1	4
1809	1	4
1820	1	4
1822	1	4
1823	1	4
1826	1	4
1836	2	2
1838	1	4
1839	1	4
1840	1	4
1847	1	4
1851	1	4
1852	1	4
1853	2	2
1854	1	4
1857	1	4
1863	1	4
1870	1	4
1871	1	4
1872	1	4
1878	1	4
1882	1	4
1884	1	4
1895	1	4
1901	1	4
1904	1	4
1906	1	4
1907	1	4
1908	1	4
1909	1	4
1916	1	4
1919	1	4
1922	1	4
1930	1	4
1931	1	4
1935	1	4
1945	1	4
1950	1	4
1969	1	4
1970	1	4
1971	1	4
1975	1	4
1977	1	4
1983	2	2
1989	1	4
1995	1	4
1996	1	4
1997	1	4
1998	1	4
2006	1	4
2015	1	4
2019	1	4
2020	2	2
2035	1	4
2047	1	4
2054	1	4
2056	2	2
2065	1	4
2072	1	4
2081	1	4
2082	1	4
2084	1	4
2087	1	4
2088	2	2
2091	1	4
2099	1	4
2108	1	4
2119	1	4
2121	1	4
2126	1	4
2128	1	4
2129	1	4
2131	1	4
2143	1	4
2146	1	4
2149	1	4
2174	2	2
2177	1	4
2187	1	4
2191	1	4
2194	1	4
2195	1	4
2197	1	4
2198	1	4
2206	1	4
2207	1	4
2208	1	4
2209	1	4
2210	1	4
2211	2	2
2212	1	4
2217	1	4
2218	1	4
2221	1	4
2223	1	4
2229	1	4
2231	1	4
2233	1	4
2237	1	4
2238	1	4
2241	1	4
2252	1	4
2257	1	4
2263	1	4
2267	1	4
2268	2	2
2269	1	4
2284	2	2
2292	1	4
2293	1	4
2296	1	4
2305	1	4
2309	1	4
2317	1	4
2318	1	4
2330	1	4
2331	1	4
2336	1	4
2338	1	4
2351	1	4
2359	1	4
2363	1	4
2364	1	4
2368	1	4
2369	1	4
2370	2	2
2372	1	4
2375	1	4
2376	1	4
2379	2	2
2380	1	4
2386	1	4
2401	1	4
2403	1	4
2405	1	4
2431	1	4
2432	1	4
2433	1	4
2436	1	4
2439	2	2
2440	1	4
2443	1	4
2444	1	4
2445	1	4
2454	1	4
2460	1	4
2462	1	4
2466	1	4
2467	1	4
2471	1	4
2486	1	4
2488	1	4
2493	1	4
2495	1	4
2504	1	4
2506	1	4
2507	1	4
2511	1	4
2523	1	4
2524	1	4
2525	1	4
2528	1	4
2531	1	4
2532	1	4
2538	1	4
2540	1	4
2546	2	2
2547	1	4
2548	1	4
2558	1	4
2559	1	4
2563	1	4
2573	1	4
2577	2	2
2582	1	4
2594	1	4
2606	1	4
2612	1	4
2613	2	2
2614	1	4
2616	1	4
2623	1	4
2629	1	4
2634	1	4
2635	1	4
2644	1	4
2645	1	4
2649	1	4
2650	1	4
2651	1	4
2657	1	4
2658	1	4
2659	1	4
2665	1	4
2667	1	4
2675	2	2
2676	1	4
2678	1	4
2679	1	4
2683	1	4
2696	1	4
2714	1	4
2724	1	4
2731	1	4
2733	1	4
2746	1	4
2753	1	4
2754	1	4
2755	1	4
2756	2	2
2760	1	4
2762	2	2
2763	2	2
2764	1	4
2766	1	4
2769	1	4
2776	1	4
2779	1	4
2781	1	4
2789	1	4
2799	1	4
2801	3	0
2804	1	4
2807	1	4
2810	1	4
2812	1	4
2830	1	4
2837	1	4
2846	1	4
2847	1	4
2866	1	4
2868	1	4
2869	1	4
2879	1	4
2881	1	4
2882	1	4
2883	1	4
2884	1	4
2886	2	2
2894	1	4
2895	1	4
2898	1	4
2914	1	4
---------------------------------------------------
---------------------------------------------------

5' AAG-UCAAGAAAGCUGUGGAU 3' Transcript: MsUN038845:181-200 Slice Site:191
   ||| |||||||||||||||| 
3' UUCAAGUUCUUUCGACACCUU 5' Query: msa-miR396a-5p

SiteID: MsUN038845:191
MFE of perfect match: -33.40
MFE of this site: -28.80
MFEratio: 0.862275449101796
Allen et al. score: 2
Paired Regions (query5'-query3',transcript3'-transcript5')
	2-17,199-184
	19-21,183-181
Unpaired Regions (query5'-query3',transcript3'-transcript5')
	1-1,200-200	UP5: Unpaired region at 5' of query
	18-18,x-x	BULq: Bulge on query side

Degradome data file: MsBBDMclean.fa_dd.txt
Degardome Category: 0
Degradome p-value: 0.000599857289848682
T-Plot file: MsBBTGT/msa-miR396a-5p_MsUN038845_191_TPlot.pdf

Position	Reads	Category
141	1	4
191	3	0	<<<<<<<<<<
303	1	4
386	1	4
422	1	4
426	1	4
---------------------------------------------------
---------------------------------------------------

5' UCUCUUAUUUCUGAUCCCAAU 3' Transcript: MsUN039546:71-91 Slice Site:82
   ||||| |||||||||||||| 
3' AGAGAUUAAAGACUAGGGUUU 5' Query: msa-miR2643a

SiteID: MsUN039546:82
MFE of perfect match: -32.00
MFE of this site: -28.20
MFEratio: 0.88125
Allen et al. score: 2
Paired Regions (query5'-query3',transcript3'-transcript5')
	2-15,90-77
	17-21,75-71
Unpaired Regions (query5'-query3',transcript3'-transcript5')
	1-1,91-91	UP5: Unpaired region at 5' of query
	16-16,76-76	SIL: Symmetric internal loop

Degradome data file: MsBBDMclean.fa_dd.txt
Degardome Category: 0
Degradome p-value: 0.000239986109211165
T-Plot file: MsBBTGT/msa-miR2643a_MsUN039546_82_TPlot.pdf

Position	Reads	Category
34	1	4
78	1	4
80	1	4
82	4	0	<<<<<<<<<<
227	1	4
239	1	4
341	1	4
342	1	4
344	1	4
345	1	4
370	1	4
373	1	4
395	1	4
401	1	4
405	1	4
417	2	2
423	1	4
425	1	4
431	1	4
437	2	2
441	1	4
508	1	4
510	1	4
512	1	4
515	1	4
518	1	4
519	1	4
521	1	4
522	3	2
551	1	4
552	1	4
558	1	4
560	1	4
562	1	4
---------------------------------------------------
---------------------------------------------------

5' AGCGUGUCUCGGAGGCGUGUCG 3' Transcript: MsUN039815:325-346 Slice Site:336
   || |||o| ||  ||||||||o
3' UCACACGGUGCA-CCGCACAGU 5' Query: msa-miR2631

SiteID: MsUN039815:336
MFE of perfect match: -43.40
MFE of this site: -28.30
MFEratio: 0.652073732718894
Allen et al. score: 7
Paired Regions (query5'-query3',transcript3'-transcript5')
	1-9,346-338
	11-12,335-334
	14-18,332-328
	20-21,326-325
Unpaired Regions (query5'-query3',transcript3'-transcript5')
	10-10,337-336	AILt: Asymmetric internal loop with more nts on the transcript side
	13-13,333-333	SIL: Symmetric internal loop
	19-19,327-327	SIL: Symmetric internal loop

Degradome data file: MsBBDMclean.fa_dd.txt
Degardome Category: 0
Degradome p-value: 0.00562447348458606
T-Plot file: MsBBTGT/msa-miR2631_MsUN039815_336_TPlot.pdf

Position	Reads	Category
23	1	4
24	1	4
29	1	4
35	1	4
44	1	4
50	1	4
59	1	4
60	1	4
65	1	4
67	1	4
70	1	4
72	2	2
74	1	4
77	1	4
84	1	4
104	1	4
114	1	4
118	1	4
121	1	4
138	1	4
140	2	2
155	1	4
160	1	4
161	1	4
162	1	4
165	1	4
171	1	4
183	1	4
184	1	4
186	1	4
188	1	4
189	1	4
190	1	4
198	1	4
200	2	2
215	1	4
225	1	4
226	1	4
228	2	2
233	1	4
236	1	4
237	1	4
241	1	4
251	1	4
255	1	4
256	1	4
258	1	4
260	2	2
262	1	4
263	1	4
264	1	4
268	1	4
269	2	2
270	1	4
271	1	4
273	1	4
274	1	4
283	1	4
284	2	2
287	2	2
290	1	4
297	1	4
300	1	4
301	1	4
302	2	2
303	2	2
304	1	4
313	1	4
315	2	2
316	1	4
323	1	4
324	2	2
326	1	4
327	1	4
328	1	4
329	1	4
332	1	4
334	1	4
336	4	0	<<<<<<<<<<
356	1	4
358	1	4
360	1	4
361	1	4
362	1	4
367	2	2
368	1	4
369	1	4
381	1	4
382	1	4
383	1	4
386	1	4
387	2	2
388	1	4
389	1	4
397	1	4
407	1	4
408	1	4
409	2	2
414	1	4
416	1	4
417	1	4
418	1	4
419	1	4
421	1	4
422	1	4
423	1	4
428	1	4
429	1	4
430	1	4
431	1	4
434	1	4
438	1	4
444	1	4
445	2	2
446	1	4
447	2	2
448	1	4
449	1	4
451	1	4
454	1	4
456	1	4
457	1	4
458	1	4
459	1	4
460	2	2
461	1	4
462	1	4
467	2	2
469	1	4
470	1	4
472	1	4
474	2	2
479	1	4
480	1	4
481	1	4
484	1	4
489	1	4
490	1	4
491	2	2
492	1	4
493	1	4
502	1	4
503	1	4
507	2	2
514	1	4
519	3	2
521	1	4
522	1	4
523	1	4
524	1	4
525	1	4
529	1	4
530	1	4
538	1	4
546	1	4
547	1	4
550	1	4
551	1	4
552	1	4
553	1	4
556	2	2
557	2	2
559	1	4
560	1	4
561	1	4
562	1	4
566	1	4
567	1	4
572	1	4
573	1	4
577	1	4
580	1	4
581	1	4
585	1	4
586	1	4
587	1	4
588	1	4
589	2	2
591	1	4
601	1	4
603	1	4
604	1	4
605	1	4
606	1	4
612	1	4
614	1	4
617	1	4
621	1	4
622	1	4
623	1	4
625	2	2
626	1	4
627	2	2
628	1	4
629	1	4
630	1	4
631	1	4
632	2	2
644	1	4
651	1	4
655	1	4
657	1	4
660	1	4
661	1	4
663	1	4
684	1	4
686	1	4
687	1	4
690	1	4
704	2	2
706	1	4
708	1	4
709	1	4
713	2	2
716	1	4
717	1	4
722	1	4
724	1	4
726	2	2
731	1	4
732	1	4
733	2	2
738	1	4
739	1	4
740	1	4
743	1	4
744	1	4
745	1	4
758	1	4
762	1	4
765	1	4
766	1	4
767	1	4
769	1	4
771	1	4
773	1	4
775	1	4
778	1	4
779	1	4
781	1	4
782	1	4
783	2	2
784	1	4
785	1	4
786	1	4
788	1	4
789	1	4
790	2	2
793	1	4
794	1	4
795	1	4
800	1	4
801	2	2
803	1	4
804	1	4
806	1	4
807	1	4
813	1	4
820	1	4
821	1	4
825	1	4
826	1	4
827	2	2
832	1	4
833	1	4
834	1	4
835	1	4
836	1	4
837	1	4
841	2	2
842	1	4
847	1	4
854	1	4
861	1	4
865	1	4
866	1	4
867	1	4
868	2	2
870	1	4
872	1	4
875	2	2
876	1	4
877	1	4
878	1	4
882	1	4
884	1	4
886	1	4
887	1	4
888	1	4
890	1	4
891	1	4
892	1	4
893	2	2
894	1	4
899	1	4
903	1	4
906	1	4
908	1	4
911	1	4
914	1	4
915	2	2
921	1	4
925	1	4
926	1	4
927	1	4
931	2	2
932	1	4
933	1	4
936	1	4
938	1	4
939	1	4
942	1	4
943	2	2
944	1	4
946	1	4
947	1	4
949	1	4
950	1	4
952	1	4
953	1	4
958	1	4
959	1	4
960	1	4
962	1	4
966	1	4
967	3	2
968	2	2
970	2	2
971	1	4
973	2	2
974	2	2
975	1	4
977	1	4
980	1	4
981	1	4
983	1	4
985	2	2
986	1	4
987	1	4
991	1	4
992	1	4
993	1	4
999	1	4
1011	1	4
1012	1	4
1013	1	4
1014	1	4
1016	2	2
1020	1	4
1022	1	4
1027	1	4
1030	1	4
1032	1	4
1034	1	4
1035	1	4
1038	1	4
1039	1	4
1040	1	4
1044	2	2
1045	2	2
1062	1	4
1063	2	2
1064	1	4
1065	1	4
1067	1	4
1069	1	4
1070	2	2
1074	1	4
1076	1	4
1084	1	4
1085	1	4
1092	1	4
1095	1	4
1097	1	4
1099	1	4
1101	1	4
1103	1	4
1105	1	4
1106	1	4
1107	1	4
1109	2	2
1110	1	4
1112	1	4
1113	1	4
1114	1	4
1118	1	4
1119	1	4
1121	1	4
1122	1	4
1126	1	4
1127	1	4
1128	1	4
1132	1	4
1136	1	4
1137	2	2
1141	1	4
1142	1	4
1143	1	4
1152	1	4
1153	2	2
1154	1	4
1155	1	4
1158	1	4
1160	1	4
1165	1	4
1167	1	4
1169	1	4
1170	1	4
1172	1	4
1173	1	4
1174	1	4
1175	1	4
1179	2	2
1180	1	4
1181	1	4
1182	1	4
1184	1	4
1185	1	4
1186	2	2
1188	1	4
1190	1	4
1191	1	4
1192	1	4
1193	1	4
1194	1	4
1198	1	4
1204	2	2
1211	1	4
1212	1	4
1214	1	4
1216	1	4
1217	2	2
1218	1	4
1219	1	4
1220	1	4
1222	1	4
1223	1	4
1224	1	4
1225	1	4
1226	2	2
1230	1	4
1231	1	4
1232	1	4
1235	1	4
1238	1	4
1242	1	4
1245	1	4
1246	1	4
1247	1	4
1248	1	4
1249	1	4
1252	1	4
1253	2	2
1254	1	4
1257	2	2
1259	1	4
1261	1	4
1268	1	4
1269	1	4
1271	1	4
1272	2	2
1273	2	2
1274	1	4
1276	1	4
1279	1	4
1280	1	4
1282	1	4
1286	1	4
1289	1	4
1291	1	4
1292	1	4
1293	1	4
1302	1	4
1306	1	4
1316	1	4
1327	1	4
1339	1	4
1354	1	4
1386	1	4
1389	1	4
1416	1	4
1425	1	4
1430	1	4
1440	1	4
1452	1	4
1463	1	4
1467	1	4
1469	1	4
1473	1	4
1476	1	4
1484	1	4
1486	1	4
1494	1	4
1508	1	4
1524	1	4
1525	1	4
1530	1	4
1533	1	4
1534	1	4
1535	1	4
1537	1	4
1538	1	4
1539	2	2
1541	1	4
1544	1	4
1548	1	4
1554	1	4
1555	1	4
1562	1	4
1585	1	4
1593	1	4
1594	1	4
---------------------------------------------------
---------------------------------------------------

5' AUUGUUACCACCAAGCACAAUGAUGACGAA 3' Transcript: MsUN040404:491-520 Slice Site:511
     |||||||||||       |||o||||||
3' GUACAAUGGUGGU-------ACUGCUGCUU 5' Query: msa-miR0006

SiteID: MsUN040404:511
MFE of perfect match: -40.80
MFE of this site: -29.50
MFEratio: 0.723039215686275
Allen et al. score: 17
Paired Regions (query5'-query3',transcript3'-transcript5')
	1-10,520-511
	11-21,503-493
Unpaired Regions (query5'-query3',transcript3'-transcript5')
	x-x,510-504	BULt: Bulge on transcript side
	22-23,492-491	UP3: Unpaired region at 3' of query

Degradome data file: MsBBDMclean.fa_dd.txt
Degardome Category: 2
Degradome p-value: 0.0456609701024819
T-Plot file: MsBBTGT/msa-miR0006_MsUN040404_511_TPlot.pdf

Position	Reads	Category
9	1	4
11	4	2
12	1	4
13	2	3
16	2	3
19	1	4
24	1	4
27	1	4
32	1	4
36	1	4
39	1	4
42	1	4
43	2	3
45	1	4
46	1	4
47	1	4
54	1	4
55	1	4
56	1	4
57	1	4
59	1	4
62	1	4
63	1	4
64	1	4
71	1	4
72	1	4
73	1	4
76	2	3
77	1	4
80	2	3
81	1	4
82	1	4
83	1	4
85	1	4
86	1	4
87	1	4
88	1	4
96	1	4
98	1	4
99	2	3
101	2	3
102	1	4
103	1	4
104	1	4
106	2	3
108	1	4
109	2	3
112	1	4
113	2	3
119	1	4
120	2	3
121	1	4
122	1	4
126	1	4
127	2	3
128	3	2
129	2	3
135	1	4
138	1	4
147	1	4
150	1	4
153	2	3
154	2	3
155	1	4
156	1	4
157	2	3
158	2	3
159	4	2
160	3	2
161	2	3
163	1	4
166	1	4
168	1	4
170	1	4
171	1	4
173	1	4
175	1	4
176	1	4
179	3	2
180	2	3
181	2	3
182	1	4
184	1	4
185	1	4
186	2	3
187	1	4
188	3	2
189	1	4
190	3	2
191	2	3
192	1	4
193	2	3
194	2	3
195	2	3
196	1	4
197	3	2
198	1	4
199	1	4
202	1	4
203	1	4
204	3	2
205	2	3
206	1	4
208	1	4
210	1	4
211	1	4
213	1	4
214	1	4
215	2	3
216	1	4
217	2	3
219	1	4
220	1	4
221	2	3
222	1	4
223	1	4
224	3	2
225	1	4
226	1	4
227	1	4
228	1	4
229	1	4
230	1	4
231	1	4
232	1	4
235	1	4
237	1	4
239	1	4
240	2	3
241	3	2
242	1	4
243	2	3
244	1	4
245	2	3
246	1	4
247	2	3
248	1	4
249	1	4
255	2	3
258	3	2
259	2	3
261	1	4
264	2	3
267	3	2
272	1	4
273	1	4
275	1	4
276	1	4
277	1	4
280	2	3
281	4	2
282	2	3
283	2	3
284	3	2
285	1	4
287	1	4
288	2	3
289	1	4
290	3	2
291	4	2
292	3	2
293	1	4
294	1	4
295	3	2
296	3	2
297	1	4
299	2	3
300	2	3
301	1	4
302	1	4
303	1	4
305	1	4
306	2	3
308	1	4
309	3	2
310	2	3
311	4	2
312	1	4
313	2	3
315	3	2
316	2	3
317	1	4
318	2	3
319	5	2
320	3	2
321	4	2
322	2	3
323	4	2
324	4	2
325	2	3
326	1	4
327	1	4
329	2	3
331	1	4
332	2	3
333	1	4
334	1	4
335	1	4
336	2	3
337	3	2
338	1	4
341	1	4
342	1	4
343	1	4
344	2	3
345	1	4
346	2	3
347	1	4
348	1	4
349	1	4
351	1	4
352	1	4
353	2	3
354	1	4
355	1	4
356	1	4
359	1	4
360	2	3
361	2	3
365	2	3
366	3	2
367	2	3
369	2	3
370	1	4
371	2	3
372	1	4
373	1	4
374	2	3
375	1	4
376	1	4
378	3	2
379	3	2
380	1	4
381	2	3
382	2	3
383	1	4
384	2	3
385	2	3
387	1	4
388	2	3
389	3	2
390	3	2
391	3	2
392	2	3
393	2	3
394	2	3
395	3	2
396	1	4
397	2	3
398	3	2
400	3	2
401	1	4
402	1	4
403	1	4
404	2	3
406	1	4
407	1	4
408	1	4
409	2	3
410	3	2
411	1	4
412	4	2
413	4	2
414	3	2
415	1	4
417	3	2
418	1	4
419	1	4
420	2	3
421	1	4
422	2	3
423	3	2
424	2	3
426	2	3
427	2	3
428	2	3
429	2	3
430	5	2
431	4	2
432	3	2
433	3	2
434	2	3
435	2	3
436	1	4
437	3	2
438	2	3
439	2	3
440	3	2
441	2	3
442	2	3
443	1	4
444	2	3
445	2	3
446	2	3
447	2	3
448	5	2
449	2	3
450	2	3
451	1	4
452	2	3
453	3	2
454	3	2
455	3	2
456	1	4
457	1	4
458	1	4
459	3	2
460	2	3
461	3	2
462	3	2
463	1	4
464	4	2
465	3	2
466	2	3
467	2	3
468	3	2
469	3	2
470	5	2
471	2	3
472	2	3
473	3	2
474	4	2
475	4	2
476	3	2
477	4	2
478	2	3
479	2	3
480	3	2
481	3	2
482	3	2
483	2	3
484	1	4
485	2	3
486	3	2
487	3	2
488	2	3
489	3	2
490	2	3
491	2	3
492	3	2
493	2	3
494	1	4
495	2	3
496	3	2
497	2	3
498	1	4
499	4	2
500	2	3
501	3	2
502	4	2
503	3	2
504	4	2
505	1	4
506	2	3
507	3	2
508	4	2
509	3	2
510	4	2
511	4	2	<<<<<<<<<<
512	4	2
513	8	1
514	3	2
515	3	2
516	3	2
517	6	2
518	2	3
519	2	3
520	5	2
521	3	2
522	2	3
523	2	3
524	3	2
525	2	3
526	2	3
527	2	3
528	3	2
529	2	3
530	3	2
531	2	3
532	2	3
533	3	2
534	2	3
535	1	4
536	3	2
537	1	4
538	5	2
539	5	2
540	3	2
541	1	4
542	1	4
543	2	3
544	4	2
545	2	3
546	4	2
547	4	2
549	2	3
550	4	2
551	3	2
552	3	2
553	3	2
554	3	2
555	4	2
556	3	2
557	4	2
558	5	2
559	4	2
560	2	3
561	3	2
562	2	3
563	2	3
564	3	2
565	6	2
566	4	2
567	4	2
568	2	3
569	4	2
570	4	2
571	5	2
572	5	2
573	1	4
574	3	2
575	4	2
576	3	2
577	5	2
578	2	3
579	3	2
580	5	2
581	3	2
582	6	2
583	2	3
584	2	3
585	2	3
586	3	2
587	2	3
588	1	4
589	4	2
590	3	2
591	4	2
592	4	2
593	2	3
594	1	4
595	1	4
596	2	3
597	4	2
598	4	2
599	2	3
600	3	2
601	1	4
602	1	4
603	3	2
604	5	2
605	6	2
606	4	2
607	5	2
608	3	2
609	4	2
610	4	2
611	2	3
612	4	2
613	4	2
614	2	3
615	2	3
616	3	2
617	1	4
618	2	3
619	2	3
620	2	3
621	2	3
622	2	3
623	2	3
624	2	3
625	2	3
626	3	2
627	4	2
628	1	4
629	2	3
630	1	4
631	2	3
632	1	4
633	3	2
634	2	3
635	2	3
636	2	3
637	1	4
638	2	3
639	2	3
640	3	2
641	3	2
642	4	2
643	3	2
644	3	2
645	2	3
646	3	2
647	2	3
648	3	2
649	3	2
650	3	2
651	4	2
652	2	3
653	3	2
654	2	3
655	1	4
656	2	3
657	2	3
658	1	4
659	2	3
660	1	4
662	1	4
663	2	3
664	4	2
665	2	3
666	2	3
667	3	2
668	2	3
669	2	3
670	2	3
671	1	4
672	2	3
673	2	3
674	1	4
675	2	3
676	1	4
677	1	4
678	2	3
679	2	3
680	3	2
681	1	4
682	4	2
683	1	4
684	2	3
685	4	2
686	2	3
687	3	2
688	2	3
689	2	3
690	2	3
691	3	2
692	3	2
693	2	3
694	3	2
695	2	3
696	2	3
697	2	3
698	2	3
699	2	3
700	2	3
701	2	3
702	4	2
703	4	2
704	2	3
705	2	3
706	3	2
707	2	3
708	3	2
709	3	2
710	3	2
711	2	3
712	3	2
713	2	3
714	2	3
715	2	3
716	2	3
717	2	3
718	3	2
719	2	3
720	3	2
721	3	2
722	2	3
723	1	4
724	2	3
725	3	2
726	2	3
727	2	3
728	3	2
729	3	2
730	3	2
731	6	2
732	4	2
733	7	2
734	4	2
735	2	3
736	2	3
737	6	2
738	3	2
739	8	1
740	6	2
741	5	2
742	3	2
743	5	2
744	6	2
745	3	2
746	2	3
747	3	2
748	2	3
749	1	4
750	2	3
751	3	2
752	1	4
753	1	4
754	3	2
755	2	3
756	2	3
757	1	4
758	2	3
759	2	3
760	3	2
761	2	3
762	1	4
763	2	3
764	2	3
765	3	2
766	3	2
767	2	3
768	3	2
769	1	4
770	2	3
771	2	3
772	2	3
773	2	3
774	2	3
775	2	3
776	2	3
777	2	3
778	3	2
779	4	2
780	5	2
781	3	2
782	5	2
783	5	2
784	4	2
785	6	2
786	5	2
787	5	2
788	4	2
789	6	2
790	5	2
791	4	2
792	4	2
793	4	2
794	3	2
795	3	2
796	3	2
797	4	2
798	4	2
801	1	4
802	2	3
803	1	4
804	1	4
806	1	4
807	1	4
808	1	4
809	2	3
812	1	4
813	1	4
816	1	4
817	2	3
818	1	4
819	2	3
820	2	3
821	1	4
822	1	4
823	1	4
825	2	3
826	2	3
827	1	4
828	1	4
829	1	4
830	1	4
831	1	4
832	1	4
833	2	3
834	1	4
835	2	3
837	1	4
838	1	4
839	1	4
840	1	4
841	1	4
842	2	3
843	2	3
844	1	4
845	2	3
846	2	3
847	2	3
848	2	3
849	1	4
850	2	3
851	2	3
852	1	4
853	1	4
854	1	4
855	2	3
856	2	3
857	2	3
858	1	4
864	2	3
866	2	3
867	1	4
868	3	2
869	2	3
870	3	2
872	1	4
873	1	4
874	2	3
875	2	3
876	3	2
877	1	4
878	2	3
879	4	2
880	3	2
881	2	3
882	2	3
883	2	3
884	2	3
885	3	2
886	1	4
887	3	2
888	2	3
889	1	4
890	3	2
891	3	2
892	2	3
893	2	3
896	2	3
897	3	2
899	1	4
900	1	4
903	2	3
904	1	4
905	1	4
906	1	4
907	2	3
908	2	3
909	3	2
910	2	3
911	3	2
912	5	2
913	2	3
914	1	4
915	2	3
917	4	2
918	3	2
924	2	3
925	3	2
926	3	2
927	3	2
928	2	3
929	3	2
930	2	3
931	1	4
932	1	4
933	2	3
934	3	2
935	1	4
936	2	3
937	2	3
938	3	2
939	3	2
940	2	3
941	2	3
942	2	3
943	1	4
944	1	4
945	3	2
946	2	3
947	2	3
948	3	2
949	1	4
950	2	3
951	2	3
952	3	2
953	2	3
954	2	3
955	2	3
956	2	3
958	1	4
959	2	3
960	2	3
961	4	2
962	4	2
963	3	2
964	2	3
965	3	2
966	1	4
967	2	3
968	2	3
969	1	4
972	1	4
974	1	4
975	1	4
976	1	4
977	3	2
978	2	3
979	1	4
980	2	3
981	1	4
982	1	4
983	1	4
984	2	3
985	2	3
986	2	3
987	1	4
988	2	3
989	1	4
990	2	3
992	1	4
994	1	4
995	1	4
998	1	4
999	1	4
1000	1	4
1001	2	3
1002	3	2
1004	2	3
1005	2	3
1006	1	4
1007	1	4
1008	2	3
1009	2	3
1010	3	2
1011	1	4
1014	2	3
1015	3	2
1016	1	4
1019	2	3
1020	2	3
1021	1	4
1022	4	2
1023	3	2
1024	1	4
1025	2	3
1026	3	2
1027	1	4
1028	3	2
1029	2	3
1030	2	3
1031	2	3
1032	2	3
1033	1	4
1034	1	4
1036	1	4
1037	1	4
1038	1	4
1039	1	4
1040	1	4
1041	2	3
1042	1	4
1043	2	3
1044	2	3
1045	1	4
1047	3	2
1049	1	4
1050	1	4
1051	5	2
1052	3	2
1053	2	3
1054	2	3
1055	1	4
1056	2	3
1057	1	4
1058	1	4
1059	1	4
1060	1	4
1061	2	3
1062	1	4
1064	1	4
1065	1	4
1066	2	3
1067	2	3
1068	1	4
1071	1	4
1072	1	4
1073	2	3
1074	2	3
1075	3	2
1076	1	4
1077	2	3
1078	2	3
1079	1	4
1080	1	4
1081	4	2
1082	1	4
1083	3	2
1084	1	4
1085	2	3
1086	1	4
1087	1	4
1088	1	4
1089	1	4
1090	1	4
1092	3	2
1093	2	3
1094	3	2
1095	1	4
1096	2	3
1097	4	2
1098	2	3
1099	3	2
1100	1	4
1101	1	4
1102	2	3
1103	1	4
1104	2	3
1105	2	3
1106	3	2
1107	2	3
1108	2	3
1109	2	3
1110	3	2
1111	3	2
1112	2	3
1113	2	3
1114	4	2
1115	2	3
1116	4	2
1118	2	3
1119	1	4
1120	3	2
1121	1	4
1122	4	2
1123	3	2
1124	1	4
1125	3	2
1126	2	3
1127	1	4
1128	4	2
1129	3	2
1130	2	3
1131	1	4
1132	1	4
1133	3	2
1134	1	4
1135	2	3
1136	3	2
1137	4	2
1138	3	2
1139	4	2
1140	3	2
1141	4	2
1142	3	2
1143	5	2
1144	2	3
1145	5	2
1146	4	2
1147	5	2
1148	2	3
1149	4	2
1150	3	2
1151	4	2
1152	4	2
1153	4	2
1154	3	2
1155	4	2
1156	2	3
1157	1	4
1158	3	2
1159	1	4
1160	3	2
1161	3	2
1162	3	2
1163	3	2
1164	2	3
1165	1	4
1166	2	3
1167	2	3
1168	1	4
1169	2	3
1170	1	4
1173	2	3
1174	1	4
1175	1	4
1176	2	3
1178	1	4
1179	1	4
1180	1	4
1181	1	4
1182	2	3
1183	2	3
1184	4	2
1185	4	2
1186	2	3
1187	3	2
1188	3	2
1189	3	2
1190	2	3
1191	3	2
1192	4	2
1193	2	3
1194	2	3
1195	2	3
1196	2	3
1197	3	2
1198	2	3
1199	2	3
1200	2	3
1201	2	3
1202	2	3
1203	3	2
1204	2	3
1205	3	2
1206	3	2
1207	1	4
1208	2	3
1209	3	2
1210	2	3
1211	4	2
1212	2	3
1213	2	3
1214	2	3
1215	3	2
1216	3	2
1217	2	3
1219	2	3
1220	3	2
1221	2	3
1222	3	2
1223	3	2
1224	2	3
1225	3	2
1226	3	2
1227	2	3
1228	2	3
1229	1	4
1230	1	4
1231	2	3
1232	3	2
1233	3	2
1234	1	4
1235	3	2
1236	2	3
1237	3	2
1238	3	2
1239	3	2
1240	3	2
1241	2	3
1242	2	3
1243	1	4
1244	3	2
1245	2	3
1246	3	2
1247	2	3
1248	3	2
1249	2	3
1250	3	2
1251	3	2
1252	2	3
1253	2	3
1254	4	2
1255	3	2
1256	1	4
1259	4	2
1260	4	2
1261	2	3
1262	1	4
1263	1	4
1265	1	4
1266	1	4
1267	2	3
1268	2	3
1269	2	3
1270	2	3
1271	2	3
1272	3	2
1273	7	2
1274	1	4
1275	2	3
1276	4	2
1277	1	4
1278	3	2
1279	2	3
1280	1	4
1281	1	4
1283	1	4
1284	1	4
1286	1	4
1287	3	2
1288	1	4
1289	3	2
1290	3	2
1291	1	4
1292	1	4
1293	2	3
1294	1	4
1296	3	2
1297	3	2
1298	3	2
1299	4	2
1300	2	3
1301	3	2
1302	1	4
1303	1	4
1304	2	3
1305	2	3
1306	1	4
1307	1	4
1308	2	3
1310	3	2
1311	4	2
1312	3	2
1313	3	2
1314	2	3
1315	1	4
1316	1	4
1317	4	2
1318	4	2
1319	3	2
1320	3	2
1321	5	2
1322	2	3
1323	1	4
1324	2	3
1325	3	2
1326	3	2
1327	4	2
1328	1	4
1329	2	3
1330	1	4
1331	3	2
1332	3	2
1333	1	4
1334	1	4
1335	3	2
1336	2	3
1337	1	4
1338	2	3
1339	2	3
1340	2	3
1341	1	4
1342	1	4
1343	1	4
1344	1	4
1346	3	2
1347	3	2
1348	3	2
1349	2	3
1350	6	2
1351	3	2
1352	1	4
1353	3	2
1354	5	2
1355	3	2
1356	4	2
1357	4	2
1358	2	3
1359	4	2
1360	3	2
1361	2	3
1362	2	3
1363	3	2
1364	4	2
1365	2	3
1366	4	2
1367	4	2
1368	6	2
1369	5	2
1370	2	3
1371	5	2
1372	6	2
1373	4	2
1374	4	2
1375	3	2
1376	2	3
1377	4	2
1378	5	2
1379	2	3
1380	3	2
1381	3	2
1382	3	2
1383	2	3
1384	1	4
1385	1	4
1386	2	3
1387	1	4
1388	2	3
1389	1	4
1390	3	2
1391	3	2
1392	1	4
1393	2	3
1394	3	2
1395	3	2
1396	1	4
1397	2	3
1398	1	4
1399	3	2
1400	3	2
1401	2	3
1402	4	2
1403	2	3
1404	4	2
1405	4	2
1406	2	3
1407	2	3
1408	3	2
1409	3	2
1410	2	3
1411	1	4
1412	2	3
1413	3	2
1414	3	2
1415	1	4
1416	3	2
1417	4	2
1418	3	2
1420	2	3
1421	2	3
1422	2	3
1423	4	2
1424	4	2
1425	3	2
1426	3	2
1427	2	3
1428	2	3
1429	3	2
1430	3	2
1431	3	2
1432	4	2
1433	3	2
1434	3	2
1435	4	2
1436	3	2
1437	2	3
1438	3	2
1439	3	2
1440	2	3
1441	3	2
1442	4	2
1443	3	2
1444	3	2
1445	2	3
1446	2	3
1447	1	4
1448	3	2
1449	2	3
1450	3	2
1451	2	3
1452	1	4
1453	1	4
1454	2	3
1455	4	2
1456	2	3
1457	3	2
1458	2	3
1459	1	4
1460	1	4
1461	1	4
1462	2	3
1463	2	3
1464	3	2
1465	3	2
1466	1	4
1467	2	3
1468	2	3
1469	3	2
1470	2	3
1471	4	2
1472	2	3
1473	4	2
1474	2	3
1475	3	2
1476	2	3
1477	3	2
1478	3	2
1479	2	3
1480	3	2
1481	3	2
1482	3	2
1483	3	2
1484	3	2
1485	1	4
1486	2	3
1487	3	2
1488	3	2
1489	2	3
1490	3	2
1491	2	3
1492	2	3
1493	2	3
1494	4	2
1495	3	2
1496	2	3
1497	3	2
1498	2	3
1499	2	3
1500	2	3
1501	2	3
1502	2	3
1503	1	4
1505	2	3
1506	1	4
1507	1	4
1508	1	4
1509	2	3
1510	2	3
1511	1	4
1512	1	4
1514	1	4
1515	1	4
1516	2	3
1517	1	4
1518	1	4
1519	1	4
1520	2	3
1521	3	2
1522	3	2
1523	2	3
1524	3	2
1525	1	4
1526	2	3
1527	3	2
1528	4	2
1529	2	3
1530	2	3
1531	1	4
1532	2	3
1533	4	2
1534	3	2
1535	1	4
1536	1	4
1537	2	3
1538	2	3
1539	1	4
1540	1	4
1541	2	3
1542	2	3
1543	3	2
1544	2	3
1545	2	3
1546	2	3
1547	1	4
1548	1	4
1549	3	2
1550	3	2
1551	3	2
1553	4	2
1554	3	2
1555	4	2
1556	3	2
1557	4	2
1558	4	2
1559	5	2
1560	2	3
1561	1	4
1562	1	4
1563	2	3
1564	2	3
1565	3	2
1566	2	3
1567	3	2
1568	2	3
1569	3	2
1570	3	2
1571	2	3
1572	4	2
1573	5	2
1574	3	2
1575	3	2
1576	4	2
1577	4	2
1578	3	2
1579	2	3
1580	4	2
1581	2	3
1582	3	2
1583	2	3
1584	3	2
1585	2	3
1586	1	4
1587	1	4
1588	2	3
1589	1	4
1590	2	3
1591	3	2
1592	4	2
1593	3	2
1594	1	4
1595	2	3
1596	3	2
1597	2	3
1598	3	2
1599	2	3
1600	2	3
1601	3	2
1602	2	3
1603	1	4
1604	2	3
1605	1	4
1606	5	2
1607	2	3
1608	2	3
1609	2	3
1610	2	3
1611	2	3
1612	3	2
1613	4	2
1614	2	3
1615	2	3
1616	2	3
1617	2	3
1618	1	4
1619	1	4
1620	3	2
1621	2	3
1622	3	2
1623	4	2
1624	2	3
1625	3	2
1626	4	2
1627	3	2
1628	1	4
1629	2	3
1630	3	2
1631	2	3
1632	2	3
1633	3	2
1634	1	4
1635	1	4
1636	1	4
1637	1	4
1638	3	2
1639	3	2
1640	3	2
1641	1	4
1642	1	4
1643	3	2
1644	1	4
1646	1	4
1647	2	3
1648	4	2
1649	2	3
1650	2	3
1651	2	3
1652	4	2
1653	3	2
1654	1	4
1655	1	4
1656	3	2
1657	2	3
1658	2	3
1659	1	4
1660	1	4
1661	1	4
1662	2	3
1663	1	4
1664	1	4
1665	1	4
1666	3	2
1667	1	4
1668	3	2
1669	2	3
1670	2	3
1671	1	4
1672	1	4
1673	1	4
1674	1	4
1675	1	4
1676	4	2
1677	3	2
1678	2	3
1679	2	3
1680	2	3
1681	2	3
1682	2	3
1683	1	4
1684	2	3
1685	2	3
1686	1	4
1687	1	4
1688	1	4
1689	2	3
1690	3	2
1691	3	2
1692	3	2
1693	3	2
1694	2	3
1695	2	3
1696	1	4
1697	1	4
1698	2	3
1699	3	2
1700	2	3
1701	3	2
1702	4	2
1703	4	2
1704	2	3
1705	1	4
1706	2	3
1707	3	2
1708	2	3
1709	3	2
1710	3	2
1711	3	2
1712	2	3
1713	1	4
1714	5	2
1715	4	2
1716	4	2
1717	5	2
1718	6	2
1719	4	2
1720	3	2
1721	5	2
1722	3	2
1723	1	4
1724	2	3
1725	2	3
1726	3	2
1727	3	2
1728	3	2
1729	1	4
1730	1	4
1731	2	3
1732	2	3
1733	1	4
1734	1	4
1735	1	4
1736	2	3
1737	2	3
1738	3	2
1739	1	4
1740	2	3
1741	1	4
1742	2	3
1743	2	3
1744	3	2
1745	6	2
1746	3	2
1747	2	3
1748	1	4
1749	4	2
1750	3	2
1751	2	3
1752	3	2
1753	3	2
1754	1	4
1755	3	2
1756	2	3
1757	3	2
1758	2	3
1759	1	4
1761	2	3
1762	2	3
1763	2	3
1764	2	3
1765	2	3
1766	2	3
1767	5	2
1768	2	3
1769	3	2
1770	4	2
1771	6	2
1772	4	2
1773	6	2
1774	6	2
1775	5	2
1776	4	2
1777	5	2
1778	2	3
1779	3	2
1780	3	2
1781	3	2
1782	2	3
1783	2	3
1784	1	4
1785	2	3
1786	3	2
1787	3	2
1788	3	2
1790	1	4
1791	1	4
1792	2	3
1793	3	2
1794	2	3
1795	2	3
1796	2	3
1797	3	2
1798	3	2
1799	2	3
1800	2	3
1801	2	3
1802	3	2
1803	2	3
1804	1	4
1805	2	3
1806	1	4
1807	1	4
1808	2	3
1809	3	2
1810	1	4
1811	1	4
1813	2	3
1814	1	4
1816	2	3
1817	3	2
1818	2	3
1819	1	4
1822	2	3
1824	2	3
1826	2	3
1827	1	4
1828	1	4
1829	1	4
1831	1	4
1832	3	2
1833	1	4
1834	2	3
1835	2	3
1838	3	2
1839	1	4
1840	1	4
1841	3	2
1842	1	4
1843	2	3
1844	1	4
1845	3	2
1846	3	2
1847	2	3
1848	2	3
1849	2	3
1850	1	4
1851	2	3
1852	2	3
1853	2	3
1854	2	3
1855	2	3
1856	1	4
1858	1	4
1859	1	4
1860	2	3
1861	1	4
1862	3	2
1863	1	4
1864	2	3
1865	2	3
1866	1	4
1867	1	4
1868	1	4
1869	2	3
1871	1	4
1872	2	3
1873	1	4
1875	1	4
1878	1	4
1879	1	4
1880	1	4
1881	1	4
1883	2	3
1884	2	3
1885	1	4
1886	1	4
1887	2	3
1888	1	4
1889	2	3
1890	2	3
1891	2	3
1892	2	3
1893	2	3
1894	4	2
1895	2	3
1898	1	4
1899	3	2
1900	1	4
1901	1	4
1904	1	4
1905	2	3
1906	2	3
1908	1	4
1911	2	3
1912	2	3
1913	1	4
1914	1	4
1915	2	3
1916	1	4
1917	2	3
1918	2	3
1919	3	2
1920	2	3
1921	2	3
1922	3	2
1923	2	3
1924	3	2
1925	1	4
1926	2	3
1927	1	4
1929	3	2
1930	1	4
1931	3	2
1932	1	4
1933	1	4
1934	3	2
1935	2	3
1936	1	4
1937	2	3
1938	2	3
1939	1	4
1940	2	3
1941	2	3
1942	4	2
1943	5	2
1944	4	2
1945	2	3
1946	3	2
1947	4	2
1948	4	2
1949	1	4
1950	2	3
1951	3	2
1952	2	3
1953	3	2
1954	3	2
1955	1	4
1956	3	2
1958	1	4
1961	2	3
1962	2	3
1963	3	2
1964	3	2
1965	3	2
1966	1	4
1967	1	4
1968	1	4
1969	2	3
1970	2	3
1971	2	3
1972	1	4
1973	2	3
1974	2	3
1975	2	3
1976	3	2
1977	1	4
1979	1	4
1980	3	2
1981	4	2
1982	4	2
1983	4	2
1984	2	3
1985	4	2
1986	4	2
1987	3	2
1988	2	3
1989	2	3
1990	3	2
1991	3	2
1992	2	3
1993	2	3
1994	2	3
1995	1	4
1996	2	3
1997	1	4
1998	2	3
1999	3	2
2000	1	4
2001	1	4
2002	1	4
2003	2	3
2004	1	4
2005	2	3
2006	1	4
2008	2	3
2009	2	3
2010	2	3
2011	2	3
2012	2	3
2013	1	4
2014	1	4
2015	1	4
2016	3	2
2017	1	4
2019	2	3
2020	1	4
2021	1	4
2022	1	4
2023	1	4
2026	1	4
2028	1	4
2029	2	3
2030	1	4
2031	2	3
2032	2	3
2034	1	4
2035	1	4
2036	2	3
2040	2	3
2041	1	4
2042	2	3
2043	2	3
2044	2	3
2045	2	3
2046	3	2
2047	1	4
2048	1	4
2049	2	3
2050	2	3
2051	1	4
2052	1	4
2053	2	3
2054	2	3
2055	2	3
2056	2	3
2060	1	4
2061	2	3
2062	1	4
2063	3	2
2064	3	2
2065	3	2
2066	3	2
2067	3	2
2068	2	3
2069	3	2
2070	4	2
2071	2	3
2072	2	3
2073	4	2
2074	1	4
2075	3	2
2076	1	4
2077	1	4
2078	2	3
2079	3	2
2080	3	2
2081	1	4
2082	1	4
2083	1	4
2084	2	3
2085	2	3
2086	2	3
2087	2	3
2089	2	3
2090	1	4
2091	2	3
2092	1	4
2093	2	3
2094	3	2
2095	2	3
2097	1	4
2098	1	4
2099	2	3
2100	2	3
2101	1	4
2102	1	4
2103	3	2
2104	1	4
2105	1	4
2106	2	3
2107	2	3
2108	1	4
2109	2	3
2110	3	2
2111	2	3
2112	1	4
2114	1	4
2115	2	3
2116	2	3
2117	3	2
2118	1	4
2119	2	3
2120	1	4
2121	3	2
2122	2	3
2123	2	3
2124	3	2
2125	2	3
2126	4	2
2127	1	4
2128	2	3
2129	4	2
2130	3	2
2131	4	2
2132	3	2
2133	1	4
2134	1	4
2135	2	3
2136	2	3
2137	1	4
2138	2	3
2139	2	3
2140	5	2
2141	2	3
2142	1	4
2143	2	3
2144	1	4
2145	2	3
2146	2	3
2147	1	4
2148	1	4
2149	1	4
2150	2	3
2151	2	3
2152	3	2
2154	3	2
2155	1	4
2156	3	2
2157	4	2
2158	3	2
2159	2	3
2160	2	3
2161	3	2
2162	3	2
2163	3	2
2164	2	3
2165	3	2
2166	2	3
2167	2	3
2168	1	4
2170	1	4
2171	2	3
2172	1	4
2174	2	3
2175	2	3
2176	2	3
2177	3	2
2178	2	3
2179	3	2
2180	3	2
2181	4	2
2182	2	3
2183	4	2
2184	2	3
2185	2	3
2186	1	4
2187	2	3
2188	3	2
2189	3	2
2190	4	2
2191	4	2
2192	6	2
2193	2	3
2194	1	4
2195	3	2
2196	6	2
2197	5	2
2198	3	2
2199	2	3
2200	1	4
2201	2	3
2202	3	2
2203	2	3
2204	2	3
2205	1	4
2206	2	3
2207	2	3
2209	1	4
2211	1	4
2212	1	4
2213	1	4
2214	1	4
2215	1	4
2220	1	4
2223	1	4
2224	1	4
2230	2	3
2231	2	3
2232	2	3
2233	2	3
2240	1	4
2241	1	4
2242	2	3
2243	1	4
2248	1	4
2252	1	4
2265	1	4
2267	2	3
2268	1	4
2269	1	4
2275	2	3
2276	3	2
2277	3	2
2278	1	4
2279	1	4
2280	1	4
2283	1	4
2284	3	2
2285	1	4
2287	3	2
2288	1	4
2290	1	4
2291	2	3
2292	2	3
2293	2	3
2294	2	3
2296	1	4
2297	1	4
2298	3	2
2299	1	4
2300	2	3
2301	3	2
2302	1	4
2303	1	4
2304	2	3
2305	1	4
2306	2	3
2307	3	2
2308	4	2
2309	1	4
2310	2	3
2312	1	4
2313	2	3
2314	1	4
2316	2	3
2318	2	3
2319	1	4
2320	2	3
2322	2	3
2323	2	3
2324	1	4
2325	1	4
2326	1	4
2327	2	3
2328	1	4
2329	1	4
2330	3	2
2331	2	3
2332	1	4
2333	1	4
2334	1	4
2336	3	2
2337	2	3
2338	3	2
2339	1	4
2340	1	4
2341	2	3
2342	1	4
2343	1	4
2344	1	4
2346	1	4
2347	1	4
2348	1	4
2349	2	3
2350	1	4
2351	2	3
2352	1	4
2353	2	3
2354	1	4
2355	2	3
2356	2	3
2357	1	4
2358	2	3
2359	1	4
2360	1	4
2385	1	4
2391	1	4
---------------------------------------------------
---------------------------------------------------

5' UGUGCUCUCUCUCUUCUGUCA 3' Transcript: MsUN041240:1-21 Slice Site:12
   |||||||||||||||||||||
3' ACACGAGAGAGAGAAGACAGU 5' Query: msa-miR156a

SiteID: MsUN041240:12
MFE of perfect match: -39.00
MFE of this site: -40.00
MFEratio: 1
Allen et al. score: 0
Paired Regions (query5'-query3',transcript3'-transcript5')
	1-21,21-1
Unpaired Regions (query5'-query3',transcript3'-transcript5')
	NA

Degradome data file: MsBBDMclean.fa_dd.txt
Degardome Category: 0
Degradome p-value: 0.00012000025463621
T-Plot file: MsBBTGT/msa-miR156a_MsUN041240_12_TPlot.pdf

Position	Reads	Category
12	2	0	<<<<<<<<<<
13	1	4
63	1	4
136	1	4
210	1	4
226	1	4
283	1	4
289	1	4
313	1	4
---------------------------------------------------
---------------------------------------------------

5' CGCUCCGGACAGCGCUCCAG 3' Transcript: MsUN042197:488-507 Slice Site:498
   |||o||o|||||  |o||||
3' GCGGGGUCUGUCAGGGGGUC 5' Query: msa-miR5266

SiteID: MsUN042197:498
MFE of perfect match: -46.60
MFE of this site: -34.90
MFEratio: 0.748927038626609
Allen et al. score: 6
Paired Regions (query5'-query3',transcript3'-transcript5')
	1-6,507-502
	9-20,499-488
Unpaired Regions (query5'-query3',transcript3'-transcript5')
	7-8,501-500	SIL: Symmetric internal loop

Degradome data file: MsBBDMclean.fa_dd.txt
Degardome Category: 3
Degradome p-value: 0.00196954522560588
T-Plot file: MsBBTGT/msa-miR5266_MsUN042197_498_TPlot.pdf

Position	Reads	Category
60	1	4
89	1	4
97	1	4
98	1	4
102	1	4
105	1	4
106	1	4
107	1	4
108	2	3
109	1	4
110	2	3
117	1	4
118	1	4
119	2	3
120	1	4
122	2	3
124	1	4
125	1	4
126	1	4
127	2	3
128	2	3
129	2	3
130	1	4
131	2	3
133	1	4
134	1	4
135	1	4
136	2	3
137	3	2
138	5	2
139	2	3
140	4	2
141	4	2
142	3	2
143	4	2
144	3	2
145	4	2
146	3	2
147	4	2
148	4	2
149	4	2
150	4	2
151	4	2
152	1	4
153	1	4
156	3	2
157	2	3
158	2	3
161	1	4
163	1	4
164	1	4
165	3	2
166	2	3
167	3	2
168	4	2
169	4	2
170	5	2
171	2	3
172	1	4
173	3	2
174	2	3
175	3	2
176	2	3
177	2	3
178	1	4
179	2	3
180	1	4
181	1	4
182	2	3
183	2	3
184	1	4
186	2	3
187	2	3
188	3	2
189	3	2
190	4	2
191	3	2
192	2	3
193	2	3
194	1	4
195	1	4
196	2	3
197	4	2
198	5	2
199	6	2
200	3	2
201	2	3
202	3	2
203	3	2
204	2	3
205	2	3
206	3	2
207	2	3
208	3	2
209	4	2
210	3	2
211	1	4
212	1	4
213	2	3
214	3	2
215	5	2
216	5	2
217	4	2
218	2	3
219	1	4
220	4	2
221	5	2
222	4	2
223	3	2
224	3	2
225	4	2
226	5	2
227	3	2
228	3	2
229	2	3
230	1	4
232	1	4
233	3	2
234	3	2
235	2	3
236	1	4
237	1	4
239	4	2
240	3	2
241	5	2
242	4	2
243	3	2
244	3	2
245	2	3
246	4	2
247	4	2
248	3	2
249	4	2
250	1	4
251	1	4
252	6	2
253	4	2
254	2	3
255	2	3
256	2	3
257	2	3
258	3	2
259	3	2
260	4	2
261	3	2
262	4	2
263	2	3
264	3	2
265	3	2
266	4	2
267	2	3
268	2	3
269	2	3
270	3	2
271	6	2
272	6	2
273	4	2
274	4	2
275	6	2
276	3	2
277	2	3
278	4	2
279	2	3
281	4	2
282	2	3
284	1	4
285	3	2
286	3	2
287	4	2
288	4	2
289	2	3
290	3	2
291	2	3
292	2	3
293	2	3
294	2	3
295	2	3
296	1	4
297	3	2
298	3	2
299	2	3
300	2	3
301	3	2
302	1	4
303	3	2
304	4	2
305	8	0
306	3	2
307	2	3
308	3	2
309	2	3
310	2	3
311	2	3
312	1	4
313	2	3
314	2	3
315	3	2
316	2	3
317	4	2
318	3	2
319	3	2
320	2	3
321	6	2
322	2	3
323	5	2
324	5	2
325	4	2
326	3	2
327	5	2
328	4	2
329	5	2
330	4	2
331	3	2
332	4	2
333	4	2
334	7	2
335	5	2
336	4	2
337	3	2
338	3	2
339	4	2
340	3	2
341	3	2
342	3	2
343	3	2
344	3	2
345	6	2
346	4	2
347	2	3
348	2	3
349	1	4
350	4	2
351	2	3
352	6	2
353	3	2
354	5	2
355	6	2
356	3	2
357	2	3
358	6	2
359	2	3
360	4	2
361	2	3
362	3	2
363	5	2
364	4	2
365	3	2
366	4	2
367	3	2
368	2	3
369	2	3
370	2	3
371	3	2
372	5	2
373	3	2
374	3	2
375	2	3
376	2	3
377	1	4
378	1	4
379	5	2
380	6	2
381	4	2
382	7	2
383	6	2
384	3	2
385	5	2
386	5	2
387	4	2
388	1	4
389	4	2
390	2	3
391	4	2
392	5	2
393	4	2
394	3	2
395	4	2
396	5	2
397	5	2
398	4	2
399	2	3
400	5	2
401	5	2
402	5	2
403	2	3
404	5	2
405	3	2
406	2	3
407	2	3
408	2	3
409	1	4
410	4	2
411	4	2
412	3	2
413	3	2
414	5	2
415	2	3
416	3	2
417	3	2
418	4	2
419	3	2
420	1	4
421	2	3
422	2	3
423	1	4
424	2	3
425	3	2
426	3	2
427	3	2
428	2	3
429	2	3
430	2	3
431	2	3
432	2	3
433	4	2
434	4	2
435	3	2
436	4	2
437	3	2
438	4	2
439	5	2
440	3	2
441	3	2
442	1	4
443	3	2
444	1	4
445	4	2
446	3	2
447	3	2
448	3	2
449	3	2
451	3	2
452	4	2
453	4	2
454	7	2
455	7	2
456	3	2
457	2	3
458	2	3
459	2	3
460	1	4
462	1	4
463	2	3
464	2	3
465	2	3
466	2	3
467	2	3
468	1	4
469	1	4
470	1	4
471	3	2
472	2	3
473	4	2
474	3	2
475	1	4
476	1	4
477	5	2
478	5	2
479	6	2
480	5	2
481	3	2
482	4	2
483	5	2
484	4	2
485	6	2
486	6	2
487	5	2
488	7	2
489	4	2
490	3	2
491	4	2
492	2	3
494	2	3
495	1	4
496	2	3
497	2	3
498	2	3	<<<<<<<<<<
499	3	2
500	1	4
501	1	4
502	1	4
503	4	2
504	1	4
505	2	3
506	2	3
507	2	3
508	2	3
509	2	3
510	3	2
511	4	2
512	1	4
513	2	3
514	2	3
515	2	3
516	1	4
518	1	4
519	2	3
520	3	2
521	2	3
522	2	3
524	3	2
525	1	4
526	2	3
527	1	4
528	1	4
529	2	3
530	4	2
531	3	2
532	2	3
534	2	3
535	1	4
537	3	2
538	1	4
539	4	2
540	2	3
541	3	2
542	2	3
543	2	3
544	2	3
545	4	2
546	4	2
547	1	4
548	3	2
549	1	4
550	2	3
551	4	2
552	6	2
553	4	2
554	4	2
555	4	2
556	4	2
557	4	2
558	3	2
559	2	3
560	2	3
561	2	3
562	1	4
563	3	2
564	4	2
565	5	2
566	4	2
567	3	2
568	3	2
569	3	2
570	1	4
571	3	2
572	2	3
573	3	2
574	3	2
575	4	2
576	2	3
577	2	3
578	3	2
579	2	3
580	1	4
581	3	2
582	1	4
583	3	2
584	3	2
585	2	3
586	3	2
587	3	2
588	1	4
589	2	3
590	2	3
591	2	3
592	3	2
593	2	3
594	2	3
595	2	3
596	2	3
597	2	3
598	3	2
599	3	2
600	2	3
601	2	3
602	2	3
603	2	3
604	2	3
605	3	2
606	3	2
607	5	2
608	4	2
609	2	3
610	2	3
611	4	2
612	2	3
613	6	2
614	4	2
615	1	4
616	2	3
617	3	2
618	2	3
619	2	3
620	2	3
621	2	3
622	2	3
623	2	3
624	2	3
625	2	3
626	3	2
627	7	2
628	4	2
629	6	2
630	5	2
631	1	4
632	3	2
633	4	2
634	5	2
635	5	2
636	6	2
637	5	2
638	5	2
639	5	2
640	6	2
641	4	2
642	6	2
643	6	2
644	7	2
645	3	2
646	3	2
647	2	3
648	3	2
649	3	2
650	2	3
651	1	4
652	1	4
654	2	3
655	2	3
656	2	3
657	2	3
658	1	4
659	1	4
660	2	3
661	2	3
662	2	3
663	2	3
664	3	2
665	2	3
666	3	2
667	3	2
668	3	2
669	2	3
670	4	2
671	3	2
672	2	3
673	2	3
674	1	4
675	2	3
676	1	4
677	2	3
680	2	3
681	2	3
682	2	3
683	2	3
684	1	4
685	2	3
686	3	2
687	2	3
688	2	3
689	2	3
690	2	3
691	1	4
692	2	3
693	2	3
694	3	2
695	2	3
696	2	3
697	1	4
698	2	3
699	1	4
700	1	4
701	2	3
702	4	2
703	3	2
704	2	3
705	2	3
706	4	2
707	4	2
708	4	2
709	4	2
710	4	2
711	3	2
712	2	3
713	6	2
714	4	2
715	4	2
716	4	2
717	3	2
718	1	4
719	1	4
720	1	4
721	1	4
722	1	4
723	1	4
724	3	2
725	2	3
726	5	2
727	2	3
728	3	2
729	3	2
730	4	2
731	4	2
732	2	3
733	4	2
734	3	2
735	4	2
736	3	2
737	5	2
738	1	4
739	2	3
740	1	4
741	2	3
742	2	3
743	2	3
744	3	2
745	2	3
746	3	2
747	2	3
748	2	3
749	2	3
750	2	3
751	2	3
752	3	2
753	5	2
754	3	2
755	2	3
756	2	3
757	2	3
758	3	2
759	4	2
760	3	2
761	3	2
762	2	3
763	5	2
764	2	3
765	4	2
766	2	3
767	3	2
768	1	4
769	1	4
770	2	3
771	1	4
772	2	3
773	2	3
774	1	4
776	1	4
777	2	3
778	2	3
779	1	4
780	2	3
781	3	2
782	2	3
783	1	4
784	1	4
785	2	3
786	3	2
787	2	3
788	2	3
789	3	2
790	3	2
791	4	2
792	5	2
793	2	3
794	2	3
795	3	2
796	3	2
797	4	2
798	2	3
799	4	2
800	5	2
801	4	2
802	4	2
803	5	2
804	5	2
805	5	2
806	4	2
807	4	2
808	4	2
809	3	2
810	3	2
811	5	2
812	3	2
813	4	2
814	7	2
815	6	2
816	2	3
817	5	2
818	6	2
819	7	2
820	4	2
821	5	2
822	2	3
823	5	2
824	3	2
825	6	2
826	6	2
827	2	3
828	2	3
829	3	2
830	5	2
831	3	2
832	5	2
833	3	2
834	2	3
835	4	2
836	4	2
837	4	2
838	4	2
839	4	2
840	2	3
841	2	3
842	7	2
843	3	2
844	4	2
845	3	2
846	3	2
847	3	2
848	2	3
849	1	4
850	3	2
851	2	3
852	1	4
853	3	2
854	1	4
855	2	3
859	1	4
860	3	2
861	2	3
862	2	3
863	1	4
864	5	2
865	3	2
866	3	2
867	4	2
868	4	2
869	3	2
870	1	4
871	3	2
872	1	4
873	4	2
874	3	2
875	5	2
876	2	3
877	1	4
878	1	4
879	2	3
880	1	4
881	2	3
882	2	3
883	1	4
884	2	3
885	1	4
886	3	2
887	1	4
888	4	2
889	4	2
890	3	2
891	2	3
892	2	3
893	3	2
894	4	2
895	7	2
896	5	2
897	2	3
898	4	2
899	2	3
900	6	2
901	4	2
902	7	2
903	3	2
904	4	2
905	2	3
906	4	2
907	3	2
908	2	3
909	4	2
910	1	4
911	4	2
912	5	2
913	6	2
914	2	3
915	5	2
916	3	2
917	2	3
918	5	2
919	2	3
920	3	2
921	2	3
922	2	3
923	2	3
924	3	2
925	1	4
926	2	3
927	3	2
928	1	4
929	1	4
930	2	3
931	2	3
932	4	2
933	3	2
934	2	3
935	2	3
936	1	4
937	2	3
938	4	2
939	2	3
940	5	2
941	4	2
942	6	2
943	3	2
944	2	3
945	5	2
946	3	2
947	3	2
948	4	2
949	4	2
950	5	2
951	6	2
952	4	2
953	3	2
954	2	3
955	3	2
956	1	4
957	2	3
958	4	2
959	1	4
960	3	2
961	2	3
962	3	2
963	1	4
964	2	3
965	4	2
966	5	2
967	3	2
968	1	4
969	3	2
970	2	3
971	2	3
972	2	3
973	2	3
974	1	4
975	1	4
976	2	3
977	2	3
978	3	2
979	1	4
980	2	3
981	1	4
982	1	4
983	2	3
984	3	2
985	5	2
986	4	2
987	5	2
988	3	2
989	5	2
990	6	2
991	4	2
992	3	2
993	2	3
994	1	4
995	3	2
996	3	2
997	4	2
998	3	2
999	5	2
1000	3	2
1001	5	2
1002	5	2
1003	5	2
1004	4	2
1005	4	2
1006	4	2
1007	4	2
1008	5	2
1009	2	3
1010	5	2
1011	2	3
1012	4	2
1013	3	2
1014	1	4
1015	2	3
1016	3	2
1017	3	2
1018	4	2
1019	4	2
1020	2	3
1021	3	2
1022	1	4
1023	2	3
1024	4	2
1025	5	2
1026	4	2
1027	2	3
1028	2	3
1029	3	2
1030	4	2
1031	2	3
1032	2	3
1033	3	2
1034	3	2
1035	5	2
1036	4	2
1037	2	3
1038	1	4
1039	2	3
1040	2	3
1041	3	2
1042	1	4
1044	1	4
1045	1	4
1047	1	4
1048	1	4
1052	1	4
1053	1	4
1054	1	4
1056	1	4
1057	1	4
1058	1	4
1059	2	3
1060	3	2
1061	1	4
1062	2	3
1063	1	4
1064	4	2
1065	3	2
1066	2	3
1067	3	2
1068	3	2
1069	1	4
1070	1	4
1071	1	4
1074	1	4
1076	1	4
1077	1	4
1078	1	4
1079	1	4
1081	1	4
1082	1	4
1083	4	2
1084	2	3
1085	1	4
1086	2	3
1087	2	3
1089	1	4
1090	1	4
1091	2	3
1092	1	4
1093	2	3
1094	2	3
1095	1	4
1096	1	4
1098	1	4
1099	3	2
1101	1	4
1102	1	4
1103	1	4
1104	1	4
1105	1	4
1106	1	4
1108	1	4
1109	1	4
1110	2	3
1111	1	4
1112	2	3
1113	3	2
1114	2	3
1115	3	2
1116	1	4
1117	1	4
1119	1	4
1123	1	4
1143	1	4
1205	1	4
1208	1	4
1230	1	4
1308	1	4
1312	1	4
1321	1	4
1329	1	4
1343	1	4
1347	1	4
1357	1	4
1396	1	4
1400	1	4
1402	1	4
1426	1	4
---------------------------------------------------
---------------------------------------------------

5' GGCUUACGUGUCCUGCUUCUCCA 3' Transcript: MsUN043080:293-315 Slice Site:306
    ||  |||||o||||||||||||
3' ACG--UGCACGGGACGAAGAGGU 5' Query: msa-miR164c

SiteID: MsUN043080:306
MFE of perfect match: -44.30
MFE of this site: -36.90
MFEratio: 0.832957110609481
Allen et al. score: 3.5
Paired Regions (query5'-query3',transcript3'-transcript5')
	1-18,315-298
	19-20,295-294
Unpaired Regions (query5'-query3',transcript3'-transcript5')
	x-x,297-296	BULt: Bulge on transcript side
	21-21,293-293	UP3: Unpaired region at 3' of query

Degradome data file: MsBBDMclean.fa_dd.txt
Degardome Category: 1
Degradome p-value: 0.00167742867087817
T-Plot file: MsBBTGT/msa-miR164c_MsUN043080_306_TPlot.pdf

Position	Reads	Category
29	1	4
53	1	4
55	1	4
56	1	4
127	1	4
148	1	4
158	1	4
206	1	4
223	1	4
228	1	4
235	1	4
250	1	4
306	2	1	<<<<<<<<<<
344	1	4
374	1	4
378	1	4
428	1	4
443	1	4
461	1	4
462	1	4
481	1	4
486	1	4
489	2	1
506	1	4
508	1	4
513	1	4
517	1	4
530	1	4
545	1	4
569	1	4
580	1	4
592	1	4
599	1	4
600	1	4
614	1	4
615	1	4
620	1	4
621	1	4
639	1	4
663	1	4
667	1	4
668	1	4
671	1	4
673	1	4
675	1	4
680	1	4
685	1	4
686	1	4
696	1	4
703	1	4
705	1	4
708	1	4
716	1	4
720	2	1
721	1	4
738	1	4
744	1	4
746	2	1
788	1	4
790	1	4
810	1	4
843	1	4
873	1	4
882	1	4
888	1	4
890	1	4
896	1	4
902	1	4
908	1	4
---------------------------------------------------
---------------------------------------------------

5' AAGGUGUGGAAAACAGUUCUCA 3' Transcript: MsUN043794:230-251 Slice Site:242
   ||||||o|||||||||||||||
3' UUCCACGCCUUUUGUCAAGAGU 5' Query: msa-miR5743a

SiteID: MsUN043794:242
MFE of perfect match: -38.30
MFE of this site: -37.80
MFEratio: 0.986945169712794
Allen et al. score: 0.5
Paired Regions (query5'-query3',transcript3'-transcript5')
	1-22,251-230
Unpaired Regions (query5'-query3',transcript3'-transcript5')
	NA

Degradome data file: MsBBDMclean.fa_dd.txt
Degardome Category: 0
Degradome p-value: 0.00012000025463621
T-Plot file: MsBBTGT/msa-miR5743a_MsUN043794_242_TPlot.pdf

Position	Reads	Category
95	1	4
98	2	2
99	1	4
119	1	4
122	1	4
144	1	4
151	1	4
156	1	4
182	1	4
191	1	4
196	1	4
224	1	4
227	1	4
241	1	4
242	3	0	<<<<<<<<<<
243	1	4
273	2	2
275	1	4
276	1	4
277	1	4
282	1	4
293	1	4
299	1	4
304	1	4
310	1	4
311	1	4
327	1	4
345	1	4
358	1	4
361	1	4
412	1	4
416	1	4
420	1	4
432	1	4
486	1	4
626	1	4
670	1	4
921	1	4
---------------------------------------------------
---------------------------------------------------

5' CUACAAAACUGCCCCCUAAGU 3' Transcript: MsUN045450:992-1012 Slice Site:1003
   |||||||||||||||||||||
3' GAUGUUUUGACGGGGGAUUCA 5' Query: msa-miR5249

SiteID: MsUN045450:1003
MFE of perfect match: -37.40
MFE of this site: -39.50
MFEratio: 1
Allen et al. score: 0
Paired Regions (query5'-query3',transcript3'-transcript5')
	1-21,1012-992
Unpaired Regions (query5'-query3',transcript3'-transcript5')
	NA

Degradome data file: MsBBDMclean.fa_dd.txt
Degardome Category: 4
Degradome p-value: 0.0258943434941944
T-Plot file: MsBBTGT/msa-miR5249_MsUN045450_1003_TPlot.pdf

Position	Reads	Category
17	1	4
19	1	4
32	2	2
34	1	4
44	1	4
48	1	4
53	1	4
56	1	4
58	1	4
86	2	2
97	1	4
101	1	4
112	1	4
117	1	4
121	1	4
123	2	2
128	1	4
134	1	4
152	1	4
154	1	4
155	2	2
156	1	4
159	1	4
166	2	2
168	1	4
170	1	4
171	1	4
172	1	4
173	1	4
174	1	4
175	1	4
177	1	4
178	1	4
180	2	2
181	1	4
185	1	4
186	1	4
189	1	4
191	1	4
193	2	2
194	2	2
195	1	4
196	1	4
198	1	4
199	1	4
206	1	4
207	1	4
209	1	4
210	1	4
211	1	4
213	1	4
214	1	4
220	1	4
221	1	4
222	1	4
223	1	4
224	2	2
225	1	4
228	1	4
230	1	4
231	1	4
233	1	4
234	1	4
235	1	4
237	1	4
238	1	4
242	1	4
247	1	4
252	1	4
253	1	4
254	1	4
255	1	4
258	1	4
262	1	4
265	2	2
268	1	4
271	1	4
275	1	4
279	1	4
282	1	4
283	1	4
286	1	4
287	1	4
288	1	4
289	2	2
306	1	4
310	1	4
311	1	4
313	1	4
317	1	4
319	1	4
320	2	2
321	1	4
323	1	4
325	1	4
326	2	2
328	1	4
336	1	4
346	1	4
347	3	2
348	1	4
349	1	4
351	1	4
352	1	4
357	1	4
358	1	4
364	1	4
366	1	4
369	2	2
374	1	4
377	1	4
385	2	2
387	2	2
388	1	4
399	1	4
401	1	4
402	1	4
408	1	4
411	1	4
412	1	4
413	2	2
414	2	2
415	1	4
417	1	4
420	1	4
423	1	4
427	2	2
435	1	4
441	1	4
442	1	4
444	1	4
445	2	2
450	1	4
452	1	4
457	2	2
460	1	4
461	1	4
462	1	4
463	1	4
468	1	4
469	1	4
475	1	4
477	1	4
481	1	4
483	1	4
492	1	4
493	1	4
494	1	4
495	1	4
496	1	4
502	1	4
503	1	4
505	1	4
506	1	4
507	1	4
508	1	4
509	1	4
513	1	4
517	1	4
519	1	4
521	2	2
528	1	4
529	2	2
530	1	4
532	1	4
533	1	4
534	1	4
535	1	4
536	1	4
537	1	4
539	1	4
540	1	4
545	2	2
546	1	4
547	1	4
548	1	4
549	1	4
553	1	4
554	1	4
556	1	4
565	1	4
566	1	4
577	1	4
579	1	4
582	1	4
584	1	4
586	1	4
590	2	2
591	1	4
592	1	4
596	1	4
598	1	4
599	1	4
600	2	2
608	1	4
614	1	4
616	1	4
617	1	4
620	1	4
625	2	2
626	1	4
631	1	4
636	1	4
637	2	2
639	1	4
651	1	4
654	1	4
655	1	4
656	1	4
657	1	4
658	1	4
659	1	4
671	1	4
672	1	4
673	1	4
674	2	2
679	1	4
680	1	4
681	1	4
682	1	4
692	1	4
693	1	4
696	2	2
698	1	4
701	1	4
702	1	4
703	1	4
704	1	4
710	1	4
711	1	4
713	1	4
714	1	4
715	1	4
716	1	4
718	1	4
723	2	2
728	1	4
729	2	2
740	1	4
744	1	4
747	1	4
748	1	4
750	1	4
751	2	2
752	1	4
755	2	2
756	1	4
757	1	4
759	1	4
764	2	2
766	2	2
767	1	4
769	1	4
775	1	4
777	1	4
784	1	4
786	2	2
787	4	0
788	1	4
793	1	4
795	3	2
796	2	2
797	2	2
798	1	4
801	2	2
808	1	4
809	1	4
810	1	4
811	1	4
812	2	2
816	1	4
817	1	4
820	1	4
822	1	4
827	1	4
830	1	4
831	2	2
832	2	2
834	1	4
835	1	4
836	1	4
838	1	4
839	1	4
841	1	4
843	1	4
844	1	4
845	1	4
848	1	4
849	1	4
851	1	4
853	1	4
855	1	4
856	1	4
860	1	4
862	2	2
866	3	2
867	2	2
868	1	4
869	1	4
872	1	4
875	1	4
888	1	4
894	3	2
895	1	4
896	1	4
898	1	4
899	2	2
900	1	4
904	1	4
905	1	4
909	1	4
946	2	2
953	1	4
971	1	4
975	1	4
999	2	2
1000	1	4
1001	1	4
1002	2	2
1003	1	4	<<<<<<<<<<
1004	3	2
1007	1	4
1025	1	4
1042	1	4
1050	1	4
1053	1	4
1074	1	4
1079	1	4
1082	1	4
1112	1	4
1120	1	4
1121	1	4
1123	1	4
1127	1	4
1133	1	4
1141	1	4
1148	1	4
1154	1	4
1164	1	4
1169	1	4
1176	1	4
1182	1	4
1183	1	4
1187	1	4
1189	1	4
1194	2	2
1196	1	4
1197	1	4
1198	1	4
1199	1	4
1200	1	4
1201	3	2
1202	1	4
1203	1	4
1206	1	4
1207	1	4
1213	2	2
1215	1	4
1216	1	4
1219	1	4
1220	2	2
1221	2	2
1222	1	4
1223	1	4
1224	1	4
1225	2	2
1226	1	4
1227	1	4
1232	1	4
1233	1	4
1234	1	4
1235	2	2
1236	2	2
1237	1	4
1238	1	4
1239	1	4
1240	1	4
1242	1	4
1243	3	2
1244	2	2
1245	3	2
1247	2	2
1248	2	2
1249	1	4
1250	1	4
1251	2	2
1252	1	4
1253	1	4
1254	2	2
1255	1	4
1256	1	4
1257	2	2
1259	1	4
1260	2	2
1261	3	2
1262	2	2
1263	2	2
1264	1	4
1267	1	4
1268	1	4
1269	3	2
1270	2	2
1271	3	2
1272	1	4
1273	1	4
1274	2	2
1275	1	4
1278	1	4
1279	1	4
1281	1	4
1291	2	2
1300	1	4
1304	1	4
1309	1	4
1315	1	4
1317	1	4
1318	1	4
1319	1	4
1320	1	4
1325	1	4
1326	1	4
1327	1	4
1330	3	2
1332	2	2
1333	1	4
1334	1	4
1335	1	4
1338	1	4
1340	1	4
1342	1	4
1343	2	2
1347	1	4
1350	1	4
1351	1	4
1353	2	2
1354	2	2
1355	2	2
1356	3	2
1357	2	2
1359	3	2
1360	1	4
1361	2	2
1363	1	4
1364	2	2
1366	1	4
1368	2	2
1372	2	2
1373	1	4
1374	1	4
1375	2	2
1377	2	2
1378	1	4
1381	1	4
1382	1	4
1389	1	4
1392	1	4
1394	1	4
1396	1	4
1401	1	4
1402	1	4
1415	1	4
1420	1	4
1423	1	4
1424	1	4
1425	1	4
1432	1	4
1438	1	4
---------------------------------------------------
---------------------------------------------------

5' CAGUGCCUGUGUUGGAAUUGAA 3' Transcript: MsUN045647:701-722 Slice Site:713
   ||o|||||o| ||o||| ||||
3' GUUACGGAUAAAAUCUUUACUU 5' Query: msa-miR0028

SiteID: MsUN045647:713
MFE of perfect match: -29.60
MFE of this site: -24.50
MFEratio: 0.827702702702703
Allen et al. score: 6
Paired Regions (query5'-query3',transcript3'-transcript5')
	1-4,722-719
	6-11,717-712
	13-22,710-701
Unpaired Regions (query5'-query3',transcript3'-transcript5')
	5-5,718-718	SIL: Symmetric internal loop
	12-12,711-711	SIL: Symmetric internal loop

Degradome data file: MsBBDMclean.fa_dd.txt
Degardome Category: 2
Degradome p-value: 0.00930370885654819
T-Plot file: MsBBTGT/msa-miR0028_MsUN045647_713_TPlot.pdf

Position	Reads	Category
23	2	2
51	2	2
52	1	4
54	2	2
55	1	4
56	1	4
63	1	4
75	1	4
82	1	4
152	1	4
155	1	4
158	1	4
161	1	4
169	1	4
171	1	4
172	1	4
188	1	4
191	1	4
200	1	4
218	1	4
236	1	4
247	1	4
256	1	4
257	1	4
261	1	4
280	1	4
283	1	4
290	1	4
293	1	4
295	1	4
300	1	4
305	1	4
307	1	4
308	1	4
312	1	4
316	1	4
317	1	4
319	2	2
320	1	4
325	1	4
327	1	4
329	1	4
331	1	4
335	2	2
337	1	4
341	1	4
343	1	4
346	1	4
355	1	4
357	1	4
358	1	4
359	1	4
361	1	4
362	1	4
367	1	4
369	1	4
371	1	4
372	1	4
373	2	2
374	1	4
375	1	4
379	1	4
380	1	4
381	2	2
383	1	4
384	1	4
389	1	4
390	1	4
393	1	4
399	1	4
404	1	4
406	1	4
414	1	4
415	2	2
416	1	4
418	1	4
419	2	2
421	2	2
424	1	4
426	1	4
431	1	4
434	1	4
435	1	4
437	1	4
443	1	4
445	1	4
447	1	4
448	1	4
453	1	4
455	1	4
456	1	4
457	1	4
458	1	4
459	1	4
460	1	4
461	1	4
462	1	4
463	1	4
465	1	4
466	1	4
468	1	4
471	1	4
474	1	4
476	1	4
477	1	4
478	1	4
479	1	4
481	1	4
482	1	4
483	1	4
484	1	4
486	1	4
490	1	4
497	1	4
514	1	4
516	2	2
517	1	4
519	1	4
520	1	4
521	1	4
522	1	4
523	2	2
524	1	4
526	1	4
527	1	4
528	1	4
530	1	4
531	1	4
533	2	2
534	1	4
535	2	2
536	1	4
537	2	2
539	2	2
541	1	4
542	1	4
545	1	4
546	1	4
547	1	4
551	1	4
554	1	4
558	1	4
559	1	4
561	1	4
562	1	4
563	1	4
564	1	4
566	1	4
567	1	4
584	1	4
589	1	4
594	1	4
599	1	4
602	1	4
605	1	4
608	1	4
609	1	4
610	1	4
612	1	4
613	3	2
614	1	4
615	1	4
616	1	4
618	2	2
620	3	2
621	1	4
622	2	2
623	2	2
624	1	4
626	1	4
628	2	2
629	2	2
630	1	4
631	1	4
632	1	4
633	2	2
635	2	2
637	1	4
641	1	4
644	1	4
645	1	4
646	1	4
649	1	4
650	1	4
651	1	4
652	1	4
654	1	4
655	1	4
656	1	4
657	1	4
658	2	2
659	1	4
665	1	4
668	1	4
670	1	4
671	3	2
672	1	4
673	1	4
674	2	2
675	1	4
677	1	4
684	2	2
686	1	4
691	1	4
694	1	4
713	2	2	<<<<<<<<<<
716	1	4
721	2	2
724	1	4
726	1	4
728	1	4
732	1	4
735	1	4
738	1	4
739	1	4
740	1	4
749	1	4
756	1	4
759	1	4
760	1	4
761	1	4
764	1	4
765	1	4
767	1	4
768	1	4
770	2	2
775	1	4
780	1	4
781	1	4
789	1	4
791	2	2
794	1	4
795	1	4
796	1	4
797	2	2
799	1	4
800	1	4
801	1	4
802	1	4
811	1	4
812	1	4
813	1	4
814	1	4
819	1	4
823	1	4
831	1	4
832	1	4
833	3	2
834	1	4
836	1	4
837	3	2
840	1	4
841	2	2
844	4	0
845	1	4
862	1	4
863	1	4
864	1	4
865	1	4
872	1	4
873	1	4
879	1	4
881	2	2
888	1	4
889	2	2
890	1	4
917	1	4
932	1	4
934	1	4
945	1	4
947	1	4
953	1	4
958	1	4
962	1	4
963	1	4
964	1	4
981	1	4
997	1	4
998	1	4
1000	1	4
1003	1	4
1015	1	4
1018	1	4
1028	1	4
1031	1	4
1032	1	4
1036	1	4
1037	1	4
1040	1	4
1042	1	4
1044	1	4
1045	1	4
1046	1	4
1050	1	4
1053	1	4
1056	1	4
1058	1	4
1062	1	4
1063	1	4
1071	1	4
1072	2	2
1077	1	4
1078	2	2
1081	2	2
1103	1	4
1104	1	4
1106	1	4
1115	1	4
1116	1	4
1118	1	4
1120	1	4
1123	1	4
1131	1	4
1132	1	4
1133	1	4
1144	1	4
1162	1	4
1163	1	4
1167	1	4
1171	1	4
1176	1	4
1179	1	4
1181	1	4
1182	1	4
1190	1	4
1192	1	4
1197	1	4
1198	1	4
1199	1	4
1201	1	4
1203	1	4
1204	1	4
1211	1	4
1215	1	4
1224	1	4
1226	1	4
1229	1	4
1236	1	4
1240	1	4
1241	1	4
1243	1	4
1245	1	4
1248	1	4
1257	1	4
1258	1	4
1259	1	4
1260	1	4
1271	1	4
1272	1	4
1274	1	4
1277	1	4
1288	1	4
1291	1	4
1296	1	4
1300	1	4
1308	2	2
1309	1	4
1310	1	4
1311	1	4
1312	1	4
1314	2	2
1316	1	4
1328	1	4
1329	1	4
1334	1	4
1337	1	4
1338	1	4
1344	1	4
1348	1	4
1349	2	2
1350	1	4
1357	1	4
1360	1	4
1361	1	4
1363	1	4
1365	1	4
1366	1	4
1367	1	4
1368	1	4
1369	2	2
1371	1	4
1373	1	4
1375	1	4
1376	2	2
1377	1	4
1379	1	4
1382	1	4
1383	1	4
1384	1	4
1386	2	2
1388	2	2
1389	2	2
1390	1	4
1391	2	2
1393	1	4
1394	1	4
1395	1	4
1401	2	2
1405	1	4
1408	1	4
1409	1	4
1416	1	4
1419	1	4
1423	1	4
1430	1	4
1431	1	4
1433	1	4
1434	1	4
1435	1	4
1438	1	4
1440	1	4
1445	1	4
1446	2	2
1447	1	4
1452	1	4
1455	1	4
1458	2	2
1461	1	4
1463	1	4
1465	1	4
1469	2	2
1491	1	4
1495	1	4
1503	1	4
1506	1	4
1523	1	4
1527	1	4
1531	1	4
1535	1	4
1541	1	4
1549	1	4
1551	1	4
1561	1	4
1564	1	4
1568	1	4
1589	1	4
1600	1	4
1608	1	4
1612	1	4
1616	1	4
1623	1	4
---------------------------------------------------
---------------------------------------------------

5' AGCAAGUGCCCUGCUUCUCCA 3' Transcript: MsUN045895:671-691 Slice Site:682
   |||| ||||||||||||||||
3' UCGUACACGGGACGAAGAGGU 5' Query: msa-miR164d

SiteID: MsUN045895:682
MFE of perfect match: -42.90
MFE of this site: -39.80
MFEratio: 0.927738927738928
Allen et al. score: 1
Paired Regions (query5'-query3',transcript3'-transcript5')
	1-16,691-676
	18-21,674-671
Unpaired Regions (query5'-query3',transcript3'-transcript5')
	17-17,675-675	SIL: Symmetric internal loop

Degradome data file: MsBBDMclean.fa_dd.txt
Degardome Category: 4
Degradome p-value: 0.0258943434941944
T-Plot file: MsBBTGT/msa-miR164d_MsUN045895_682_TPlot.pdf

Position	Reads	Category
14	1	4
119	1	4
161	1	4
173	1	4
219	1	4
239	1	4
241	1	4
251	1	4
256	1	4
289	1	4
430	1	4
533	1	4
571	1	4
582	1	4
602	1	4
652	1	4
674	1	4
682	1	4	<<<<<<<<<<
736	1	4
739	1	4
755	1	4
762	1	4
782	1	4
797	1	4
799	1	4
828	1	4
855	1	4
879	1	4
885	1	4
900	1	4
909	1	4
912	1	4
913	1	4
940	1	4
942	1	4
957	1	4
968	1	4
999	1	4
1011	1	4
1016	1	4
1022	1	4
1060	1	4
1066	1	4
1074	1	4
1076	1	4
1078	1	4
1081	1	4
1082	2	1
1094	1	4
1106	1	4
1107	1	4
1110	2	1
1111	1	4
1125	1	4
1127	1	4
1128	1	4
1141	1	4
1144	1	4
1145	1	4
1147	2	1
1150	1	4
1151	2	1
1155	1	4
1190	1	4
1208	2	1
1229	1	4
1230	1	4
1234	1	4
1238	1	4
1245	1	4
1252	1	4
1253	1	4
1272	1	4
1275	1	4
1296	1	4
1302	1	4
1311	1	4
1316	1	4
1326	2	1
1327	1	4
1329	1	4
1340	1	4
1344	1	4
1345	1	4
1346	1	4
1358	2	1
1363	1	4
1364	1	4
1376	1	4
1407	1	4
1415	1	4
---------------------------------------------------
---------------------------------------------------

5' UCUUCCUCCGUUGUUGAUUAUGAA 3' Transcript: MsUN046011:714-737 Slice Site:728
    ||o|||||||o o|o|||||o| 
3' UGAGGGAGGCAGGGAUUAAUAUUC 5' Query: msa-miR5205b

SiteID: MsUN046011:728
MFE of perfect match: -43.10
MFE of this site: -29.50
MFEratio: 0.68445475638051
Allen et al. score: 8
Paired Regions (query5'-query3',transcript3'-transcript5')
	2-11,736-727
	13-23,725-715
Unpaired Regions (query5'-query3',transcript3'-transcript5')
	1-1,737-737	UP5: Unpaired region at 5' of query
	12-12,726-726	SIL: Symmetric internal loop
	24-24,714-714	UP3: Unpaired region at 3' of query

Degradome data file: MsBBDMclean.fa_dd.txt
Degardome Category: 3
Degradome p-value: 0.0276658727132529
T-Plot file: MsBBTGT/msa-miR5205b_MsUN046011_728_TPlot.pdf

Position	Reads	Category
9	1	4
13	1	4
23	1	4
32	1	4
36	1	4
39	1	4
53	1	4
61	2	3
63	3	2
64	5	2
65	8	2
66	13	0
67	2	3
68	4	2
69	4	2
70	6	2
71	3	2
72	4	2
73	5	2
74	4	2
75	4	2
76	4	2
77	1	4
78	4	2
79	1	4
80	2	3
81	2	3
82	1	4
86	1	4
87	1	4
88	2	3
89	2	3
91	1	4
92	2	3
93	2	3
94	1	4
95	1	4
96	5	2
97	6	2
98	4	2
99	3	2
100	3	2
101	3	2
102	4	2
103	5	2
104	4	2
105	2	3
106	2	3
107	3	2
108	7	2
109	5	2
110	6	2
111	3	2
112	3	2
113	3	2
114	2	3
115	2	3
116	2	3
117	2	3
118	2	3
119	1	4
120	1	4
121	1	4
122	2	3
123	1	4
124	1	4
125	1	4
126	1	4
127	1	4
137	1	4
138	2	3
139	1	4
140	1	4
142	1	4
143	1	4
144	3	2
145	2	3
146	3	2
147	2	3
148	1	4
149	2	3
150	1	4
151	1	4
152	1	4
153	1	4
154	3	2
155	4	2
156	4	2
157	5	2
158	3	2
159	2	3
161	3	2
162	2	3
163	4	2
164	3	2
165	3	2
166	3	2
167	2	3
168	1	4
169	3	2
170	1	4
171	1	4
172	1	4
173	2	3
174	1	4
175	2	3
176	1	4
177	2	3
178	4	2
179	1	4
180	3	2
181	2	3
182	2	3
183	2	3
184	2	3
185	1	4
186	3	2
187	2	3
188	2	3
189	2	3
190	2	3
191	1	4
192	1	4
193	4	2
194	2	3
195	2	3
196	2	3
197	3	2
198	3	2
199	3	2
200	1	4
202	3	2
204	2	3
205	2	3
206	2	3
207	3	2
208	4	2
209	2	3
211	1	4
214	2	3
215	1	4
216	1	4
217	1	4
219	2	3
220	2	3
221	2	3
222	3	2
223	1	4
224	2	3
225	3	2
226	3	2
227	2	3
228	1	4
229	1	4
230	1	4
231	1	4
232	1	4
233	1	4
234	3	2
235	2	3
237	1	4
238	1	4
239	2	3
241	1	4
242	2	3
243	1	4
244	1	4
245	1	4
246	1	4
248	1	4
249	2	3
250	2	3
251	1	4
252	1	4
253	1	4
254	2	3
255	2	3
256	1	4
257	1	4
258	1	4
259	1	4
260	3	2
261	1	4
262	3	2
263	3	2
264	3	2
266	1	4
268	2	3
269	4	2
270	2	3
271	3	2
272	2	3
273	3	2
274	2	3
275	2	3
276	3	2
277	4	2
278	4	2
279	4	2
280	3	2
281	4	2
282	3	2
283	4	2
284	1	4
285	2	3
286	1	4
287	1	4
288	3	2
289	1	4
290	1	4
291	3	2
292	1	4
294	1	4
295	3	2
296	3	2
297	3	2
298	2	3
299	2	3
300	2	3
301	2	3
302	2	3
303	1	4
304	1	4
305	1	4
306	1	4
308	2	3
309	3	2
310	1	4
311	1	4
312	1	4
313	1	4
314	1	4
315	2	3
316	3	2
317	1	4
318	1	4
319	2	3
320	1	4
322	2	3
323	2	3
324	2	3
325	2	3
326	3	2
327	5	2
328	3	2
329	2	3
330	3	2
331	2	3
332	4	2
333	2	3
334	1	4
335	1	4
336	4	2
337	1	4
338	5	2
339	3	2
340	2	3
341	2	3
343	1	4
344	1	4
345	1	4
346	2	3
347	2	3
348	3	2
349	2	3
350	2	3
351	2	3
352	1	4
353	1	4
354	1	4
355	2	3
356	1	4
357	3	2
358	2	3
359	3	2
360	3	2
361	1	4
362	1	4
363	1	4
364	2	3
365	2	3
366	1	4
367	2	3
368	1	4
369	2	3
370	2	3
371	3	2
372	1	4
373	1	4
374	1	4
375	1	4
376	2	3
377	1	4
378	2	3
379	2	3
380	1	4
381	1	4
382	2	3
383	1	4
384	1	4
385	3	2
386	2	3
387	2	3
388	2	3
389	3	2
391	2	3
392	1	4
394	2	3
395	1	4
396	2	3
397	3	2
398	2	3
399	2	3
400	4	2
401	5	2
402	3	2
403	3	2
404	1	4
408	1	4
410	1	4
411	1	4
415	1	4
417	1	4
418	1	4
419	1	4
420	1	4
421	1	4
424	1	4
425	1	4
426	1	4
427	2	3
428	1	4
429	2	3
432	2	3
433	1	4
434	1	4
435	1	4
436	2	3
437	1	4
438	1	4
439	1	4
440	1	4
441	1	4
442	1	4
443	2	3
444	2	3
445	3	2
446	2	3
447	1	4
448	4	2
449	3	2
450	2	3
451	2	3
452	3	2
453	2	3
454	2	3
455	2	3
456	2	3
457	2	3
458	4	2
459	2	3
460	2	3
461	2	3
462	2	3
463	2	3
464	2	3
465	1	4
466	3	2
467	2	3
468	2	3
469	2	3
470	4	2
471	3	2
472	2	3
473	2	3
474	2	3
475	1	4
476	2	3
478	2	3
479	2	3
480	2	3
481	1	4
482	2	3
483	1	4
484	1	4
485	3	2
486	2	3
487	2	3
488	2	3
489	3	2
490	2	3
491	1	4
492	2	3
493	2	3
494	2	3
495	1	4
496	2	3
497	2	3
498	3	2
499	3	2
500	2	3
501	3	2
502	4	2
503	3	2
504	1	4
505	2	3
506	2	3
507	2	3
508	2	3
509	2	3
510	3	2
511	3	2
512	2	3
513	2	3
514	1	4
515	2	3
516	1	4
517	1	4
518	3	2
519	2	3
520	2	3
521	3	2
522	1	4
523	2	3
524	4	2
525	2	3
526	2	3
527	2	3
528	1	4
529	1	4
530	2	3
532	1	4
534	1	4
535	2	3
536	3	2
537	2	3
538	2	3
539	2	3
540	2	3
541	2	3
542	2	3
543	2	3
544	2	3
545	2	3
547	2	3
548	2	3
549	4	2
550	1	4
551	1	4
553	1	4
554	2	3
556	3	2
557	2	3
558	1	4
559	2	3
560	2	3
561	4	2
562	2	3
563	2	3
565	2	3
566	2	3
567	1	4
568	1	4
569	1	4
570	2	3
571	1	4
572	3	2
573	3	2
574	1	4
576	2	3
577	2	3
579	2	3
580	1	4
581	1	4
582	2	3
583	1	4
584	1	4
585	1	4
586	1	4
587	1	4
588	1	4
589	1	4
590	2	3
591	1	4
592	1	4
596	3	2
597	1	4
598	2	3
599	1	4
600	1	4
601	1	4
602	2	3
603	2	3
604	3	2
605	3	2
606	2	3
607	3	2
608	2	3
609	1	4
610	2	3
611	3	2
612	5	2
613	4	2
614	2	3
615	1	4
616	2	3
617	2	3
618	1	4
619	2	3
620	2	3
621	1	4
622	3	2
623	3	2
624	1	4
625	1	4
626	1	4
627	1	4
628	2	3
629	3	2
630	3	2
631	2	3
632	3	2
633	4	2
634	5	2
635	5	2
636	2	3
637	4	2
638	3	2
639	2	3
640	3	2
641	4	2
642	2	3
643	4	2
644	2	3
645	1	4
646	1	4
647	2	3
648	3	2
649	5	2
650	3	2
651	4	2
652	3	2
653	2	3
654	2	3
655	2	3
656	3	2
657	3	2
658	4	2
659	2	3
660	1	4
661	4	2
662	3	2
663	5	2
664	4	2
665	2	3
666	2	3
667	5	2
668	3	2
669	3	2
670	3	2
671	2	3
672	4	2
673	3	2
674	1	4
675	2	3
676	2	3
677	2	3
678	2	3
679	4	2
680	1	4
681	2	3
682	2	3
683	3	2
684	4	2
685	3	2
686	3	2
687	2	3
688	2	3
689	2	3
690	3	2
691	2	3
692	1	4
693	2	3
694	1	4
695	2	3
696	2	3
697	1	4
698	2	3
699	3	2
700	4	2
701	5	2
702	3	2
703	6	2
704	5	2
705	5	2
706	4	2
707	6	2
708	2	3
709	3	2
710	4	2
711	1	4
712	2	3
713	4	2
714	3	2
715	4	2
716	5	2
717	3	2
718	2	3
719	4	2
720	3	2
721	6	2
722	5	2
723	1	4
724	1	4
725	4	2
726	3	2
727	3	2
728	2	3	<<<<<<<<<<
729	2	3
730	3	2
731	3	2
732	2	3
733	2	3
734	4	2
735	1	4
736	2	3
737	4	2
738	4	2
739	4	2
740	4	2
741	3	2
742	5	2
743	5	2
744	6	2
745	5	2
746	3	2
747	3	2
748	3	2
749	4	2
750	3	2
751	3	2
752	3	2
753	2	3
754	3	2
755	4	2
756	3	2
757	2	3
758	2	3
759	2	3
760	2	3
761	2	3
762	2	3
763	2	3
764	3	2
765	2	3
766	2	3
767	2	3
768	2	3
769	2	3
770	3	2
771	2	3
772	3	2
773	2	3
774	2	3
775	3	2
776	2	3
777	2	3
778	2	3
779	2	3
780	4	2
781	2	3
782	3	2
783	2	3
784	3	2
785	5	2
786	2	3
787	3	2
788	3	2
789	4	2
790	2	3
791	1	4
793	2	3
795	1	4
797	1	4
799	1	4
803	1	4
804	1	4
805	1	4
806	1	4
807	1	4
809	1	4
811	1	4
812	3	2
815	1	4
833	1	4
860	1	4
862	2	3
863	1	4
864	1	4
865	1	4
870	1	4
871	1	4
873	2	3
875	1	4
876	1	4
877	1	4
878	2	3
879	2	3
880	3	2
881	2	3
882	1	4
883	3	2
884	2	3
885	2	3
886	2	3
887	1	4
888	1	4
889	2	3
890	2	3
891	1	4
892	1	4
893	2	3
894	2	3
896	1	4
897	1	4
898	1	4
899	1	4
900	3	2
901	1	4
903	1	4
904	1	4
905	1	4
907	1	4
909	1	4
912	2	3
913	3	2
914	1	4
915	3	2
916	1	4
917	2	3
918	2	3
919	2	3
920	4	2
921	3	2
922	1	4
923	3	2
924	3	2
925	3	2
926	1	4
927	1	4
928	1	4
929	2	3
930	2	3
931	2	3
932	1	4
933	2	3
934	2	3
936	1	4
937	2	3
938	2	3
939	1	4
940	3	2
941	2	3
942	3	2
943	4	2
944	3	2
945	3	2
946	1	4
947	2	3
948	1	4
949	1	4
950	2	3
951	2	3
952	2	3
953	2	3
954	1	4
955	2	3
956	3	2
957	3	2
958	1	4
961	2	3
962	1	4
964	1	4
981	1	4
987	1	4
998	1	4
1001	1	4
1002	1	4
1017	1	4
1018	1	4
1031	1	4
1032	1	4
1033	1	4
1036	1	4
1037	1	4
1051	1	4
1054	1	4
1065	1	4
1068	1	4
1069	1	4
1079	1	4
1081	1	4
1087	1	4
1088	2	3
1101	1	4
1102	2	3
1103	1	4
1105	1	4
1117	1	4
1118	2	3
1119	1	4
1120	3	2
1121	1	4
1123	3	2
1134	2	3
1135	3	2
1136	1	4
1145	1	4
1146	2	3
1147	2	3
1148	1	4
1150	2	3
1152	1	4
1155	1	4
1156	1	4
1158	1	4
1159	1	4
1160	1	4
1163	2	3
1164	1	4
1165	1	4
1166	1	4
1167	1	4
1173	1	4
1177	1	4
1198	1	4
1212	1	4
1227	1	4
1228	1	4
1231	1	4
1236	1	4
1242	1	4
1243	1	4
1258	1	4
1272	1	4
1283	1	4
1286	1	4
1288	1	4
1293	1	4
1296	1	4
1305	1	4
1316	1	4
1321	1	4
1345	1	4
1350	1	4
1358	1	4
1363	2	3
1364	1	4
1365	3	2
1366	1	4
1369	1	4
1389	1	4
1395	1	4
1396	1	4
1416	1	4
1423	1	4
---------------------------------------------------
---------------------------------------------------

5' UAAUGGGAGCUGUUGAGGGUU 3' Transcript: MsUN046365:626-646 Slice Site:637
      |||o|||o |||||||||
3' GGCACCUUCGGAAACUCCCAA 5' Query: msa-miR5037c

SiteID: MsUN046365:637
MFE of perfect match: -41.10
MFE of this site: -27.40
MFEratio: 0.666666666666667
Allen et al. score: 6.5
Paired Regions (query5'-query3',transcript3'-transcript5')
	1-9,646-638
	11-18,636-629
Unpaired Regions (query5'-query3',transcript3'-transcript5')
	10-10,637-637	SIL: Symmetric internal loop
	19-21,628-626	UP3: Unpaired region at 3' of query

Degradome data file: MsBBDMclean.fa_dd.txt
Degardome Category: 3
Degradome p-value: 0.0184804070387378
T-Plot file: MsBBTGT/msa-miR5037c_MsUN046365_637_TPlot.pdf

Position	Reads	Category
5	1	4
52	1	4
56	2	3
59	1	4
61	1	4
62	1	4
64	1	4
65	1	4
69	3	2
70	1	4
74	2	3
76	2	3
78	2	3
79	1	4
80	1	4
90	1	4
91	1	4
94	1	4
97	1	4
115	1	4
122	1	4
124	1	4
125	1	4
126	1	4
129	1	4
131	1	4
134	2	3
135	2	3
136	2	3
141	1	4
142	1	4
145	1	4
147	1	4
149	1	4
150	1	4
151	2	3
152	1	4
155	3	2
156	2	3
159	1	4
160	1	4
162	1	4
165	1	4
166	1	4
168	1	4
177	1	4
179	2	3
180	2	3
185	1	4
186	1	4
188	1	4
189	2	3
191	2	3
193	1	4
194	1	4
195	1	4
199	1	4
200	1	4
201	1	4
204	1	4
205	1	4
206	1	4
207	1	4
210	2	3
212	1	4
214	1	4
216	2	3
217	1	4
218	2	3
219	3	2
223	1	4
224	1	4
229	1	4
233	1	4
235	1	4
236	2	3
237	1	4
238	1	4
239	1	4
240	1	4
242	1	4
243	2	3
245	1	4
249	2	3
250	1	4
251	1	4
252	1	4
254	2	3
255	2	3
256	2	3
257	4	2
258	4	2
260	1	4
261	4	2
262	1	4
264	2	3
265	1	4
266	1	4
267	3	2
270	3	2
271	1	4
273	1	4
274	1	4
275	2	3
276	1	4
277	2	3
278	2	3
279	1	4
280	2	3
282	4	2
283	3	2
284	3	2
285	2	3
286	2	3
287	3	2
288	2	3
289	1	4
290	4	2
291	4	2
292	1	4
293	5	2
294	2	3
295	1	4
296	1	4
297	2	3
300	2	3
301	3	2
302	2	3
303	1	4
304	1	4
307	1	4
308	1	4
309	1	4
310	2	3
311	1	4
312	1	4
315	2	3
316	2	3
317	1	4
318	2	3
319	1	4
320	1	4
321	1	4
322	1	4
323	1	4
324	1	4
325	1	4
326	4	2
327	4	2
328	2	3
329	1	4
331	1	4
333	1	4
334	2	3
336	1	4
337	1	4
339	1	4
341	3	2
343	2	3
344	1	4
346	1	4
347	3	2
348	1	4
349	2	3
350	2	3
351	2	3
352	1	4
353	2	3
354	2	3
355	2	3
356	2	3
357	3	2
358	1	4
359	1	4
364	1	4
365	3	2
366	3	2
367	1	4
368	2	3
369	3	2
371	1	4
374	1	4
377	2	3
378	1	4
379	1	4
380	1	4
381	2	3
382	2	3
383	2	3
384	1	4
386	1	4
387	1	4
388	1	4
389	4	2
390	1	4
391	1	4
393	1	4
396	1	4
397	1	4
398	2	3
399	1	4
400	2	3
401	1	4
402	3	2
403	6	2
404	6	2
405	5	2
406	5	2
407	4	2
408	8	2
409	6	2
410	3	2
411	3	2
412	2	3
413	1	4
414	1	4
415	2	3
416	1	4
417	2	3
418	1	4
419	1	4
420	2	3
421	2	3
423	1	4
424	4	2
425	2	3
426	2	3
427	2	3
428	1	4
429	4	2
430	4	2
431	4	2
433	2	3
435	2	3
436	3	2
437	1	4
439	2	3
440	2	3
441	2	3
442	2	3
444	1	4
445	1	4
446	1	4
450	1	4
451	1	4
452	3	2
453	1	4
454	3	2
455	4	2
457	2	3
458	3	2
459	4	2
460	2	3
461	1	4
462	3	2
463	2	3
464	3	2
465	1	4
466	2	3
467	2	3
469	2	3
470	2	3
471	3	2
472	1	4
473	2	3
475	2	3
477	3	2
478	1	4
479	1	4
481	3	2
482	4	2
483	2	3
484	3	2
487	1	4
488	4	2
489	3	2
490	4	2
491	2	3
492	3	2
493	2	3
494	3	2
495	1	4
496	1	4
497	8	2
498	4	2
499	5	2
500	5	2
502	1	4
504	4	2
505	3	2
506	6	2
507	3	2
508	2	3
509	4	2
510	6	2
511	4	2
512	3	2
516	2	3
517	4	2
518	2	3
519	1	4
520	1	4
521	2	3
523	1	4
524	2	3
525	2	3
526	1	4
527	1	4
528	3	2
529	2	3
530	3	2
531	5	2
532	5	2
533	5	2
534	4	2
535	5	2
536	4	2
537	3	2
538	3	2
540	1	4
541	1	4
542	1	4
553	1	4
557	1	4
558	2	3
559	3	2
560	3	2
561	3	2
562	6	2
563	7	2
564	7	2
566	2	3
567	2	3
569	2	3
570	2	3
572	1	4
573	2	3
574	2	3
575	2	3
577	2	3
578	3	2
579	2	3
580	3	2
581	1	4
582	1	4
583	2	3
584	4	2
585	3	2
586	3	2
587	2	3
588	3	2
589	1	4
590	3	2
591	7	2
592	3	2
593	5	2
594	4	2
595	2	3
596	4	2
597	2	3
598	3	2
599	3	2
600	3	2
601	3	2
602	5	2
603	3	2
604	2	3
605	6	2
606	6	2
607	2	3
608	3	2
609	1	4
610	3	2
611	3	2
612	6	2
613	5	2
614	4	2
615	5	2
616	4	2
617	7	2
618	8	2
619	6	2
620	7	2
621	3	2
622	9	2
623	9	2
624	10	0
625	6	2
626	6	2
627	4	2
628	3	2
629	4	2
630	6	2
631	2	3
632	2	3
633	2	3
634	1	4
635	1	4
636	1	4
637	2	3	<<<<<<<<<<
638	2	3
639	1	4
640	2	3
641	1	4
644	3	2
645	2	3
646	2	3
647	2	3
648	2	3
649	2	3
650	1	4
651	1	4
652	1	4
653	1	4
654	1	4
656	1	4
657	2	3
658	2	3
659	4	2
660	8	2
661	8	2
662	4	2
663	6	2
664	1	4
665	5	2
666	3	2
667	2	3
668	2	3
669	5	2
670	1	4
671	2	3
672	2	3
673	1	4
674	8	2
675	5	2
676	3	2
677	2	3
678	2	3
679	2	3
680	1	4
681	1	4
682	3	2
683	2	3
684	2	3
685	4	2
686	3	2
687	3	2
688	2	3
689	4	2
690	3	2
691	1	4
692	4	2
693	2	3
694	2	3
695	3	2
696	2	3
697	3	2
698	2	3
699	3	2
700	1	4
701	4	2
702	4	2
703	3	2
704	4	2
705	5	2
706	1	4
707	2	3
708	1	4
709	2	3
710	2	3
711	1	4
712	3	2
713	4	2
714	3	2
715	3	2
716	3	2
717	2	3
720	2	3
721	3	2
722	2	3
723	2	3
724	1	4
725	1	4
726	1	4
727	1	4
728	4	2
729	2	3
730	2	3
731	3	2
732	3	2
733	4	2
734	3	2
735	2	3
736	2	3
737	4	2
738	3	2
739	2	3
740	1	4
741	2	3
742	2	3
743	2	3
744	2	3
745	2	3
746	4	2
747	2	3
748	3	2
749	1	4
750	2	3
751	2	3
752	1	4
753	2	3
754	2	3
755	1	4
756	2	3
757	3	2
758	1	4
759	2	3
760	3	2
761	4	2
762	3	2
763	1	4
764	1	4
765	3	2
766	2	3
767	2	3
768	2	3
771	4	2
772	2	3
773	3	2
774	3	2
775	1	4
776	1	4
777	1	4
781	2	3
782	1	4
783	3	2
784	2	3
785	1	4
786	3	2
787	1	4
788	1	4
790	3	2
791	2	3
792	5	2
793	2	3
794	3	2
795	3	2
796	2	3
797	3	2
798	2	3
799	4	2
800	3	2
801	4	2
802	2	3
803	2	3
804	1	4
805	1	4
806	1	4
807	4	2
808	6	2
809	2	3
810	4	2
811	3	2
813	2	3
814	3	2
815	4	2
816	3	2
817	4	2
818	3	2
819	3	2
820	3	2
821	3	2
822	3	2
823	4	2
824	6	2
825	1	4
826	1	4
827	3	2
828	3	2
829	1	4
830	3	2
831	3	2
832	7	2
833	4	2
834	1	4
835	2	3
836	3	2
837	5	2
838	4	2
839	5	2
840	5	2
841	8	2
842	2	3
843	5	2
844	5	2
845	2	3
846	2	3
847	3	2
848	2	3
849	2	3
850	2	3
851	2	3
852	1	4
853	2	3
854	1	4
855	1	4
856	2	3
857	2	3
858	1	4
859	1	4
860	2	3
861	1	4
862	1	4
863	1	4
864	1	4
865	1	4
866	2	3
867	1	4
868	2	3
869	3	2
870	3	2
871	4	2
872	5	2
873	8	2
874	3	2
875	3	2
876	4	2
877	6	2
878	5	2
879	5	2
880	5	2
881	5	2
882	3	2
883	2	3
884	3	2
885	3	2
886	2	3
887	5	2
888	6	2
889	4	2
890	1	4
891	2	3
892	1	4
893	3	2
894	4	2
895	5	2
896	4	2
897	3	2
899	2	3
900	3	2
901	3	2
902	4	2
903	2	3
904	4	2
905	5	2
906	9	2
907	5	2
908	5	2
909	2	3
910	4	2
911	1	4
912	1	4
913	4	2
914	2	3
916	1	4
917	2	3
918	1	4
919	1	4
920	1	4
922	1	4
924	1	4
929	1	4
930	1	4
934	1	4
935	1	4
937	1	4
938	2	3
939	1	4
940	1	4
941	3	2
942	1	4
943	1	4
944	1	4
945	1	4
946	3	2
947	1	4
949	1	4
951	1	4
952	2	3
953	2	3
955	1	4
956	1	4
958	1	4
962	2	3
963	2	3
965	1	4
968	2	3
969	1	4
970	1	4
971	2	3
972	2	3
973	1	4
977	1	4
978	2	3
979	4	2
980	1	4
981	2	3
983	1	4
984	2	3
988	1	4
990	1	4
991	1	4
992	2	3
993	2	3
994	2	3
995	2	3
996	1	4
997	3	2
998	1	4
999	1	4
1000	2	3
1001	2	3
1002	3	2
1003	6	2
1004	4	2
1005	3	2
1006	4	2
1008	3	2
1012	1	4
1013	1	4
1015	1	4
1016	2	3
1017	1	4
1018	3	2
1019	2	3
1022	1	4
1023	1	4
1024	2	3
1025	3	2
1026	3	2
1027	2	3
1029	4	2
1030	3	2
1031	6	2
1032	2	3
1033	1	4
1034	1	4
1035	3	2
1036	1	4
1037	1	4
1038	1	4
1039	2	3
1040	2	3
1041	3	2
1042	3	2
1043	3	2
1045	1	4
1047	1	4
1048	1	4
1050	1	4
1051	1	4
1052	1	4
1053	1	4
1054	1	4
1056	1	4
1057	3	2
1058	2	3
1059	1	4
1060	1	4
1061	2	3
1063	2	3
1064	4	2
1065	3	2
1066	2	3
1067	2	3
1068	4	2
1069	2	3
1070	2	3
1071	2	3
1073	1	4
1074	1	4
1075	2	3
1076	1	4
1077	3	2
1078	1	4
1079	1	4
1081	1	4
1082	1	4
1084	2	3
1085	2	3
1086	2	3
1087	1	4
1088	1	4
1089	2	3
1090	1	4
1091	1	4
1092	1	4
1095	2	3
1096	1	4
1097	2	3
1104	1	4
1107	1	4
1115	1	4
1120	1	4
1121	1	4
1122	1	4
1133	1	4
1136	1	4
1137	1	4
1140	1	4
1142	1	4
1145	1	4
1146	1	4
1147	1	4
1148	1	4
1150	1	4
1151	1	4
1152	2	3
1154	1	4
1159	1	4
1162	1	4
1185	1	4
1186	1	4
1194	1	4
1206	1	4
1227	1	4
1274	1	4
1288	2	3
1289	1	4
1306	1	4
1321	1	4
1328	1	4
1329	1	4
1378	1	4
1492	1	4
---------------------------------------------------
---------------------------------------------------

5' UGUGCUCUCUAUCUUCUGUCA 3' Transcript: MsUN046666:980-1000 Slice Site:991
   |||||||||| ||||||||||
3' ACACGAGAGAGAGAAGACAGU 5' Query: msa-miR156a

SiteID: MsUN046666:991
MFE of perfect match: -39.00
MFE of this site: -33.80
MFEratio: 0.866666666666667
Allen et al. score: 2
Paired Regions (query5'-query3',transcript3'-transcript5')
	1-10,1000-991
	12-21,989-980
Unpaired Regions (query5'-query3',transcript3'-transcript5')
	11-11,990-990	SIL: Symmetric internal loop

Degradome data file: MsBBDMclean.fa_dd.txt
Degardome Category: 1
Degradome p-value: 0.00613682841514152
T-Plot file: MsBBTGT/msa-miR156a_MsUN046666_991_TPlot.pdf

Position	Reads	Category
97	1	4
237	1	4
242	1	4
299	1	4
318	1	4
368	1	4
372	1	4
379	1	4
382	1	4
499	1	4
536	1	4
576	1	4
590	1	4
612	1	4
618	1	4
649	1	4
709	1	4
732	1	4
741	1	4
747	1	4
804	1	4
839	1	4
888	1	4
891	1	4
991	2	1	<<<<<<<<<<
992	2	1
1026	1	4
1068	1	4
1071	1	4
1090	1	4
1105	1	4
1169	1	4
1214	1	4
1271	1	4
1286	1	4
1294	1	4
1295	1	4
1304	1	4
1317	1	4
1323	1	4
1329	1	4
1332	1	4
1333	1	4
1341	1	4
1349	1	4
1355	1	4
1357	1	4
1359	1	4
1377	1	4
1388	1	4
1395	1	4
1397	1	4
1398	1	4
1403	1	4
1408	1	4
1411	1	4
1420	1	4
1439	1	4
1457	1	4
1461	1	4
1462	1	4
1463	1	4
1464	1	4
1465	2	1
1472	1	4
1473	1	4
1474	1	4
1493	1	4
1495	1	4
1499	2	1
1504	1	4
1506	2	1
1507	1	4
1513	1	4
1528	1	4
1531	1	4
1533	1	4
1534	1	4
1544	1	4
1551	1	4
1555	1	4
1571	1	4
1572	1	4
1596	1	4
1598	1	4
1639	1	4
---------------------------------------------------
---------------------------------------------------

5' GUGCUCUCUAUCUUCUGUCAA 3' Transcript: MsUN046666:981-1001 Slice Site:992
   |||||||||||||||||||||
3' CACGAGAGAUAGAAGACAGUU 5' Query: msa-miR156f

SiteID: MsUN046666:992
MFE of perfect match: -36.20
MFE of this site: -37.50
MFEratio: 1
Allen et al. score: 0
Paired Regions (query5'-query3',transcript3'-transcript5')
	1-21,1001-981
Unpaired Regions (query5'-query3',transcript3'-transcript5')
	NA

Degradome data file: MsBBDMclean.fa_dd.txt
Degardome Category: 1
Degradome p-value: 0.00111859865466668
T-Plot file: MsBBTGT/msa-miR156f_MsUN046666_992_TPlot.pdf

Position	Reads	Category
97	1	4
237	1	4
242	1	4
299	1	4
318	1	4
368	1	4
372	1	4
379	1	4
382	1	4
499	1	4
536	1	4
576	1	4
590	1	4
612	1	4
618	1	4
649	1	4
709	1	4
732	1	4
741	1	4
747	1	4
804	1	4
839	1	4
888	1	4
891	1	4
991	2	1
992	2	1	<<<<<<<<<<
1026	1	4
1068	1	4
1071	1	4
1090	1	4
1105	1	4
1169	1	4
1214	1	4
1271	1	4
1286	1	4
1294	1	4
1295	1	4
1304	1	4
1317	1	4
1323	1	4
1329	1	4
1332	1	4
1333	1	4
1341	1	4
1349	1	4
1355	1	4
1357	1	4
1359	1	4
1377	1	4
1388	1	4
1395	1	4
1397	1	4
1398	1	4
1403	1	4
1408	1	4
1411	1	4
1420	1	4
1439	1	4
1457	1	4
1461	1	4
1462	1	4
1463	1	4
1464	1	4
1465	2	1
1472	1	4
1473	1	4
1474	1	4
1493	1	4
1495	1	4
1499	2	1
1504	1	4
1506	2	1
1507	1	4
1513	1	4
1528	1	4
1531	1	4
1533	1	4
1534	1	4
1544	1	4
1551	1	4
1555	1	4
1571	1	4
1572	1	4
1596	1	4
1598	1	4
1639	1	4
---------------------------------------------------
---------------------------------------------------

5' UUAGAUGACAUGUGGAAUGAGG 3' Transcript: MsUN046783:1015-1036 Slice Site:1027
   o||||||||||o||||||||oo
3' GAUCUACUGUAUACCUUACUUU 5' Query: msa-miR0041

SiteID: MsUN046783:1027
MFE of perfect match: -32.80
MFE of this site: -31.10
MFEratio: 0.948170731707317
Allen et al. score: 3
Paired Regions (query5'-query3',transcript3'-transcript5')
	1-22,1036-1015
Unpaired Regions (query5'-query3',transcript3'-transcript5')
	NA

Degradome data file: MsBBDMclean.fa_dd.txt
Degardome Category: 0
Degradome p-value: 0.00012000025463621
T-Plot file: MsBBTGT/msa-miR0041_MsUN046783_1027_TPlot.pdf

Position	Reads	Category
34	1	4
45	1	4
159	1	4
420	1	4
561	1	4
626	1	4
677	1	4
701	1	4
745	1	4
790	1	4
807	1	4
883	1	4
886	1	4
969	1	4
979	1	4
1027	2	0	<<<<<<<<<<
1062	1	4
1084	1	4
1117	1	4
---------------------------------------------------
---------------------------------------------------

5' UUGUCUAUCCCUCCUGAGCUA 3' Transcript: MsUN047287:523-543 Slice Site:534
       |||||||||||||||| 
3' CCGCGAUAGGGAGGACUCGAA 5' Query: msa-miR390

SiteID: MsUN047287:534
MFE of perfect match: -44.40
MFE of this site: -33.10
MFEratio: 0.745495495495496
Allen et al. score: 5
Paired Regions (query5'-query3',transcript3'-transcript5')
	2-17,542-527
Unpaired Regions (query5'-query3',transcript3'-transcript5')
	1-1,543-543	UP5: Unpaired region at 5' of query
	18-21,526-523	UP3: Unpaired region at 3' of query

Degradome data file: MsBBDMclean.fa_dd.txt
Degardome Category: 2
Degradome p-value: 0.024617934952007
T-Plot file: MsBBTGT/msa-miR390_MsUN047287_534_TPlot.pdf

Position	Reads	Category
2	1	4
8	1	4
12	1	4
37	1	4
141	1	4
171	1	4
200	1	4
208	1	4
220	1	4
227	1	4
229	1	4
236	1	4
252	1	4
271	1	4
292	2	2
293	3	2
294	2	2
295	1	4
296	2	2
297	2	2
351	1	4
362	1	4
369	2	2
370	2	2
374	1	4
383	1	4
386	1	4
388	1	4
390	2	2
391	1	4
402	2	2
403	2	2
404	1	4
405	1	4
406	1	4
407	1	4
417	1	4
423	1	4
429	1	4
458	1	4
462	1	4
464	1	4
489	1	4
495	1	4
501	4	0
502	2	2
511	1	4
512	1	4
513	1	4
517	1	4
521	2	2
522	1	4
523	1	4
524	1	4
525	1	4
527	1	4
528	1	4
529	2	2
530	3	2
531	1	4
532	1	4
534	2	2	<<<<<<<<<<
---------------------------------------------------
---------------------------------------------------

5' GCCGAGCCUUUUACUUCUGCGA 3' Transcript: MsUN047474:1831-1852 Slice Site:1843
   ||||  ||o |o|||o||||||
3' CGGCCAGGGUAGUGAGGACGCU 5' Query: msa-miR5211

SiteID: MsUN047474:1843
MFE of perfect match: -49.10
MFE of this site: -32.10
MFEratio: 0.653767820773931
Allen et al. score: 5.5
Paired Regions (query5'-query3',transcript3'-transcript5')
	1-12,1852-1841
	14-16,1839-1837
	19-22,1834-1831
Unpaired Regions (query5'-query3',transcript3'-transcript5')
	13-13,1840-1840	SIL: Symmetric internal loop
	17-18,1836-1835	SIL: Symmetric internal loop

Degradome data file: MsBBDMclean.fa_dd.txt
Degardome Category: 1
Degradome p-value: 0.0275927869891394
T-Plot file: MsBBTGT/msa-miR5211_MsUN047474_1843_TPlot.pdf

Position	Reads	Category
206	1	4
237	1	4
334	1	4
420	1	4
545	1	4
590	1	4
600	1	4
823	1	4
1040	1	4
1043	1	4
1131	1	4
1172	1	4
1250	1	4
1331	1	4
1347	1	4
1349	1	4
1370	1	4
1374	1	4
1409	1	4
1428	1	4
1449	1	4
1461	1	4
1597	1	4
1608	1	4
1610	1	4
1611	1	4
1626	1	4
1644	1	4
1666	1	4
1683	1	4
1694	1	4
1704	1	4
1720	1	4
1725	1	4
1736	1	4
1740	1	4
1741	1	4
1753	1	4
1772	1	4
1779	1	4
1787	1	4
1803	1	4
1804	1	4
1805	1	4
1811	1	4
1843	2	1	<<<<<<<<<<
1854	1	4
1860	1	4
1862	1	4
1864	1	4
1868	1	4
1881	1	4
1894	1	4
1899	1	4
1915	1	4
1933	1	4
1944	2	1
1946	2	1
1996	1	4
2014	1	4
2049	1	4
2076	1	4
2095	1	4
2099	1	4
2113	1	4
2169	1	4
2170	1	4
2187	1	4
2221	1	4
2225	1	4
2233	1	4
2235	1	4
2236	1	4
2242	1	4
2247	1	4
2249	1	4
2250	1	4
2253	1	4
2255	1	4
2303	1	4
2326	1	4
2330	1	4
---------------------------------------------------
---------------------------------------------------

5' UCAUGUGCAGGUGCAAAUGCA 3' Transcript: MsUN047511:499-519 Slice Site:510
       |||||||||||||||||
3' CUUUCACGUCCACGUUUACGU 5' Query: msa-miR530

SiteID: MsUN047511:510
MFE of perfect match: -37.20
MFE of this site: -32.30
MFEratio: 0.868279569892473
Allen et al. score: 4
Paired Regions (query5'-query3',transcript3'-transcript5')
	1-17,519-503
Unpaired Regions (query5'-query3',transcript3'-transcript5')
	18-21,502-499	UP3: Unpaired region at 3' of query

Degradome data file: MsBBDMclean.fa_dd.txt
Degardome Category: 0
Degradome p-value: 0.00107948403465197
T-Plot file: MsBBTGT/msa-miR530_MsUN047511_510_TPlot.pdf

Position	Reads	Category
210	1	4
227	1	4
290	1	4
395	1	4
406	1	4
442	1	4
457	1	4
493	1	4
510	3	0	<<<<<<<<<<
511	1	4
539	1	4
545	1	4
597	1	4
599	1	4
621	1	4
639	1	4
645	2	2
713	1	4
717	1	4
749	1	4
752	1	4
760	1	4
773	1	4
787	1	4
791	1	4
793	1	4
796	1	4
798	1	4
800	1	4
806	1	4
823	1	4
837	1	4
893	1	4
914	1	4
947	1	4
959	1	4
978	1	4
994	1	4
1025	1	4
1064	1	4
1095	1	4
1103	1	4
1140	1	4
1153	1	4
1156	1	4
1159	1	4
1181	1	4
1187	1	4
1200	1	4
1224	1	4
1245	1	4
1263	1	4
1298	1	4
1301	1	4
1309	1	4
1310	1	4
1317	1	4
1339	1	4
1342	1	4
1344	1	4
1346	1	4
1353	1	4
1369	1	4
1380	1	4
1422	1	4
1441	1	4
1449	1	4
1452	1	4
1453	2	2
1463	1	4
1500	1	4
1504	1	4
1505	1	4
1508	1	4
1510	1	4
1512	1	4
1515	2	2
1516	1	4
1520	1	4
1524	1	4
1527	1	4
1528	1	4
1554	1	4
1598	1	4
1606	1	4
1622	1	4
1776	1	4
1805	1	4
1808	1	4
1866	1	4
1897	1	4
1913	1	4
1956	1	4
2025	1	4
2028	1	4
2040	1	4
2051	1	4
2052	1	4
2055	1	4
2062	1	4
2092	1	4
2133	1	4
2145	1	4
2150	1	4
2200	1	4
2225	1	4
2231	1	4
2237	1	4
2240	1	4
2249	1	4
2273	1	4
2281	1	4
2307	1	4
2322	1	4
2326	1	4
2334	1	4
2349	1	4
2359	1	4
2373	1	4
2381	1	4
2383	1	4
2418	1	4
2420	1	4
2423	1	4
2441	1	4
2448	1	4
2449	1	4
2456	1	4
2486	2	2
2498	1	4
2532	1	4
2534	2	2
2535	2	2
2537	1	4
2538	1	4
2550	1	4
2570	1	4
2606	2	2
2609	1	4
2611	1	4
2612	1	4
2617	1	4
2625	1	4
2650	1	4
2652	1	4
2658	2	2
2661	2	2
2662	1	4
2677	1	4
2699	1	4
2717	1	4
2731	1	4
2737	1	4
2743	1	4
2753	1	4
2769	1	4
2771	1	4
2796	1	4
2808	1	4
2817	1	4
2821	1	4
2822	1	4
2827	1	4
2828	1	4
2830	1	4
2842	1	4
2843	1	4
2844	1	4
2845	1	4
2846	1	4
2848	1	4
2850	1	4
2861	1	4
2877	1	4
2881	1	4
2910	1	4
2914	1	4
2920	1	4
2921	1	4
2927	2	2
2931	1	4
2943	1	4
2960	1	4
2961	1	4
2987	1	4
2988	1	4
3030	1	4
3036	1	4
3037	1	4
3038	1	4
3058	1	4
3072	1	4
3079	1	4
3085	1	4
3089	1	4
3093	1	4
3096	1	4
3103	1	4
3104	1	4
3105	1	4
3106	1	4
3107	1	4
3160	2	2
3170	1	4
3172	1	4
3173	1	4
3174	1	4
3175	2	2
3193	1	4
3203	1	4
3208	1	4
3210	1	4
3211	1	4
3213	1	4
3214	1	4
3217	1	4
3225	1	4
3244	1	4
---------------------------------------------------
---------------------------------------------------

5' CACAUCCUCUCUUUUCUCCCU 3' Transcript: MsUN048390:72-92 Slice Site:83
   ||||| || ||||||||||| 
3' GUGUAAGAUAGAAAAGAGGGU 5' Query: msa-miR5239

SiteID: MsUN048390:83
MFE of perfect match: -33.50
MFE of this site: -24.60
MFEratio: 0.734328358208955
Allen et al. score: 3
Paired Regions (query5'-query3',transcript3'-transcript5')
	2-12,91-81
	14-15,79-78
	17-21,76-72
Unpaired Regions (query5'-query3',transcript3'-transcript5')
	1-1,92-92	UP5: Unpaired region at 5' of query
	13-13,80-80	SIL: Symmetric internal loop
	16-16,77-77	SIL: Symmetric internal loop

Degradome data file: MsBBDMclean.fa_dd.txt
Degardome Category: 0
Degradome p-value: 0.00574379880097187
T-Plot file: MsBBTGT/msa-miR5239_MsUN048390_83_TPlot.pdf

Position	Reads	Category
24	1	4
35	1	4
83	2	0	<<<<<<<<<<
92	1	4
100	1	4
141	1	4
175	1	4
178	1	4
206	1	4
265	1	4
288	1	4
299	1	4
392	1	4
394	1	4
472	1	4
549	1	4
655	1	4
696	1	4
850	1	4
956	1	4
967	1	4
1003	1	4
1030	1	4
1035	1	4
1050	1	4
---------------------------------------------------
---------------------------------------------------

5' GUGCUCUCUAUCUUCUGUCAA 3' Transcript: MsUN049469:1060-1080 Slice Site:1071
   |||||||||||||||||||||
3' CACGAGAGAUAGAAGACAGUU 5' Query: msa-miR156e

SiteID: MsUN049469:1071
MFE of perfect match: -36.20
MFE of this site: -37.50
MFEratio: 1
Allen et al. score: 0
Paired Regions (query5'-query3',transcript3'-transcript5')
	1-21,1080-1060
Unpaired Regions (query5'-query3',transcript3'-transcript5')
	NA

Degradome data file: MsBBDMclean.fa_dd.txt
Degardome Category: 1
Degradome p-value: 0.00111859865466668
T-Plot file: MsBBTGT/msa-miR156e_MsUN049469_1071_TPlot.pdf

Position	Reads	Category
9	1	4
34	1	4
133	1	4
160	1	4
198	1	4
239	1	4
362	1	4
384	1	4
431	1	4
462	1	4
465	1	4
586	1	4
686	1	4
693	1	4
707	1	4
724	2	1
751	1	4
776	1	4
819	1	4
821	1	4
838	1	4
850	1	4
904	1	4
918	1	4
937	1	4
947	1	4
1006	1	4
1022	1	4
1059	1	4
1071	2	1	<<<<<<<<<<
1084	1	4
1103	1	4
1140	1	4
1142	1	4
1171	1	4
1182	1	4
1185	1	4
1222	1	4
1245	1	4
1304	1	4
1312	1	4
1323	1	4
1333	1	4
1360	1	4
1380	1	4
1381	1	4
1383	1	4
1395	1	4
1407	1	4
1412	1	4
1466	1	4
1475	1	4
1479	1	4
1481	2	1
1486	1	4
1496	1	4
1497	1	4
1498	2	1
1506	1	4
1507	2	1
1508	1	4
1510	1	4
1513	2	1
1521	1	4
1527	1	4
1535	1	4
1543	1	4
1546	1	4
1553	1	4
1565	1	4
1573	2	1
1576	1	4
1584	1	4
1585	1	4
1586	1	4
1596	1	4
1602	1	4
1607	1	4
1614	1	4
1617	1	4
1620	1	4
1626	1	4
1660	1	4
1667	1	4
1681	1	4
1699	1	4
1711	1	4
1725	1	4
---------------------------------------------------
---------------------------------------------------

5' CGACUGUAAUUUCCUAGAUUAA 3' Transcript: MsUN050005:222-243 Slice Site:234
   ||| ||||||||||||||||||
3' GCUCACAUUAAAGGAUCUAAUU 5' Query: msa-miR1509b

SiteID: MsUN050005:234
MFE of perfect match: -31.70
MFE of this site: -27.20
MFEratio: 0.858044164037855
Allen et al. score: 1
Paired Regions (query5'-query3',transcript3'-transcript5')
	1-18,243-226
	20-22,224-222
Unpaired Regions (query5'-query3',transcript3'-transcript5')
	19-19,225-225	SIL: Symmetric internal loop

Degradome data file: MsBBDMclean.fa_dd.txt
Degardome Category: 0
Degradome p-value: 0.000959598932132044
T-Plot file: MsBBTGT/msa-miR1509b_MsUN050005_234_TPlot.pdf

Position	Reads	Category
163	1	4
191	1	4
207	1	4
214	1	4
234	2	0	<<<<<<<<<<
272	1	4
278	1	4
288	1	4
292	1	4
303	1	4
307	1	4
310	1	4
368	1	4
377	1	4
404	1	4
560	1	4
---------------------------------------------------
---------------------------------------------------

5' AUGUGAAAGAAAGCUGUGGAA 3' Transcript: MsUN050298:745-765 Slice Site:756
     ||  |||||||||||||||
3' UUCAAGUUCUUUCGACACCUU 5' Query: msa-miR396a-5p

SiteID: MsUN050298:756
MFE of perfect match: -33.40
MFE of this site: -26.10
MFEratio: 0.781437125748503
Allen et al. score: 4
Paired Regions (query5'-query3',transcript3'-transcript5')
	1-15,765-751
	18-19,748-747
Unpaired Regions (query5'-query3',transcript3'-transcript5')
	16-17,750-749	SIL: Symmetric internal loop
	20-21,746-745	UP3: Unpaired region at 3' of query

Degradome data file: MsBBDMclean.fa_dd.txt
Degardome Category: 0
Degradome p-value: 0.00502763205647716
T-Plot file: MsBBTGT/msa-miR396a-5p_MsUN050298_756_TPlot.pdf

Position	Reads	Category
1	1	4
2	1	4
3	1	4
4	1	4
25	1	4
99	1	4
127	1	4
162	1	4
170	1	4
175	1	4
191	1	4
204	1	4
260	1	4
270	1	4
280	1	4
287	1	4
301	1	4
303	2	2
304	2	2
321	1	4
391	1	4
405	1	4
410	1	4
430	1	4
442	1	4
443	1	4
449	1	4
457	1	4
482	1	4
483	1	4
484	2	2
504	1	4
544	1	4
549	1	4
553	1	4
571	1	4
582	1	4
591	1	4
599	1	4
611	1	4
637	1	4
661	1	4
666	1	4
679	1	4
683	1	4
686	1	4
695	1	4
727	1	4
739	1	4
748	1	4
750	1	4
756	5	0	<<<<<<<<<<
757	1	4
759	1	4
760	1	4
761	1	4
762	2	2
764	1	4
788	1	4
790	1	4
795	1	4
799	1	4
800	1	4
803	1	4
806	1	4
813	1	4
816	1	4
835	1	4
839	1	4
858	1	4
860	1	4
864	1	4
865	1	4
873	1	4
875	1	4
881	1	4
884	1	4
904	1	4
905	1	4
911	1	4
912	1	4
927	1	4
933	1	4
941	1	4
944	1	4
955	1	4
960	1	4
961	1	4
1068	1	4
1084	1	4
1086	1	4
1087	1	4
1096	1	4
1134	1	4
---------------------------------------------------
---------------------------------------------------

5' UGUGUGGUCAGUGGAUCUUUU 3' Transcript: MsUN050426:533-553 Slice Site:544
   |||||oo|||o|| ||     
3' ACACAUUAGUUACGUAAUUUA 5' Query: msa-miR7699-5p

SiteID: MsUN050426:544
MFE of perfect match: -27.10
MFE of this site: -19.30
MFEratio: 0.712177121771218
Allen et al. score: 13
Paired Regions (query5'-query3',transcript3'-transcript5')
	6-7,548-547
	9-21,545-533
Unpaired Regions (query5'-query3',transcript3'-transcript5')
	1-5,553-549	UP5: Unpaired region at 5' of query
	8-8,546-546	SIL: Symmetric internal loop

Degradome data file: MsBBDMclean.fa_dd.txt
Degardome Category: 0
Degradome p-value: 0.0151253913887984
T-Plot file: MsBBTGT/msa-miR7699-5p_MsUN050426_544_TPlot.pdf

Position	Reads	Category
1	1	4
3	1	4
4	1	4
5	1	4
101	1	4
131	1	4
135	1	4
293	1	4
525	1	4
542	1	4
544	2	0	<<<<<<<<<<
---------------------------------------------------
---------------------------------------------------

5' CAAGUGUAAUUUCCUUGAUUAA 3' Transcript: MsUN075066:38-59 Slice Site:50
     ||||||||||||| ||||||
3' GCUCACAUUAAAGGAUCUAAUU 5' Query: msa-miR1509b

SiteID: MsUN075066:50
MFE of perfect match: -31.70
MFE of this site: -23.50
MFEratio: 0.741324921135647
Allen et al. score: 4
Paired Regions (query5'-query3',transcript3'-transcript5')
	1-6,59-54
	8-20,52-40
Unpaired Regions (query5'-query3',transcript3'-transcript5')
	7-7,53-53	SIL: Symmetric internal loop
	21-22,39-38	UP3: Unpaired region at 3' of query

Degradome data file: MsBBDMclean.fa_dd.txt
Degardome Category: 0
Degradome p-value: 0.00239727105003962
T-Plot file: MsBBTGT/msa-miR1509b_MsUN075066_50_TPlot.pdf

Position	Reads	Category
37	1	4
50	2	0	<<<<<<<<<<
120	1	4
132	1	4
158	1	4
213	1	4
306	1	4
---------------------------------------------------
---------------------------------------------------

5' UUCAGAGGCGAGGAUACUCGUA 3' Transcript: MsUN079376:116-137 Slice Site:128
   |||||||| ||o||o|| ||||
3' AAGUCUCCACUUCUGUGUGCAU 5' Query: msa-miR5213-5p

SiteID: MsUN079376:128
MFE of perfect match: -39.00
MFE of this site: -29.90
MFEratio: 0.766666666666667
Allen et al. score: 5
Paired Regions (query5'-query3',transcript3'-transcript5')
	1-4,137-134
	6-13,132-125
	15-22,123-116
Unpaired Regions (query5'-query3',transcript3'-transcript5')
	5-5,133-133	SIL: Symmetric internal loop
	14-14,124-124	SIL: Symmetric internal loop

Degradome data file: MsBBDMclean.fa_dd.txt
Degardome Category: 0
Degradome p-value: 0.00299569031937308
T-Plot file: MsBBTGT/msa-miR5213-5p_MsUN079376_128_TPlot.pdf

Position	Reads	Category
119	1	4
128	2	0	<<<<<<<<<<
179	1	4
206	1	4
304	1	4
---------------------------------------------------
---------------------------------------------------

5' CGAGUGUAAUUUCCUUGAUUAA 3' Transcript: MsUN081284:165-186 Slice Site:177
   ||||||||||||||| ||||||
3' GCUCACAUUAAAGGAUCUAAUU 5' Query: msa-miR1509b

SiteID: MsUN081284:177
MFE of perfect match: -31.70
MFE of this site: -29.10
MFEratio: 0.917981072555205
Allen et al. score: 2
Paired Regions (query5'-query3',transcript3'-transcript5')
	1-6,186-181
	8-22,179-165
Unpaired Regions (query5'-query3',transcript3'-transcript5')
	7-7,180-180	SIL: Symmetric internal loop

Degradome data file: MsBBDMclean.fa_dd.txt
Degardome Category: 0
Degradome p-value: 0.00012000025463621
T-Plot file: MsBBTGT/msa-miR1509b_MsUN081284_177_TPlot.pdf

Position	Reads	Category
153	1	4
167	1	4
177	8	0	<<<<<<<<<<
186	1	4
213	1	4
238	1	4
241	1	4
244	1	4
271	1	4
272	1	4
---------------------------------------------------
---------------------------------------------------

5' AACAGCAGGACUAAAGCUGGA 3' Transcript: MsUN086833:437-457 Slice Site:448
   ||||o||||||| ||||    
3' UUGUUGUCCUGAGUUCGUAAA 5' Query: msa-miR2592b-3p

SiteID: MsUN086833:448
MFE of perfect match: -33.50
MFE of this site: -23.70
MFEratio: 0.707462686567164
Allen et al. score: 9.5
Paired Regions (query5'-query3',transcript3'-transcript5')
	5-8,453-450
	10-21,448-437
Unpaired Regions (query5'-query3',transcript3'-transcript5')
	1-4,457-454	UP5: Unpaired region at 5' of query
	9-9,449-449	SIL: Symmetric internal loop

Degradome data file: MsBBDMclean.fa_dd.txt
Degardome Category: 3
Degradome p-value: 0.03178592242988
T-Plot file: MsBBTGT/msa-miR2592b-3p_MsUN086833_448_TPlot.pdf

Position	Reads	Category
64	3	3
65	1	4
66	5	2
70	1	4
71	1	4
72	2	3
75	2	3
76	2	3
77	1	4
78	1	4
80	1	4
81	1	4
83	1	4
84	1	4
85	2	3
86	2	3
87	1	4
88	1	4
89	2	3
90	1	4
91	1	4
92	2	3
93	4	2
94	2	3
96	2	3
98	1	4
99	1	4
100	1	4
101	1	4
102	2	3
106	1	4
109	1	4
110	2	3
111	1	4
112	2	3
113	1	4
114	1	4
115	2	3
116	1	4
117	1	4
118	1	4
119	3	3
120	3	3
121	1	4
123	1	4
125	1	4
126	2	3
127	2	3
128	1	4
129	3	3
130	1	4
131	2	3
132	3	3
133	1	4
134	1	4
136	2	3
137	1	4
139	1	4
140	1	4
141	3	3
142	2	3
143	2	3
144	2	3
145	2	3
146	2	3
147	2	3
148	4	2
149	2	3
150	2	3
151	2	3
152	3	3
153	2	3
154	5	2
155	4	2
156	1	4
157	3	3
158	1	4
159	1	4
160	2	3
161	3	3
162	2	3
164	2	3
165	1	4
166	2	3
167	2	3
169	1	4
171	2	3
173	1	4
175	1	4
176	2	3
177	1	4
178	2	3
179	1	4
180	2	3
181	2	3
182	4	2
183	3	3
184	3	3
185	5	2
186	6	2
187	5	2
188	3	3
189	3	3
190	2	3
191	2	3
192	1	4
193	1	4
194	1	4
195	3	3
196	1	4
197	2	3
198	2	3
199	3	3
200	3	3
201	3	3
202	2	3
203	4	2
204	4	2
205	5	2
206	5	2
207	3	3
208	5	2
209	4	2
210	3	3
211	1	4
212	1	4
213	2	3
214	2	3
215	2	3
216	3	3
217	3	3
218	3	3
219	3	3
220	3	3
221	4	2
222	3	3
223	4	2
224	3	3
225	5	2
226	5	2
227	5	2
228	6	2
229	3	3
230	2	3
231	4	2
232	4	2
233	7	2
234	5	2
235	2	3
236	2	3
238	3	3
239	4	2
240	5	2
241	6	2
242	2	3
243	4	2
244	7	2
245	4	2
246	5	2
247	4	2
248	3	3
249	5	2
250	6	2
251	5	2
252	6	2
253	4	2
254	8	2
255	5	2
256	4	2
257	3	3
258	2	3
259	2	3
260	1	4
261	2	3
262	7	2
263	4	2
264	7	2
265	4	2
266	5	2
267	4	2
268	5	2
269	6	2
270	5	2
271	4	2
272	1	4
273	3	3
274	4	2
275	3	3
276	4	2
277	2	3
278	2	3
279	2	3
280	1	4
281	2	3
282	3	3
283	5	2
284	4	2
285	2	3
286	2	3
287	2	3
288	3	3
289	3	3
290	4	2
291	7	2
292	7	2
293	5	2
294	5	2
295	8	2
296	8	2
297	9	2
298	6	2
299	5	2
300	5	2
301	5	2
302	6	2
303	6	2
304	3	3
305	5	2
306	5	2
307	4	2
309	2	3
310	4	2
311	6	2
312	4	2
313	5	2
314	5	2
315	5	2
316	5	2
317	4	2
318	3	3
319	6	2
320	5	2
321	5	2
322	3	3
323	2	3
324	4	2
325	3	3
326	2	3
327	5	2
328	4	2
329	2	3
330	4	2
331	4	2
332	3	3
333	4	2
334	3	3
335	4	2
336	2	3
337	2	3
338	2	3
339	2	3
340	3	3
341	4	2
342	6	2
343	7	2
344	4	2
345	4	2
346	5	2
347	3	3
348	4	2
349	3	3
350	3	3
351	3	3
352	4	2
353	8	2
354	6	2
355	3	3
356	4	2
357	4	2
358	4	2
359	4	2
360	1	4
361	1	4
362	1	4
363	2	3
364	3	3
365	2	3
366	3	3
367	2	3
368	1	4
369	2	3
370	1	4
371	3	3
372	2	3
373	2	3
374	3	3
375	2	3
376	3	3
377	5	2
378	4	2
379	4	2
380	4	2
381	3	3
382	3	3
383	4	2
384	4	2
385	2	3
386	2	3
387	2	3
388	3	3
389	4	2
390	2	3
391	2	3
392	1	4
393	3	3
394	2	3
395	3	3
396	4	2
397	3	3
398	4	2
399	4	2
400	5	2
401	5	2
402	5	2
403	3	3
404	5	2
405	4	2
406	2	3
407	2	3
408	4	2
409	5	2
410	3	3
411	5	2
412	8	2
413	7	2
414	4	2
415	4	2
416	6	2
417	7	2
418	5	2
419	5	2
420	3	3
421	3	3
422	3	3
423	3	3
424	3	3
425	3	3
426	3	3
427	5	2
428	3	3
429	4	2
430	5	2
431	1	4
432	2	3
433	2	3
434	4	2
435	3	3
436	3	3
437	3	3
438	3	3
439	4	2
440	5	2
441	3	3
442	3	3
443	5	2
444	3	3
445	3	3
446	4	2
447	3	3
448	2	3	<<<<<<<<<<
449	3	3
450	2	3
451	4	2
452	3	3
453	6	2
454	2	3
455	2	3
456	2	3
457	4	2
458	4	2
459	2	3
460	5	2
461	7	2
462	7	2
463	6	2
464	4	2
465	3	3
466	6	2
467	4	2
468	2	3
469	4	2
470	5	2
471	5	2
472	6	2
473	5	2
474	3	3
475	7	2
476	4	2
477	5	2
478	5	2
479	4	2
480	4	2
481	4	2
482	6	2
483	2	3
484	3	3
485	4	2
486	5	2
487	6	2
488	4	2
489	8	2
490	3	3
491	4	2
492	5	2
493	6	2
494	10	2
495	9	2
496	6	2
497	4	2
498	4	2
499	4	2
500	8	2
501	6	2
502	11	1
503	5	2
504	7	2
505	4	2
506	4	2
507	5	2
508	6	2
509	4	2
510	4	2
511	4	2
512	4	2
513	4	2
514	4	2
515	2	3
516	4	2
517	4	2
519	4	2
520	4	2
521	2	3
522	4	2
523	4	2
524	1	4
525	2	3
526	1	4
527	4	2
528	3	3
529	1	4
530	2	3
531	2	3
532	2	3
533	4	2
534	6	2
535	2	3
536	1	4
537	2	3
538	2	3
539	1	4
540	2	3
541	3	3
542	5	2
543	3	3
544	3	3
545	4	2
546	4	2
547	2	3
548	2	3
549	2	3
550	1	4
551	2	3
552	2	3
553	3	3
554	2	3
555	3	3
556	2	3
557	2	3
558	3	3
559	5	2
560	3	3
561	4	2
562	3	3
563	3	3
564	4	2
565	6	2
566	6	2
567	3	3
568	4	2
569	3	3
570	3	3
571	3	3
572	2	3
573	2	3
574	3	3
575	2	3
576	3	3
577	2	3
578	1	4
579	1	4
580	3	3
581	2	3
582	2	3
583	1	4
584	2	3
585	2	3
586	5	2
587	3	3
588	2	3
589	2	3
590	2	3
591	5	2
592	5	2
593	7	2
594	7	2
595	3	3
596	4	2
597	7	2
598	11	1
599	8	2
600	9	2
601	5	2
602	8	2
603	5	2
604	5	2
605	5	2
606	6	2
607	3	3
608	4	2
609	3	3
610	5	2
611	2	3
612	4	2
613	6	2
614	5	2
615	4	2
616	4	2
617	1	4
618	3	3
619	1	4
620	2	3
621	3	3
622	3	3
623	3	3
624	2	3
625	1	4
628	1	4
630	2	3
631	1	4
633	3	3
634	2	3
635	2	3
636	1	4
637	2	3
638	1	4
639	2	3
640	1	4
641	1	4
643	2	3
648	1	4
649	2	3
651	2	3
652	3	3
653	2	3
657	1	4
658	2	3
659	1	4
660	1	4
667	1	4
670	1	4
672	1	4
675	2	3
676	2	3
679	1	4
680	1	4
683	1	4
685	4	2
686	2	3
687	2	3
688	2	3
716	1	4
731	1	4
762	1	4
765	1	4
784	1	4
802	1	4
---------------------------------------------------
---------------------------------------------------

5' AUGCUCUCUAUCUUCUGUCAA 3' Transcript: MsUN086910:442-462 Slice Site:453
    ||||||||||||||||||||
3' CACGAGAGAUAGAAGACAGUU 5' Query: msa-miR156h-5p

SiteID: MsUN086910:453
MFE of perfect match: -36.20
MFE of this site: -34.80
MFEratio: 0.961325966850829
Allen et al. score: 1
Paired Regions (query5'-query3',transcript3'-transcript5')
	1-20,462-443
Unpaired Regions (query5'-query3',transcript3'-transcript5')
	21-21,442-442	UP3: Unpaired region at 3' of query

Degradome data file: MsBBDMclean.fa_dd.txt
Degardome Category: 1
Degradome p-value: 0.00223594604638322
T-Plot file: MsBBTGT/msa-miR156h-5p_MsUN086910_453_TPlot.pdf

Position	Reads	Category
371	1	4
425	1	4
439	1	4
440	1	4
441	1	4
442	1	4
452	1	4
453	2	1	<<<<<<<<<<
459	1	4
476	1	4
490	1	4
491	2	1
503	1	4
508	1	4
518	1	4
528	1	4
533	1	4
534	2	1
535	2	1
536	2	1
537	2	1
539	1	4
540	1	4
542	1	4
543	1	4
555	1	4
---------------------------------------------------
---------------------------------------------------

5' UUGCUUCGAAGUUGUCUGCUG 3' Transcript: MsUN087125:42-62 Slice Site:53
      ||||o|||o|||||||  
3' UUGGAAGUUUCGACAGACGUU 5' Query: msa-miR5246

SiteID: MsUN087125:53
MFE of perfect match: -35.60
MFE of this site: -26.70
MFEratio: 0.75
Allen et al. score: 7.5
Paired Regions (query5'-query3',transcript3'-transcript5')
	3-18,60-45
Unpaired Regions (query5'-query3',transcript3'-transcript5')
	1-2,62-61	UP5: Unpaired region at 5' of query
	19-21,44-42	UP3: Unpaired region at 3' of query

Degradome data file: MsBBDMclean.fa_dd.txt
Degardome Category: 3
Degradome p-value: 0.00333080369920657
T-Plot file: MsBBTGT/msa-miR5246_MsUN087125_53_TPlot.pdf

Position	Reads	Category
1	2	3
4	1	4
5	1	4
6	3	2
7	1	4
8	2	3
9	3	2
10	2	3
11	3	2
12	2	3
13	4	2
14	3	2
15	2	3
16	3	2
17	3	2
18	1	4
19	3	2
20	4	2
21	3	2
22	3	2
23	3	2
24	2	3
25	3	2
26	2	3
27	4	2
28	3	2
29	4	2
30	5	2
31	1	4
32	3	2
33	3	2
34	3	2
35	4	2
36	3	2
37	3	2
38	3	2
39	2	3
40	2	3
41	5	2
42	7	1
43	2	3
44	2	3
45	1	4
46	2	3
47	1	4
48	2	3
49	1	4
50	3	2
51	1	4
52	2	3
53	2	3	<<<<<<<<<<
54	2	3
55	1	4
56	1	4
57	1	4
58	2	3
59	1	4
60	3	2
63	1	4
64	1	4
65	1	4
66	3	2
67	3	2
68	4	2
69	3	2
70	3	2
71	3	2
72	4	2
73	3	2
74	2	3
75	2	3
76	2	3
77	3	2
78	3	2
79	2	3
80	1	4
81	3	2
83	1	4
84	1	4
85	1	4
86	1	4
87	1	4
89	2	3
91	1	4
93	2	3
94	1	4
95	1	4
96	3	2
97	1	4
98	2	3
100	1	4
101	1	4
102	2	3
103	2	3
104	2	3
105	2	3
106	2	3
107	1	4
109	2	3
110	3	2
111	1	4
113	2	3
114	3	2
115	3	2
116	2	3
117	2	3
118	2	3
119	2	3
120	2	3
121	3	2
122	3	2
123	2	3
124	3	2
125	2	3
126	3	2
127	1	4
128	2	3
129	3	2
130	2	3
131	4	2
132	3	2
133	1	4
134	3	2
135	7	1
136	4	2
137	3	2
138	2	3
139	1	4
140	1	4
141	2	3
142	3	2
143	2	3
144	2	3
145	2	3
146	2	3
147	1	4
148	1	4
149	2	3
150	2	3
151	2	3
152	2	3
153	2	3
154	4	2
155	1	4
156	4	2
157	2	3
158	1	4
159	3	2
160	1	4
161	2	3
162	4	2
163	3	2
164	5	2
165	1	4
166	1	4
167	3	2
168	4	2
169	1	4
170	1	4
171	2	3
172	1	4
173	2	3
174	2	3
175	1	4
176	3	2
177	2	3
178	2	3
179	3	2
180	3	2
181	3	2
182	5	2
183	4	2
184	4	2
185	2	3
186	4	2
187	3	2
188	2	3
189	1	4
190	4	2
191	2	3
192	3	2
193	2	3
194	2	3
195	2	3
196	2	3
197	2	3
198	4	2
199	2	3
200	1	4
201	3	2
202	4	2
203	4	2
204	4	2
205	4	2
206	3	2
207	3	2
208	2	3
210	3	2
211	1	4
212	2	3
213	1	4
214	1	4
215	1	4
216	4	2
217	4	2
218	1	4
219	3	2
220	2	3
221	4	2
222	3	2
223	5	2
224	2	3
225	3	2
226	4	2
227	2	3
228	4	2
229	3	2
230	2	3
231	5	2
232	4	2
233	3	2
234	2	3
235	2	3
236	4	2
237	3	2
238	4	2
239	2	3
240	2	3
241	1	4
242	1	4
243	2	3
244	4	2
245	3	2
246	2	3
247	4	2
248	4	2
249	5	2
250	4	2
251	1	4
252	4	2
253	5	2
254	3	2
255	4	2
256	4	2
257	2	3
258	3	2
259	1	4
260	3	2
261	5	2
262	2	3
263	1	4
265	2	3
266	2	3
267	3	2
268	2	3
270	3	2
271	2	3
273	2	3
274	3	2
275	3	2
276	4	2
277	4	2
278	3	2
279	4	2
280	3	2
281	1	4
282	2	3
283	3	2
284	2	3
285	3	2
286	2	3
287	1	4
288	2	3
289	3	2
290	3	2
291	2	3
292	4	2
293	4	2
294	5	2
295	1	4
296	1	4
298	1	4
299	2	3
300	1	4
301	5	2
302	2	3
303	2	3
304	2	3
305	1	4
307	1	4
308	2	3
309	1	4
311	1	4
312	1	4
314	2	3
316	1	4
318	1	4
321	1	4
324	1	4
325	1	4
326	1	4
327	2	3
328	1	4
332	2	3
333	4	2
334	4	2
335	3	2
337	2	3
339	1	4
342	2	3
345	1	4
346	2	3
358	1	4
364	1	4
366	1	4
382	1	4
391	1	4
396	1	4
398	1	4
399	1	4
400	2	3
401	1	4
402	1	4
404	1	4
406	2	3
407	3	2
408	1	4
410	2	3
411	2	3
413	1	4
414	1	4
420	1	4
424	2	3
427	1	4
434	1	4
445	2	3
448	1	4
449	2	3
451	2	3
452	1	4
454	1	4
458	2	3
459	1	4
462	1	4
469	1	4
475	1	4
479	1	4
484	1	4
488	1	4
489	1	4
493	1	4
494	1	4
497	1	4
501	1	4
502	1	4
503	1	4
506	1	4
529	1	4
531	1	4
553	1	4
561	1	4
---------------------------------------------------
---------------------------------------------------

5' CCGUUCAAGAAAGCCUGUGGAA 3' Transcript: MsUN088040:554-575 Slice Site:565
     ||||||||||| ||||||||
3' UUCAAGUUCUUUC-GACACCUU 5' Query: msa-miR396a-5p

SiteID: MsUN088040:565
MFE of perfect match: -33.40
MFE of this site: -28.00
MFEratio: 0.838323353293413
Allen et al. score: 4
Paired Regions (query5'-query3',transcript3'-transcript5')
	1-8,575-568
	9-19,566-556
Unpaired Regions (query5'-query3',transcript3'-transcript5')
	x-x,567-567	BULt: Bulge on transcript side
	20-21,555-554	UP3: Unpaired region at 3' of query

Degradome data file: MsBBDMclean.fa_dd.txt
Degardome Category: 1
Degradome p-value: 0.00446689263804401
T-Plot file: MsBBTGT/msa-miR396a-5p_MsUN088040_565_TPlot.pdf

Position	Reads	Category
1	2	1
2	2	1
4	1	4
35	1	4
42	2	1
49	1	4
120	1	4
190	1	4
295	1	4
316	1	4
334	1	4
339	1	4
368	1	4
371	1	4
406	2	1
443	1	4
455	1	4
539	1	4
552	1	4
565	2	1	<<<<<<<<<<
566	1	4
567	1	4
583	1	4
599	1	4
600	1	4
618	1	4
626	1	4
648	1	4
667	1	4
668	1	4
671	1	4
678	1	4
693	2	1
715	1	4
722	1	4
727	1	4
734	1	4
742	1	4
743	2	1
744	2	1
745	2	1
746	1	4
747	1	4
---------------------------------------------------
---------------------------------------------------

5' UGGAGGGGUUGGUGGCCUGCUA 3' Transcript: MsUN088381:117-138 Slice Site:129
   ||||o||o||o||oo|      
3' ACCUUCCUAAUCAUUGAAGUCC 5' Query: msa-miR2632c

SiteID: MsUN088381:129
MFE of perfect match: -36.80
MFE of this site: -24.30
MFEratio: 0.660326086956522
Allen et al. score: 15
Paired Regions (query5'-query3',transcript3'-transcript5')
	7-22,132-117
Unpaired Regions (query5'-query3',transcript3'-transcript5')
	1-6,138-133	UP5: Unpaired region at 5' of query

Degradome data file: MsBBDMclean.fa_dd.txt
Degardome Category: 0
Degradome p-value: 0.00955465782379661
T-Plot file: MsBBTGT/msa-miR2632c_MsUN088381_129_TPlot.pdf

Position	Reads	Category
49	1	4
71	1	4
79	1	4
114	1	4
127	1	4
129	2	0	<<<<<<<<<<
147	1	4
163	1	4
168	1	4
183	1	4
225	1	4
235	1	4
248	1	4
298	1	4
361	1	4
---------------------------------------------------
---------------------------------------------------

5' AAUGAGUCUUGAUGAUGUAAU 3' Transcript: MsUN089400:106-126 Slice Site:117
    ||||o|||||||||||o   
3' AUACUUAGAACUACUACGAUG 5' Query: msa-miR0053

SiteID: MsUN089400:117
MFE of perfect match: -32.00
MFE of this site: -24.80
MFEratio: 0.775
Allen et al. score: 7.5
Paired Regions (query5'-query3',transcript3'-transcript5')
	4-20,123-107
Unpaired Regions (query5'-query3',transcript3'-transcript5')
	1-3,126-124	UP5: Unpaired region at 5' of query
	21-21,106-106	UP3: Unpaired region at 3' of query

Degradome data file: MsBBDMclean.fa_dd.txt
Degardome Category: 1
Degradome p-value: 0.0188469534221645
T-Plot file: MsBBTGT/msa-miR0053_MsUN089400_117_TPlot.pdf

Position	Reads	Category
4	1	4
20	1	4
27	1	4
30	1	4
63	1	4
69	1	4
77	1	4
95	1	4
102	1	4
113	1	4
117	2	1	<<<<<<<<<<
120	1	4
121	1	4
123	1	4
124	1	4
125	1	4
126	1	4
127	1	4
133	1	4
138	1	4
142	1	4
144	1	4
146	1	4
152	1	4
153	1	4
164	1	4
167	1	4
170	1	4
173	1	4
179	1	4
189	1	4
194	1	4
198	2	1
199	1	4
200	1	4
201	2	1
---------------------------------------------------
---------------------------------------------------

5' CGAGUGUAAUUUCCUUGAUUAA 3' Transcript: MsUN089687:466-487 Slice Site:478
   ||||||||||||||| ||||||
3' GCUCACAUUAAAGGAUCUAAUU 5' Query: msa-miR1509b

SiteID: MsUN089687:478
MFE of perfect match: -31.70
MFE of this site: -29.00
MFEratio: 0.914826498422713
Allen et al. score: 2
Paired Regions (query5'-query3',transcript3'-transcript5')
	1-6,487-482
	8-22,480-466
Unpaired Regions (query5'-query3',transcript3'-transcript5')
	7-7,481-481	SIL: Symmetric internal loop

Degradome data file: MsBBDMclean.fa_dd.txt
Degardome Category: 1
Degradome p-value: 0.00167742867087817
T-Plot file: MsBBTGT/msa-miR1509b_MsUN089687_478_TPlot.pdf

Position	Reads	Category
44	1	4
67	1	4
123	1	4
139	1	4
196	1	4
220	1	4
241	1	4
373	1	4
410	1	4
426	1	4
433	1	4
441	1	4
478	2	1	<<<<<<<<<<
479	1	4
496	1	4
499	1	4
504	1	4
507	1	4
508	2	1
515	1	4
529	1	4
530	1	4
533	1	4
540	1	4
550	1	4
554	1	4
568	1	4
587	1	4
593	1	4
598	1	4
613	1	4
614	1	4
621	1	4
624	2	1
625	1	4
628	1	4
632	1	4
634	1	4
648	1	4
658	1	4
680	1	4
688	1	4
689	1	4
690	1	4
691	1	4
694	1	4
695	1	4
697	1	4
866	1	4
902	1	4
1054	1	4
1055	1	4
1074	1	4
1076	1	4
1097	1	4
1098	1	4
1105	1	4
1112	1	4
1120	1	4
1123	1	4
1132	1	4
1137	1	4
1145	1	4
1154	1	4
---------------------------------------------------
---------------------------------------------------

5' CUGUACUAGUGGACACUAUCA 3' Transcript: MsUN090042:51-71 Slice Site:62
   |||||||||| ||||||||||
3' GACAUGAUCAACUGUGAUAGU 5' Query: msa-miR2612

SiteID: MsUN090042:62
MFE of perfect match: -33.90
MFE of this site: -31.40
MFEratio: 0.926253687315634
Allen et al. score: 2
Paired Regions (query5'-query3',transcript3'-transcript5')
	1-10,71-62
	12-21,60-51
Unpaired Regions (query5'-query3',transcript3'-transcript5')
	11-11,61-61	SIL: Symmetric internal loop

Degradome data file: MsBBDMclean.fa_dd.txt
Degardome Category: 0
Degradome p-value: 0.000359957565453151
T-Plot file: MsBBTGT/msa-miR2612_MsUN090042_62_TPlot.pdf

Position	Reads	Category
51	1	4
62	2	0	<<<<<<<<<<
66	1	4
188	1	4
398	1	4
399	1	4
421	1	4
426	1	4
474	1	4
587	1	4
---------------------------------------------------
---------------------------------------------------

5' UUUAGAGGAGAAGAUACUCGUU 3' Transcript: MsUN091135:3-24 Slice Site:15
   ||o||||| |||||o|| ||| 
3' AAGUCUCCACUUCUGUGUGCAU 5' Query: msa-miR5213-5p

SiteID: MsUN091135:15
MFE of perfect match: -39.00
MFE of this site: -25.50
MFEratio: 0.653846153846154
Allen et al. score: 5.5
Paired Regions (query5'-query3',transcript3'-transcript5')
	2-4,23-21
	6-13,19-12
	15-22,10-3
Unpaired Regions (query5'-query3',transcript3'-transcript5')
	1-1,24-24	UP5: Unpaired region at 5' of query
	5-5,20-20	SIL: Symmetric internal loop
	14-14,11-11	SIL: Symmetric internal loop

Degradome data file: MsBBDMclean.fa_dd.txt
Degardome Category: 0
Degradome p-value: 0.0340876216883546
T-Plot file: MsBBTGT/msa-miR5213-5p_MsUN091135_15_TPlot.pdf

Position	Reads	Category
15	2	0	<<<<<<<<<<
130	1	4
150	1	4
---------------------------------------------------
---------------------------------------------------

5' CUUCAGGUUCUCAUUGAUUGUG 3' Transcript: MsUN093434:1048-1069 Slice Site:1059
   |||||o||||||| |o|||   
3' GAAGUUCAAGAGU-AUUAAGUU 5' Query: msa-miR0029

SiteID: MsUN093434:1059
MFE of perfect match: -28.70
MFE of this site: -21.10
MFEratio: 0.735191637630662
Allen et al. score: 8.5
Paired Regions (query5'-query3',transcript3'-transcript5')
	4-8,1066-1062
	9-21,1060-1048
Unpaired Regions (query5'-query3',transcript3'-transcript5')
	1-3,1069-1067	UP5: Unpaired region at 5' of query
	x-x,1061-1061	BULt: Bulge on transcript side

Degradome data file: MsBBDMclean.fa_dd.txt
Degardome Category: 1
Degradome p-value: 0.0281368058665348
T-Plot file: MsBBTGT/msa-miR0029_MsUN093434_1059_TPlot.pdf

Position	Reads	Category
9	1	4
11	1	4
41	1	4
59	1	4
60	1	4
62	1	4
86	2	2
106	1	4
107	2	2
111	1	4
123	1	4
130	1	4
168	2	2
173	1	4
175	1	4
194	1	4
197	1	4
201	1	4
205	1	4
212	1	4
217	1	4
244	1	4
245	1	4
252	1	4
257	2	2
260	1	4
270	1	4
273	1	4
283	1	4
289	1	4
290	1	4
292	1	4
294	1	4
300	1	4
311	1	4
315	1	4
316	1	4
317	1	4
319	1	4
330	1	4
332	1	4
334	1	4
335	1	4
337	1	4
342	1	4
363	1	4
367	1	4
368	1	4
378	1	4
402	1	4
415	1	4
416	1	4
420	1	4
426	1	4
452	1	4
461	1	4
462	1	4
464	1	4
467	1	4
479	1	4
480	1	4
481	1	4
484	1	4
492	1	4
495	1	4
496	1	4
507	1	4
509	3	1
514	1	4
516	1	4
518	1	4
519	1	4
524	1	4
525	1	4
526	2	2
535	1	4
536	1	4
537	1	4
540	1	4
553	1	4
556	1	4
558	1	4
560	1	4
569	1	4
572	1	4
575	1	4
578	1	4
585	1	4
588	1	4
589	1	4
590	1	4
612	1	4
614	1	4
615	1	4
623	1	4
626	1	4
631	1	4
632	1	4
638	1	4
640	1	4
641	1	4
646	1	4
647	1	4
653	1	4
654	2	2
656	2	2
657	3	1
658	2	2
659	2	2
663	1	4
666	1	4
667	1	4
668	1	4
671	1	4
672	1	4
673	1	4
674	1	4
676	1	4
677	1	4
678	1	4
679	1	4
684	1	4
687	1	4
692	1	4
696	1	4
697	1	4
698	1	4
702	1	4
705	1	4
707	1	4
708	1	4
709	1	4
712	1	4
717	1	4
718	1	4
724	1	4
725	1	4
726	1	4
730	1	4
733	1	4
735	1	4
736	1	4
737	2	2
740	2	2
741	1	4
742	1	4
745	1	4
748	2	2
754	1	4
756	2	2
759	1	4
760	1	4
762	1	4
769	1	4
770	2	2
771	1	4
773	1	4
777	1	4
780	2	2
781	1	4
783	2	2
784	1	4
785	1	4
786	1	4
787	1	4
795	2	2
796	1	4
798	1	4
802	1	4
803	1	4
806	1	4
809	1	4
810	1	4
813	1	4
815	1	4
816	1	4
820	1	4
822	1	4
824	2	2
831	1	4
832	2	2
833	1	4
836	2	2
838	1	4
839	2	2
840	1	4
842	1	4
843	1	4
844	1	4
845	1	4
848	1	4
850	1	4
852	1	4
853	1	4
855	1	4
856	1	4
857	1	4
858	1	4
859	3	1
860	2	2
861	1	4
864	2	2
865	1	4
866	1	4
868	2	2
869	1	4
871	1	4
872	1	4
873	1	4
874	1	4
875	1	4
882	1	4
883	1	4
884	1	4
885	1	4
886	1	4
887	1	4
890	1	4
891	1	4
892	1	4
896	1	4
899	1	4
902	1	4
903	1	4
904	1	4
909	2	2
911	1	4
912	1	4
913	2	2
914	3	1
917	1	4
919	1	4
921	2	2
922	1	4
923	1	4
927	2	2
932	2	2
933	1	4
934	1	4
936	2	2
939	1	4
940	1	4
941	1	4
943	1	4
944	1	4
945	2	2
947	1	4
948	1	4
949	1	4
950	1	4
951	1	4
952	1	4
954	1	4
955	1	4
956	1	4
957	2	2
962	1	4
963	2	2
964	1	4
965	1	4
966	1	4
967	1	4
970	1	4
971	2	2
973	2	2
974	1	4
976	1	4
978	1	4
980	2	2
983	1	4
985	1	4
986	1	4
988	1	4
995	1	4
996	2	2
997	1	4
998	1	4
999	1	4
1000	2	2
1001	1	4
1002	2	2
1003	1	4
1005	1	4
1007	1	4
1013	1	4
1014	1	4
1015	1	4
1017	1	4
1019	1	4
1020	2	2
1022	1	4
1023	2	2
1025	2	2
1026	2	2
1027	1	4
1028	2	2
1029	2	2
1034	2	2
1035	1	4
1037	2	2
1038	1	4
1039	1	4
1040	2	2
1041	1	4
1042	1	4
1043	1	4
1048	1	4
1049	1	4
1050	1	4
1051	1	4
1052	1	4
1056	1	4
1057	1	4
1058	2	2
1059	3	1	<<<<<<<<<<
1060	2	2
1061	1	4
1062	1	4
1064	1	4
1071	1	4
1076	2	2
1079	1	4
1080	1	4
1085	1	4
1087	1	4
1097	1	4
1102	1	4
1110	1	4
1113	1	4
1114	1	4
1116	1	4
1117	1	4
1120	2	2
1121	1	4
1124	1	4
1125	1	4
1128	1	4
1130	1	4
1136	2	2
1142	1	4
1143	1	4
1147	1	4
---------------------------------------------------
---------------------------------------------------

5' CAGAGUCUAUCUUGGAGGUGGA 3' Transcript: MsUN093585:346-367 Slice Site:358
   ||o |o|||| ||o||oo||o|
3' GUUACGGAUAAAAUCUUUACUU 5' Query: msa-miR0028

SiteID: MsUN093585:358
MFE of perfect match: -29.60
MFE of this site: -20.00
MFEratio: 0.675675675675676
Allen et al. score: 8
Paired Regions (query5'-query3',transcript3'-transcript5')
	1-11,367-357
	13-18,355-350
	20-22,348-346
Unpaired Regions (query5'-query3',transcript3'-transcript5')
	12-12,356-356	SIL: Symmetric internal loop
	19-19,349-349	SIL: Symmetric internal loop

Degradome data file: MsBBDMclean.fa_dd.txt
Degardome Category: 0
Degradome p-value: 0.0179579254205985
T-Plot file: MsBBTGT/msa-miR0028_MsUN093585_358_TPlot.pdf

Position	Reads	Category
92	1	4
175	1	4
176	1	4
177	1	4
233	1	4
274	1	4
285	1	4
298	1	4
333	1	4
338	1	4
345	1	4
352	1	4
353	1	4
354	1	4
358	2	0	<<<<<<<<<<
361	1	4
365	1	4
379	1	4
388	1	4
---------------------------------------------------
---------------------------------------------------

5' AGCCGAGGGCGUCUGCAGGGU 3' Transcript: MsUN095228:639-659 Slice Site:650
   ||||o|o| |o|||o||o   
3' UCGGUUUCGGUAGAUGUUACU 5' Query: msa-miR5261

SiteID: MsUN095228:650
MFE of perfect match: -36.20
MFE of this site: -26.80
MFEratio: 0.740331491712707
Allen et al. score: 10
Paired Regions (query5'-query3',transcript3'-transcript5')
	4-12,656-648
	14-21,646-639
Unpaired Regions (query5'-query3',transcript3'-transcript5')
	1-3,659-657	UP5: Unpaired region at 5' of query
	13-13,647-647	SIL: Symmetric internal loop

Degradome data file: MsBBDMclean.fa_dd.txt
Degardome Category: 1
Degradome p-value: 0.0394911579205814
T-Plot file: MsBBTGT/msa-miR5261_MsUN095228_650_TPlot.pdf

Position	Reads	Category
13	1	4
26	1	4
29	1	4
31	2	1
40	1	4
44	1	4
59	1	4
75	1	4
76	1	4
77	1	4
78	1	4
79	1	4
80	1	4
82	1	4
85	1	4
99	1	4
108	1	4
113	1	4
116	1	4
117	1	4
121	1	4
126	1	4
129	1	4
146	1	4
148	1	4
158	1	4
160	1	4
161	1	4
164	1	4
170	1	4
171	1	4
180	1	4
182	1	4
186	1	4
187	1	4
190	1	4
194	1	4
201	1	4
212	1	4
214	1	4
223	1	4
232	1	4
239	1	4
246	1	4
253	1	4
254	1	4
255	1	4
264	1	4
265	1	4
270	1	4
278	1	4
282	1	4
285	1	4
286	1	4
291	1	4
301	1	4
304	1	4
305	1	4
313	1	4
323	1	4
324	1	4
336	1	4
343	1	4
344	1	4
345	1	4
348	1	4
355	1	4
356	1	4
361	1	4
362	1	4
365	1	4
383	1	4
390	1	4
397	1	4
402	1	4
405	2	1
407	1	4
410	1	4
411	1	4
412	1	4
420	1	4
421	1	4
422	1	4
423	1	4
426	1	4
431	1	4
432	1	4
436	1	4
442	1	4
445	1	4
452	2	1
453	2	1
458	1	4
460	1	4
461	1	4
464	1	4
468	1	4
469	1	4
470	1	4
474	1	4
477	1	4
479	1	4
483	1	4
484	1	4
486	1	4
502	1	4
504	1	4
505	1	4
508	1	4
512	1	4
513	1	4
514	1	4
518	1	4
522	1	4
523	2	1
529	1	4
530	1	4
531	1	4
532	1	4
536	1	4
537	1	4
538	2	1
540	1	4
544	1	4
551	1	4
556	2	1
557	1	4
558	1	4
560	2	1
566	1	4
567	1	4
568	1	4
570	1	4
572	1	4
573	1	4
575	1	4
583	1	4
586	1	4
588	1	4
590	1	4
598	1	4
600	1	4
601	1	4
602	1	4
603	1	4
605	1	4
609	1	4
614	1	4
615	1	4
616	1	4
621	1	4
622	2	1
626	1	4
628	1	4
629	1	4
632	1	4
633	1	4
635	2	1
638	1	4
639	1	4
645	1	4
646	1	4
647	1	4
649	1	4
650	2	1	<<<<<<<<<<
655	1	4
658	1	4
659	2	1
660	2	1
663	2	1
664	1	4
665	1	4
666	1	4
667	1	4
671	1	4
674	1	4
677	1	4
681	1	4
683	1	4
686	1	4
693	1	4
695	2	1
698	1	4
704	1	4
706	1	4
707	1	4
708	2	1
709	1	4
710	1	4
713	1	4
714	1	4
724	2	1
725	1	4
726	1	4
730	1	4
733	1	4
736	1	4
738	1	4
739	1	4
740	2	1
745	1	4
746	1	4
754	1	4
758	1	4
762	1	4
774	1	4
778	1	4
841	1	4
842	1	4
851	1	4
852	1	4
859	1	4
865	1	4
879	1	4
902	1	4
903	1	4
916	1	4
918	1	4
919	1	4
922	1	4
924	1	4
929	1	4
930	1	4
932	1	4
933	1	4
935	1	4
940	1	4
941	1	4
942	1	4
948	1	4
951	1	4
962	1	4
963	1	4
971	1	4
973	1	4
975	1	4
976	1	4
979	1	4
983	1	4
984	1	4
991	1	4
998	1	4
1002	1	4
1007	2	1
1008	2	1
1009	1	4
1010	2	1
1013	1	4
1014	1	4
1021	1	4
1023	1	4
1030	1	4
1032	1	4
1039	1	4
1041	1	4
1042	1	4
1066	1	4
1071	1	4
1094	1	4
1097	1	4
1098	1	4
1101	1	4
1108	1	4
1110	1	4
1111	2	1
1117	1	4
1121	1	4
1148	2	1
1153	1	4
1160	1	4
1169	1	4
1175	1	4
1177	1	4
1178	1	4
1179	1	4
1180	1	4
1181	1	4
1186	2	1
1200	1	4
1202	1	4
1206	1	4
1207	1	4
1208	1	4
1210	1	4
1213	1	4
1217	1	4
1218	1	4
1239	1	4
1254	1	4
1255	2	1
1256	1	4
1263	2	1
1264	1	4
1265	1	4
1266	1	4
1270	1	4
1276	1	4
1277	1	4
1284	1	4
1291	1	4
1298	1	4
1302	1	4
1308	1	4
1310	1	4
1311	1	4
1312	1	4
1314	1	4
1317	1	4
1325	1	4
1331	1	4
1334	1	4
---------------------------------------------------
---------------------------------------------------

5' GACCGACCUGGUUC-AAAUGACCG 3' Transcript: MsUN095866:422-444 Slice Site:436
     ||||||  |||| |||||||| 
3' UAGGCUGG--CAAGUUUUACUGGA 5' Query: msa-miR5217

SiteID: MsUN095866:436
MFE of perfect match: -37.90
MFE of this site: -26.20
MFEratio: 0.691292875989446
Allen et al. score: 7
Paired Regions (query5'-query3',transcript3'-transcript5')
	2-9,443-436
	11-14,435-432
	15-20,429-424
Unpaired Regions (query5'-query3',transcript3'-transcript5')
	1-1,444-444	UP5: Unpaired region at 5' of query
	10-10,x-x	BULq: Bulge on query side
	x-x,431-430	BULt: Bulge on transcript side
	21-22,423-422	UP3: Unpaired region at 3' of query

Degradome data file: MsBBDMclean.fa_dd.txt
Degardome Category: 3
Degradome p-value: 0.00408625597480883
T-Plot file: MsBBTGT/msa-miR5217_MsUN095866_436_TPlot.pdf

Position	Reads	Category
5	1	4
6	1	4
8	3	2
9	1	4
10	2	3
11	3	2
12	1	4
13	1	4
14	1	4
15	3	2
18	2	3
20	1	4
22	1	4
25	1	4
26	2	3
27	2	3
28	1	4
30	2	3
31	1	4
34	1	4
35	2	3
37	1	4
38	1	4
42	1	4
45	1	4
47	1	4
49	1	4
51	2	3
52	2	3
54	1	4
55	1	4
58	4	2
60	1	4
61	3	2
62	2	3
63	3	2
64	1	4
65	2	3
66	1	4
67	2	3
68	2	3
69	1	4
70	3	2
71	1	4
72	1	4
73	1	4
74	2	3
75	2	3
76	3	2
77	1	4
80	1	4
81	1	4
82	2	3
83	4	2
84	3	2
85	2	3
86	2	3
87	2	3
88	1	4
89	2	3
90	2	3
91	2	3
92	2	3
93	1	4
94	1	4
95	1	4
96	3	2
97	2	3
98	1	4
99	1	4
100	3	2
101	2	3
104	1	4
105	3	2
106	3	2
107	1	4
108	2	3
109	1	4
110	2	3
111	2	3
112	2	3
115	1	4
116	3	2
117	1	4
118	2	3
119	1	4
120	1	4
121	2	3
122	3	2
123	2	3
124	4	2
125	2	3
126	1	4
127	1	4
128	3	2
129	2	3
130	3	2
131	1	4
132	3	2
133	1	4
134	2	3
135	4	2
136	2	3
137	2	3
138	1	4
139	1	4
140	1	4
141	2	3
142	1	4
143	3	2
144	4	2
145	2	3
146	2	3
147	3	2
148	4	2
149	2	3
150	2	3
151	2	3
152	3	2
153	1	4
154	2	3
155	1	4
156	2	3
157	2	3
158	2	3
159	2	3
160	3	2
161	3	2
162	1	4
163	4	2
164	2	3
165	1	4
166	3	2
167	1	4
168	1	4
169	3	2
170	2	3
171	2	3
172	4	2
173	4	2
174	1	4
175	2	3
176	1	4
177	2	3
178	4	2
179	2	3
180	2	3
181	1	4
182	2	3
183	2	3
184	2	3
185	2	3
188	1	4
189	3	2
190	3	2
195	1	4
196	3	2
197	2	3
198	1	4
199	3	2
200	1	4
201	2	3
203	1	4
204	2	3
205	4	2
206	3	2
207	3	2
208	4	2
209	3	2
210	1	4
211	4	2
212	1	4
213	3	2
214	2	3
215	1	4
216	2	3
217	1	4
218	1	4
219	1	4
220	1	4
221	2	3
222	1	4
223	3	2
224	2	3
225	3	2
226	1	4
227	2	3
228	2	3
229	2	3
231	2	3
232	1	4
233	3	2
234	2	3
235	1	4
236	1	4
237	3	2
238	2	3
239	1	4
240	1	4
242	2	3
243	2	3
244	3	2
245	1	4
246	2	3
247	2	3
248	1	4
249	1	4
250	2	3
251	1	4
252	1	4
253	3	2
254	2	3
255	2	3
256	1	4
257	2	3
258	2	3
259	1	4
260	1	4
262	2	3
263	3	2
264	2	3
265	1	4
266	1	4
267	2	3
268	1	4
269	2	3
270	1	4
271	2	3
272	2	3
273	2	3
274	2	3
275	2	3
276	1	4
277	1	4
278	4	2
279	2	3
280	1	4
281	2	3
282	6	2
283	2	3
284	2	3
285	1	4
286	1	4
287	2	3
288	2	3
289	2	3
290	4	2
291	2	3
292	3	2
293	5	2
294	4	2
295	3	2
296	5	2
297	2	3
298	3	2
299	3	2
301	2	3
302	6	2
303	1	4
304	3	2
305	4	2
306	4	2
307	4	2
308	5	2
309	3	2
310	2	3
311	3	2
312	1	4
313	5	2
314	2	3
315	3	2
316	1	4
317	1	4
318	1	4
319	4	2
320	2	3
321	4	2
322	5	2
323	2	3
324	2	3
325	4	2
326	3	2
327	2	3
328	4	2
329	3	2
330	3	2
331	4	2
332	2	3
333	2	3
334	2	3
335	2	3
336	1	4
338	2	3
339	1	4
340	2	3
341	2	3
342	3	2
343	3	2
344	1	4
345	3	2
346	2	3
347	1	4
348	2	3
349	2	3
350	1	4
351	1	4
352	1	4
353	3	2
354	2	3
355	2	3
356	2	3
357	3	2
358	1	4
359	2	3
360	2	3
361	2	3
362	1	4
363	1	4
364	1	4
365	2	3
366	2	3
367	2	3
368	1	4
369	2	3
370	2	3
371	2	3
372	2	3
373	2	3
374	4	2
375	3	2
376	5	2
377	2	3
378	1	4
379	3	2
380	5	2
381	3	2
382	2	3
383	2	3
384	2	3
385	3	2
386	3	2
387	3	2
388	3	2
392	1	4
393	1	4
395	1	4
396	2	3
397	2	3
398	2	3
399	2	3
400	3	2
401	1	4
402	2	3
403	1	4
404	5	2
405	3	2
406	4	2
407	3	2
408	4	2
409	2	3
410	3	2
411	3	2
412	5	2
413	6	2
414	4	2
415	3	2
416	4	2
417	3	2
418	2	3
419	2	3
420	3	2
421	3	2
422	2	3
423	3	2
424	5	2
425	4	2
426	4	2
427	3	2
428	2	3
429	3	2
430	4	2
431	3	2
432	2	3
433	3	2
434	3	2
435	4	2
436	2	3	<<<<<<<<<<
437	2	3
438	4	2
439	5	2
440	5	2
441	3	2
442	2	3
443	1	4
444	3	2
445	2	3
446	3	2
447	2	3
448	3	2
449	2	3
450	2	3
451	3	2
452	2	3
453	1	4
454	3	2
455	3	2
456	3	2
457	3	2
458	2	3
459	2	3
460	2	3
461	3	2
462	2	3
463	3	2
464	1	4
465	5	2
466	3	2
467	3	2
468	3	2
469	3	2
470	2	3
471	1	4
472	3	2
473	2	3
474	2	3
475	1	4
476	2	3
477	1	4
478	2	3
479	3	2
480	2	3
481	2	3
482	3	2
483	2	3
484	3	2
485	4	2
486	3	2
487	5	2
488	3	2
489	4	2
490	5	2
491	4	2
492	3	2
493	2	3
494	2	3
495	2	3
496	2	3
497	3	2
498	2	3
499	2	3
500	2	3
501	2	3
502	4	2
503	2	3
504	2	3
505	4	2
506	3	2
507	4	2
508	4	2
509	3	2
510	4	2
511	3	2
512	3	2
513	2	3
514	3	2
515	3	2
516	4	2
517	5	2
518	4	2
519	3	2
520	6	2
521	2	3
522	1	4
524	2	3
525	1	4
526	4	2
527	4	2
528	2	3
529	4	2
530	3	2
531	5	2
532	4	2
533	4	2
534	2	3
535	5	2
536	2	3
537	2	3
538	3	2
539	4	2
540	3	2
541	3	2
542	3	2
543	1	4
544	2	3
545	2	3
547	3	2
548	1	4
549	1	4
550	3	2
551	3	2
552	3	2
553	2	3
554	5	2
555	2	3
556	2	3
557	1	4
558	2	3
559	2	3
560	2	3
561	3	2
562	2	3
563	1	4
564	2	3
565	2	3
566	3	2
567	3	2
568	2	3
569	2	3
570	3	2
571	3	2
572	2	3
573	2	3
574	2	3
575	2	3
576	2	3
577	1	4
578	3	2
579	2	3
580	1	4
581	2	3
582	2	3
583	3	2
584	1	4
585	2	3
586	2	3
587	2	3
588	2	3
589	2	3
590	2	3
591	1	4
592	1	4
593	1	4
594	1	4
595	2	3
596	2	3
597	2	3
598	2	3
599	1	4
600	2	3
601	3	2
602	4	2
603	3	2
604	4	2
605	6	2
606	4	2
607	4	2
608	5	2
610	1	4
611	2	3
612	2	3
613	1	4
614	2	3
615	2	3
616	3	2
617	1	4
618	2	3
619	2	3
620	2	3
621	1	4
623	1	4
625	1	4
626	2	3
627	1	4
628	2	3
629	1	4
630	3	2
631	1	4
632	1	4
633	3	2
634	2	3
635	4	2
636	2	3
637	2	3
638	1	4
639	1	4
640	1	4
641	1	4
642	1	4
645	1	4
646	3	2
647	3	2
648	1	4
649	2	3
650	1	4
651	2	3
652	2	3
653	2	3
654	1	4
655	2	3
656	1	4
657	1	4
658	2	3
659	1	4
660	1	4
661	3	2
662	4	2
663	5	2
664	6	2
665	5	2
666	3	2
667	3	2
668	4	2
669	2	3
670	4	2
671	3	2
672	4	2
673	2	3
674	4	2
675	2	3
676	2	3
677	1	4
678	2	3
679	4	2
680	5	2
681	1	4
682	1	4
683	2	3
684	1	4
685	2	3
688	1	4
689	3	2
690	2	3
691	3	2
692	4	2
693	4	2
694	6	2
695	3	2
696	3	2
697	6	2
698	4	2
699	1	4
700	1	4
701	1	4
702	1	4
703	1	4
706	2	3
707	1	4
708	2	3
709	1	4
710	1	4
711	2	3
712	2	3
713	1	4
714	1	4
716	1	4
717	1	4
718	1	4
719	1	4
727	1	4
728	2	3
730	2	3
731	2	3
732	1	4
733	3	2
734	2	3
735	1	4
736	2	3
737	3	2
738	2	3
739	2	3
740	2	3
741	2	3
742	3	2
743	1	4
744	3	2
745	3	2
746	7	0
747	4	2
748	2	3
749	3	2
750	3	2
751	2	3
753	4	2
754	2	3
755	1	4
756	2	3
757	1	4
758	3	2
759	4	2
760	4	2
761	4	2
762	3	2
763	3	2
764	3	2
766	4	2
767	2	3
768	2	3
769	1	4
770	1	4
771	1	4
772	1	4
773	1	4
774	1	4
775	1	4
776	2	3
777	2	3
778	1	4
779	1	4
780	1	4
782	2	3
784	1	4
785	1	4
787	1	4
788	1	4
789	2	3
790	1	4
791	1	4
792	1	4
794	1	4
795	1	4
796	2	3
797	2	3
798	1	4
799	1	4
800	1	4
803	1	4
805	1	4
806	2	3
808	1	4
809	1	4
811	1	4
812	1	4
815	1	4
816	1	4
817	1	4
818	1	4
820	2	3
822	1	4
824	2	3
825	1	4
826	2	3
831	1	4
832	1	4
834	3	2
836	1	4
837	3	2
840	2	3
841	2	3
842	1	4
843	2	3
844	1	4
845	1	4
846	1	4
847	2	3
848	2	3
849	2	3
852	1	4
853	3	2
854	1	4
855	1	4
856	1	4
858	1	4
859	1	4
861	1	4
862	1	4
863	1	4
864	3	2
865	1	4
867	1	4
868	1	4
869	2	3
870	1	4
871	1	4
872	1	4
874	1	4
875	1	4
876	2	3
877	1	4
878	2	3
879	1	4
880	2	3
886	1	4
893	1	4
911	1	4
917	1	4
926	1	4
927	1	4
930	1	4
934	1	4
---------------------------------------------------
---------------------------------------------------

5' GCGAAAUGCUUGAGUCCUCGCU 3' Transcript: MsUN097071:362-383 Slice Site:374
   ||||||||||||||||||    
3' CGCUUUACGAACUCAGGACAAC 5' Query: msa-miR2592am

SiteID: MsUN097071:374
MFE of perfect match: -39.40
MFE of this site: -33.40
MFEratio: 0.847715736040609
Allen et al. score: 7
Paired Regions (query5'-query3',transcript3'-transcript5')
	5-22,379-362
Unpaired Regions (query5'-query3',transcript3'-transcript5')
	1-4,383-380	UP5: Unpaired region at 5' of query

Degradome data file: MsBBDMclean.fa_dd.txt
Degardome Category: 4
Degradome p-value: 0.0258943434941944
T-Plot file: MsBBTGT/msa-miR2592am_MsUN097071_374_TPlot.pdf

Position	Reads	Category
119	1	4
131	2	2
132	1	4
137	1	4
147	1	4
321	1	4
360	1	4
365	1	4
374	1	4	<<<<<<<<<<
378	1	4
388	1	4
400	1	4
403	1	4
405	1	4
448	1	4
483	1	4
497	1	4
527	2	2
534	1	4
560	1	4
586	1	4
589	1	4
611	1	4
612	1	4
616	1	4
617	1	4
638	1	4
657	2	2
674	1	4
679	3	0
681	1	4
684	1	4
707	1	4
714	1	4
717	1	4
723	1	4
725	1	4
726	1	4
727	1	4
732	1	4
733	1	4
738	2	2
742	2	2
749	1	4
757	1	4
763	1	4
765	1	4
766	1	4
778	1	4
784	1	4
---------------------------------------------------
---------------------------------------------------

5' UGGCAUGCAGGGAGCCAGGCA 3' Transcript: MsUN097717:1748-1768 Slice Site:1759
   ||||||o||||||||||||||
3' ACCGUAUGUCCCUCGGUCCGU 5' Query: msa-miR160a

SiteID: MsUN097717:1759
MFE of perfect match: -45.40
MFE of this site: -46.40
MFEratio: 1
Allen et al. score: 0.5
Paired Regions (query5'-query3',transcript3'-transcript5')
	1-21,1768-1748
Unpaired Regions (query5'-query3',transcript3'-transcript5')
	NA

Degradome data file: MsBBDMclean.fa_dd.txt
Degardome Category: 1
Degradome p-value: 0.000559455822742194
T-Plot file: MsBBTGT/msa-miR160a_MsUN097717_1759_TPlot.pdf

Position	Reads	Category
111	1	4
112	1	4
116	1	4
300	1	4
322	1	4
332	1	4
358	1	4
511	1	4
515	1	4
525	1	4
543	1	4
551	1	4
575	1	4
613	1	4
629	1	4
656	1	4
695	1	4
781	1	4
814	1	4
839	1	4
859	1	4
889	1	4
1180	1	4
1276	1	4
1299	1	4
1378	1	4
1385	1	4
1453	1	4
1530	1	4
1569	1	4
1572	1	4
1609	1	4
1712	1	4
1732	1	4
1759	2	1	<<<<<<<<<<
1761	1	4
1762	1	4
1763	1	4
1771	1	4
1772	1	4
1778	1	4
1782	1	4
1783	1	4
1784	1	4
1785	1	4
1790	1	4
1801	1	4
1805	1	4
1806	1	4
1810	1	4
1828	1	4
1829	1	4
1834	1	4
1839	1	4
1855	1	4
1858	1	4
1859	1	4
1867	2	1
1868	1	4
1869	1	4
1870	1	4
1885	1	4
1889	1	4
1923	1	4
1929	1	4
1954	1	4
1987	1	4
2021	1	4
2033	1	4
2037	1	4
2038	1	4
2041	1	4
2043	1	4
2060	1	4
2069	1	4
2070	1	4
2072	1	4
2079	1	4
2082	1	4
2084	1	4
2086	1	4
2093	1	4
2098	1	4
2103	1	4
2110	1	4
2115	1	4
2120	1	4
2124	1	4
2126	1	4
2127	1	4
2131	1	4
2145	1	4
2182	1	4
2185	1	4
2195	1	4
2205	1	4
2230	1	4
2248	1	4
2258	1	4
2264	1	4
2287	1	4
2295	1	4
2329	1	4
2330	1	4
2359	1	4
2362	1	4
2363	2	1
---------------------------------------------------
---------------------------------------------------

5' CGGGUGUAAUUUCCUUGAUUAA 3' Transcript: MsUN098062:427-448 Slice Site:439
   ||o|||||||||||| ||||||
3' GCUCACAUUAAAGGAUCUAAUU 5' Query: msa-miR1509b

SiteID: MsUN098062:439
MFE of perfect match: -31.70
MFE of this site: -27.70
MFEratio: 0.873817034700315
Allen et al. score: 2.5
Paired Regions (query5'-query3',transcript3'-transcript5')
	1-6,448-443
	8-22,441-427
Unpaired Regions (query5'-query3',transcript3'-transcript5')
	7-7,442-442	SIL: Symmetric internal loop

Degradome data file: MsBBDMclean.fa_dd.txt
Degardome Category: 0
Degradome p-value: 0.000839699441642749
T-Plot file: MsBBTGT/msa-miR1509b_MsUN098062_439_TPlot.pdf

Position	Reads	Category
97	1	4
144	2	2
174	1	4
273	1	4
341	1	4
383	1	4
405	1	4
439	6	0	<<<<<<<<<<
440	1	4
442	1	4
448	1	4
451	1	4
464	1	4
467	1	4
469	2	2
470	4	2
473	1	4
489	1	4
490	2	2
491	1	4
511	2	2
512	3	2
521	1	4
523	1	4
532	1	4
534	1	4
540	1	4
549	1	4
557	1	4
562	1	4
569	1	4
594	1	4
598	2	2
599	1	4
608	1	4
617	1	4
619	2	2
620	1	4
621	1	4
622	1	4
623	1	4
624	1	4
629	1	4
---------------------------------------------------
---------------------------------------------------

5' CGGGUGUAAUUUCCUUGAUUAA 3' Transcript: MsUN098063:426-447 Slice Site:438
   ||o|||||||||||| ||||||
3' GCUCACAUUAAAGGAUCUAAUU 5' Query: msa-miR1509b

SiteID: MsUN098063:438
MFE of perfect match: -31.70
MFE of this site: -27.90
MFEratio: 0.8801261829653
Allen et al. score: 2.5
Paired Regions (query5'-query3',transcript3'-transcript5')
	1-6,447-442
	8-22,440-426
Unpaired Regions (query5'-query3',transcript3'-transcript5')
	7-7,441-441	SIL: Symmetric internal loop

Degradome data file: MsBBDMclean.fa_dd.txt
Degardome Category: 0
Degradome p-value: 0.000599857289848682
T-Plot file: MsBBTGT/msa-miR1509b_MsUN098063_438_TPlot.pdf

Position	Reads	Category
393	1	4
420	1	4
438	4	0	<<<<<<<<<<
459	1	4
460	1	4
465	1	4
469	1	4
489	1	4
493	1	4
502	1	4
520	1	4
528	2	2
531	1	4
545	1	4
551	1	4
567	1	4
569	1	4
582	1	4
587	1	4
595	1	4
606	2	2
609	1	4
618	1	4
627	2	2
635	1	4
640	1	4
642	1	4
649	1	4
664	1	4
669	1	4
687	1	4
688	1	4
691	1	4
692	1	4
716	1	4
731	1	4
736	1	4
739	1	4
740	1	4
743	2	2
753	1	4
757	1	4
773	1	4
781	1	4
791	1	4
793	2	2
794	3	2
795	2	2
796	1	4
801	2	2
802	2	2
806	3	2
810	1	4
811	1	4
812	1	4
814	1	4
815	1	4
816	1	4
817	1	4
819	1	4
821	2	2
826	1	4
838	1	4
842	1	4
846	1	4
849	1	4
850	1	4
865	2	2
867	1	4
868	2	2
869	1	4
874	1	4
884	2	2
896	1	4
897	1	4
898	1	4
899	1	4
906	1	4
911	1	4
921	2	2
922	1	4
949	2	2
950	2	2
951	1	4
953	1	4
956	1	4
981	1	4
986	1	4
1007	1	4
---------------------------------------------------
---------------------------------------------------

5' GUGGUGGAGGAGGAGGUGGAGG 3' Transcript: MsUN099371:5-26 Slice Site:17
   |||| o|||||o|||| o||||
3' CACCUUCUCCUUCUCCUUCUCC 5' Query: msa-miR2673b

SiteID: MsUN099371:17
MFE of perfect match: -43.10
MFE of this site: -37.30
MFEratio: 0.865429234338747
Allen et al. score: 5.5
Paired Regions (query5'-query3',transcript3'-transcript5')
	1-5,26-22
	7-17,20-10
	19-22,8-5
Unpaired Regions (query5'-query3',transcript3'-transcript5')
	6-6,21-21	SIL: Symmetric internal loop
	18-18,9-9	SIL: Symmetric internal loop

Degradome data file: MsBBDMclean.fa_dd.txt
Degardome Category: 0
Degradome p-value: 0.0125217253472221
T-Plot file: MsBBTGT/msa-miR2673b_MsUN099371_17_TPlot.pdf

Position	Reads	Category
1	1	4
2	3	2
3	2	2
5	2	2
6	4	2
7	2	2
8	4	2
9	4	2
10	3	2
11	5	2
12	4	2
13	3	2
14	3	2
15	3	2
16	6	2
17	7	0	<<<<<<<<<<
18	6	2
19	2	2
20	2	2
21	2	2
22	3	2
23	3	2
24	2	2
25	1	4
26	2	2
27	2	2
28	1	4
29	2	2
30	2	2
31	3	2
32	3	2
33	3	2
34	1	4
35	2	2
37	1	4
38	1	4
39	2	2
40	1	4
41	2	2
42	2	2
43	4	2
44	2	2
45	2	2
46	1	4
47	2	2
48	2	2
50	2	2
51	2	2
52	2	2
53	3	2
54	4	2
55	2	2
56	3	2
57	1	4
58	1	4
59	3	2
60	2	2
61	1	4
62	2	2
63	2	2
64	1	4
65	2	2
66	1	4
67	1	4
68	3	2
69	3	2
71	1	4
72	3	2
73	2	2
74	3	2
75	1	4
76	3	2
77	3	2
78	2	2
79	1	4
80	3	2
81	1	4
82	2	2
84	2	2
86	2	2
87	2	2
88	2	2
89	1	4
91	2	2
92	2	2
93	3	2
94	2	2
97	1	4
98	2	2
102	1	4
103	1	4
107	1	4
108	1	4
109	1	4
115	1	4
117	2	2
118	1	4
119	1	4
121	1	4
122	1	4
124	1	4
126	2	2
127	1	4
128	1	4
129	1	4
131	1	4
132	2	2
134	1	4
135	3	2
136	2	2
138	1	4
139	1	4
140	1	4
155	1	4
157	1	4
158	3	2
159	1	4
162	1	4
163	1	4
180	1	4
192	1	4
195	1	4
197	1	4
203	1	4
205	1	4
208	1	4
213	1	4
217	1	4
221	2	2
224	2	2
225	2	2
226	1	4
227	3	2
228	2	2
229	3	2
231	2	2
232	1	4
234	1	4
237	1	4
238	1	4
239	1	4
240	2	2
242	1	4
243	2	2
244	2	2
245	2	2
246	2	2
248	1	4
249	1	4
252	1	4
253	2	2
254	1	4
255	1	4
256	2	2
262	1	4
263	1	4
264	1	4
267	1	4
268	1	4
269	2	2
270	1	4
274	1	4
275	3	2
277	2	2
279	2	2
280	2	2
281	1	4
283	1	4
286	1	4
290	2	2
291	1	4
292	4	2
293	2	2
294	3	2
295	2	2
296	2	2
297	2	2
298	2	2
299	1	4
300	2	2
301	1	4
302	1	4
303	1	4
305	1	4
306	1	4
307	1	4
308	2	2
309	2	2
310	1	4
312	1	4
313	1	4
314	2	2
315	2	2
316	1	4
320	1	4
325	1	4
326	1	4
330	2	2
332	1	4
333	2	2
334	2	2
339	1	4
340	1	4
342	1	4
343	1	4
344	1	4
346	1	4
350	1	4
352	1	4
355	1	4
359	1	4
360	1	4
363	1	4
367	1	4
368	1	4
369	2	2
370	3	2
371	1	4
372	2	2
373	3	2
374	2	2
375	2	2
376	2	2
377	1	4
379	2	2
380	1	4
381	1	4
382	1	4
385	1	4
386	1	4
391	1	4
393	2	2
394	1	4
395	2	2
399	1	4
401	1	4
402	1	4
404	1	4
406	1	4
408	1	4
414	1	4
423	1	4
426	1	4
434	1	4
476	1	4
536	1	4
539	1	4
547	1	4
551	1	4
---------------------------------------------------
---------------------------------------------------

5' UGUGAAUUAUGGGGUGAUGAUGCUAA 3' Transcript: MsUN099441:419-444 Slice Site:435
   |||||||o      ||||||||||| 
3' ACACUUAGA-----ACUACUACGAUG 5' Query: msa-miR172c-5p

SiteID: MsUN099441:435
MFE of perfect match: -33.90
MFE of this site: -22.42
MFEratio: 0.661356932153392
Allen et al. score: 12.5
Paired Regions (query5'-query3',transcript3'-transcript5')
	2-12,443-433
	14-21,426-419
Unpaired Regions (query5'-query3',transcript3'-transcript5')
	1-1,444-444	UP5: Unpaired region at 5' of query
	13-13,432-427	AILt: Asymmetric internal loop with more nts on the transcript side

Degradome data file: MsBBDMclean.fa_dd.txt
Degardome Category: 0
Degradome p-value: 0.0420528494532597
T-Plot file: MsBBTGT/msa-miR172c-5p_MsUN099441_435_TPlot.pdf

Position	Reads	Category
113	2	2
120	1	4
122	2	2
151	1	4
152	1	4
156	1	4
213	1	4
215	1	4
276	1	4
279	1	4
335	1	4
338	1	4
346	1	4
370	1	4
372	2	2
375	1	4
376	1	4
393	1	4
419	1	4
420	1	4
421	1	4
423	1	4
428	1	4
432	1	4
435	3	0	<<<<<<<<<<
438	1	4
445	1	4
448	1	4
496	1	4
499	1	4
504	1	4
510	1	4
511	2	2
512	1	4
523	1	4
524	1	4
525	1	4
526	1	4
---------------------------------------------------
---------------------------------------------------

5' CAGAUCAAGAAAGCUGAAGGAG 3' Transcript: MsUN101411:734-755 Slice Site:745
   ||| ||||||||||||  |||o
3' GUCAAGUUCUUUCGACA-CCUU 5' Query: msa-miR396b-5p

SiteID: MsUN101411:745
MFE of perfect match: -35.00
MFE of this site: -25.50
MFEratio: 0.728571428571429
Allen et al. score: 5.5
Paired Regions (query5'-query3',transcript3'-transcript5')
	1-4,755-752
	6-17,749-738
	19-21,736-734
Unpaired Regions (query5'-query3',transcript3'-transcript5')
	5-5,751-750	AILt: Asymmetric internal loop with more nts on the transcript side
	18-18,737-737	SIL: Symmetric internal loop

Degradome data file: MsBBDMclean.fa_dd.txt
Degardome Category: 0
Degradome p-value: 0.00765105763779661
T-Plot file: MsBBTGT/msa-miR396b-5p_MsUN101411_745_TPlot.pdf

Position	Reads	Category
47	1	4
52	1	4
55	1	4
78	1	4
94	1	4
96	1	4
97	1	4
102	1	4
108	1	4
111	1	4
116	1	4
117	1	4
121	1	4
125	1	4
128	1	4
130	1	4
136	1	4
141	1	4
147	1	4
148	2	2
149	1	4
150	1	4
151	1	4
154	2	2
156	1	4
157	2	2
158	1	4
159	1	4
160	2	2
162	2	2
163	1	4
164	2	2
165	2	2
166	2	2
167	1	4
174	1	4
180	1	4
181	1	4
182	1	4
183	1	4
184	1	4
186	1	4
187	1	4
189	1	4
192	2	2
193	1	4
195	1	4
197	2	2
199	1	4
201	1	4
205	1	4
206	1	4
207	2	2
208	1	4
209	1	4
210	2	2
212	1	4
214	1	4
215	1	4
220	1	4
221	1	4
224	2	2
225	2	2
226	2	2
229	1	4
232	1	4
233	1	4
234	1	4
235	3	2
236	1	4
237	1	4
238	1	4
239	1	4
240	1	4
241	1	4
244	1	4
246	1	4
247	1	4
250	1	4
252	1	4
253	2	2
255	1	4
256	1	4
257	2	2
258	3	2
259	1	4
261	1	4
264	1	4
268	1	4
269	3	2
270	1	4
271	1	4
272	1	4
273	1	4
274	1	4
275	1	4
277	1	4
278	1	4
279	2	2
280	1	4
281	2	2
282	1	4
283	1	4
284	1	4
285	2	2
288	1	4
289	1	4
290	1	4
291	2	2
297	2	2
298	1	4
302	2	2
303	1	4
304	1	4
306	1	4
308	1	4
309	1	4
310	1	4
313	2	2
315	1	4
316	2	2
318	1	4
319	1	4
325	4	2
327	1	4
328	1	4
329	1	4
330	1	4
336	2	2
338	1	4
339	1	4
340	2	2
341	1	4
342	2	2
343	1	4
344	2	2
346	1	4
347	1	4
350	1	4
354	1	4
357	2	2
359	1	4
360	1	4
361	1	4
362	2	2
363	3	2
365	2	2
367	1	4
368	1	4
369	1	4
370	1	4
371	2	2
373	4	2
374	1	4
375	4	2
376	2	2
377	1	4
378	1	4
379	3	2
380	3	2
381	3	2
382	2	2
383	1	4
384	1	4
385	1	4
386	1	4
389	1	4
390	1	4
391	1	4
392	1	4
393	1	4
394	1	4
396	1	4
397	1	4
399	1	4
400	2	2
401	3	2
402	4	2
403	2	2
404	2	2
405	2	2
406	2	2
407	3	2
408	2	2
410	1	4
411	1	4
412	2	2
413	2	2
414	2	2
415	3	2
420	1	4
421	3	2
422	2	2
423	1	4
426	1	4
428	1	4
429	1	4
430	1	4
431	1	4
433	1	4
434	1	4
435	1	4
437	1	4
438	1	4
439	1	4
441	1	4
443	3	2
444	3	2
445	4	2
446	2	2
451	1	4
452	1	4
454	1	4
460	1	4
461	1	4
463	1	4
465	1	4
466	1	4
471	1	4
474	3	2
476	1	4
477	2	2
478	1	4
481	1	4
486	1	4
488	1	4
489	1	4
490	1	4
495	1	4
497	2	2
498	3	2
501	1	4
502	1	4
503	1	4
504	1	4
507	2	2
508	1	4
509	1	4
515	1	4
516	1	4
519	2	2
520	1	4
522	1	4
525	2	2
528	1	4
531	1	4
536	2	2
537	2	2
538	1	4
539	1	4
540	1	4
541	1	4
542	2	2
543	1	4
544	1	4
545	1	4
546	1	4
547	1	4
549	1	4
551	1	4
552	2	2
553	1	4
555	1	4
556	1	4
561	1	4
562	1	4
565	1	4
568	1	4
570	1	4
573	2	2
576	1	4
578	1	4
579	1	4
580	1	4
583	1	4
587	1	4
588	1	4
589	2	2
590	2	2
592	1	4
593	1	4
595	1	4
598	1	4
601	1	4
603	1	4
605	1	4
606	1	4
607	1	4
608	1	4
609	2	2
611	1	4
612	1	4
613	1	4
615	1	4
619	2	2
620	1	4
621	1	4
622	1	4
623	2	2
624	2	2
625	1	4
626	3	2
627	2	2
630	1	4
631	1	4
632	1	4
633	1	4
634	1	4
635	1	4
637	1	4
639	1	4
640	1	4
641	1	4
643	1	4
644	1	4
645	1	4
647	1	4
648	1	4
650	2	2
651	2	2
652	1	4
653	2	2
654	2	2
655	2	2
656	1	4
657	1	4
658	1	4
660	2	2
661	1	4
662	2	2
663	1	4
665	1	4
666	1	4
671	1	4
674	1	4
679	1	4
680	1	4
681	2	2
682	1	4
683	2	2
684	1	4
686	1	4
687	1	4
689	2	2
690	3	2
693	3	2
694	3	2
695	1	4
696	1	4
697	1	4
700	1	4
704	1	4
705	1	4
718	1	4
719	1	4
723	1	4
730	1	4
734	1	4
735	2	2
736	2	2
737	1	4
738	2	2
739	1	4
740	2	2
745	5	0	<<<<<<<<<<
746	1	4
747	3	2
748	1	4
752	1	4
755	1	4
756	1	4
758	2	2
759	1	4
761	1	4
763	1	4
764	1	4
765	2	2
766	2	2
767	1	4
768	1	4
769	1	4
772	1	4
773	1	4
774	1	4
776	1	4
780	2	2
781	1	4
782	1	4
783	1	4
784	1	4
787	1	4
790	1	4
792	1	4
796	1	4
797	1	4
798	1	4
799	1	4
801	1	4
802	2	2
805	1	4
807	1	4
808	1	4
809	1	4
810	1	4
812	3	2
813	1	4
821	1	4
823	1	4
826	1	4
835	1	4
837	2	2
838	1	4
839	1	4
844	1	4
845	1	4
848	1	4
851	1	4
852	2	2
854	1	4
855	1	4
858	1	4
861	1	4
864	1	4
866	1	4
867	1	4
868	2	2
871	2	2
873	1	4
874	1	4
875	1	4
876	1	4
877	1	4
880	1	4
881	1	4
882	1	4
883	1	4
885	2	2
887	1	4
888	4	2
889	1	4
890	1	4
891	2	2
893	1	4
894	2	2
895	1	4
896	3	2
899	2	2
902	1	4
904	1	4
905	1	4
908	1	4
909	3	2
911	1	4
912	2	2
913	3	2
915	1	4
916	1	4
920	2	2
921	1	4
922	1	4
926	1	4
932	1	4
933	1	4
934	1	4
936	1	4
938	1	4
943	2	2
944	2	2
945	2	2
946	1	4
947	1	4
948	2	2
949	1	4
951	1	4
952	2	2
954	1	4
955	1	4
957	1	4
958	1	4
959	2	2
960	1	4
961	1	4
962	2	2
963	2	2
964	2	2
967	1	4
968	1	4
969	1	4
970	3	2
971	1	4
972	3	2
973	1	4
974	2	2
975	1	4
976	1	4
983	2	2
985	1	4
987	2	2
988	1	4
989	1	4
990	1	4
992	1	4
993	2	2
994	2	2
995	1	4
1003	2	2
1007	1	4
1010	1	4
1011	1	4
1013	1	4
1014	1	4
1015	1	4
1016	1	4
1017	1	4
1020	1	4
1025	1	4
1026	2	2
1027	1	4
1028	2	2
1029	2	2
1030	1	4
1031	2	2
1032	1	4
1034	1	4
1039	1	4
1040	1	4
1041	1	4
1042	2	2
1043	1	4
1046	1	4
1067	1	4
1070	1	4
1073	2	2
1076	1	4
1077	1	4
1078	1	4
1079	1	4
1084	1	4
1085	2	2
1086	2	2
1087	1	4
1088	1	4
1089	2	2
1091	1	4
1092	2	2
1093	1	4
1094	1	4
1095	1	4
1102	1	4
1105	1	4
1108	1	4
1114	1	4
1115	1	4
1116	1	4
1117	1	4
1118	1	4
1119	1	4
1121	1	4
1122	1	4
1130	1	4
1135	1	4
1139	1	4
1141	1	4
1146	1	4
1147	1	4
1150	1	4
1157	1	4
1158	1	4
1161	1	4
1169	1	4
1171	1	4
1173	1	4
1179	1	4
1182	1	4
1187	1	4
1190	1	4
1191	1	4
1192	1	4
1193	1	4
1197	1	4
1199	1	4
1201	1	4
1202	1	4
1203	1	4
1204	2	2
1209	1	4
1210	1	4
1212	1	4
1214	1	4
1222	1	4
1225	1	4
1227	1	4
1229	1	4
1230	1	4
1231	1	4
1234	1	4
1235	1	4
1237	1	4
1240	1	4
1244	1	4
1251	1	4
---------------------------------------------------
---------------------------------------------------

5' AUGGCAACUCAUUCUUGGCUA 3' Transcript: MsUN102122:661-681 Slice Site:672
    o||||| ||||o||||||| 
3' GGCCGUUCAGUAGGAACCGAA 5' Query: msa-miR169d-5p

SiteID: MsUN102122:672
MFE of perfect match: -41.30
MFE of this site: -28.30
MFEratio: 0.685230024213075
Allen et al. score: 4.5
Paired Regions (query5'-query3',transcript3'-transcript5')
	2-13,680-669
	15-20,667-662
Unpaired Regions (query5'-query3',transcript3'-transcript5')
	1-1,681-681	UP5: Unpaired region at 5' of query
	14-14,668-668	SIL: Symmetric internal loop
	21-21,661-661	UP3: Unpaired region at 3' of query

Degradome data file: MsBBDMclean.fa_dd.txt
Degardome Category: 0
Degradome p-value: 0.00753196122042488
T-Plot file: MsBBTGT/msa-miR169d-5p_MsUN102122_672_TPlot.pdf

Position	Reads	Category
38	1	4
45	1	4
47	1	4
48	1	4
53	1	4
74	1	4
75	1	4
99	1	4
106	1	4
111	1	4
112	1	4
114	1	4
117	1	4
122	1	4
123	1	4
130	1	4
191	1	4
197	1	4
203	1	4
214	1	4
236	1	4
247	1	4
258	2	2
263	1	4
265	1	4
281	1	4
284	1	4
298	1	4
336	1	4
339	1	4
340	1	4
345	1	4
384	1	4
387	1	4
389	1	4
390	1	4
400	1	4
401	1	4
461	1	4
472	1	4
476	1	4
478	1	4
493	1	4
494	1	4
572	1	4
574	1	4
578	1	4
583	1	4
584	1	4
585	1	4
586	1	4
608	1	4
633	1	4
644	1	4
660	1	4
672	5	0	<<<<<<<<<<
680	1	4
684	2	2
689	1	4
694	1	4
695	1	4
706	1	4
707	2	2
708	1	4
709	1	4
710	1	4
711	1	4
717	1	4
720	1	4
721	1	4
722	1	4
730	1	4
742	1	4
750	1	4
771	1	4
774	1	4
776	1	4
789	1	4
804	2	2
805	1	4
806	1	4
807	1	4
810	1	4
811	1	4
812	1	4
813	1	4
819	2	2
820	2	2
823	1	4
826	1	4
827	1	4
828	2	2
829	1	4
841	1	4
852	1	4
857	1	4
864	1	4
868	1	4
876	1	4
879	1	4
880	1	4
885	1	4
---------------------------------------------------
---------------------------------------------------

5' UCUUUAAUCUCUGAUCCCAAA 3' Transcript: MsUN102436:76-96 Slice Site:87
   |||o|||| ||||||||||||
3' AGAGAUUAAAGACUAGGGUUU 5' Query: msa-miR2643a

SiteID: MsUN102436:87
MFE of perfect match: -32.00
MFE of this site: -26.70
MFEratio: 0.834375
Allen et al. score: 1.5
Paired Regions (query5'-query3',transcript3'-transcript5')
	1-12,96-85
	14-21,83-76
Unpaired Regions (query5'-query3',transcript3'-transcript5')
	13-13,84-84	SIL: Symmetric internal loop

Degradome data file: MsBBDMclean.fa_dd.txt
Degardome Category: 0
Degradome p-value: 0.000839699441642749
T-Plot file: MsBBTGT/msa-miR2643a_MsUN102436_87_TPlot.pdf

Position	Reads	Category
13	1	4
85	1	4
87	2	0	<<<<<<<<<<
137	1	4
312	1	4
376	1	4
---------------------------------------------------
---------------------------------------------------

5' UCUCUUUUUUCUGAUCCUAAA 3' Transcript: MsUN102457:59-79 Slice Site:70
   |||||  ||||||||||o|||
3' AGAGAUUAAAGACUAGGGUUU 5' Query: msa-miR2643a

SiteID: MsUN102457:70
MFE of perfect match: -32.00
MFE of this site: -26.60
MFEratio: 0.83125
Allen et al. score: 3
Paired Regions (query5'-query3',transcript3'-transcript5')
	1-14,79-66
	17-21,63-59
Unpaired Regions (query5'-query3',transcript3'-transcript5')
	15-16,65-64	SIL: Symmetric internal loop

Degradome data file: MsBBDMclean.fa_dd.txt
Degardome Category: 0
Degradome p-value: 0.00107948403465197
T-Plot file: MsBBTGT/msa-miR2643a_MsUN102457_70_TPlot.pdf

Position	Reads	Category
5	1	4
70	3	0	<<<<<<<<<<
102	1	4
142	1	4
230	1	4
253	1	4
---------------------------------------------------
---------------------------------------------------

5' CAUGAGGGUCAGAAUAGCCCU 3' Transcript: MsUN103141:214-234 Slice Site:225
   |||||o|| ||| |o||||  
3' GUACUUCCUGUCAUGUCGGCU 5' Query: msa-miR2623

SiteID: MsUN103141:225
MFE of perfect match: -39.60
MFE of this site: -26.50
MFEratio: 0.669191919191919
Allen et al. score: 7.5
Paired Regions (query5'-query3',transcript3'-transcript5')
	3-8,232-227
	10-12,225-223
	14-21,221-214
Unpaired Regions (query5'-query3',transcript3'-transcript5')
	1-2,234-233	UP5: Unpaired region at 5' of query
	9-9,226-226	SIL: Symmetric internal loop
	13-13,222-222	SIL: Symmetric internal loop

Degradome data file: MsBBDMclean.fa_dd.txt
Degardome Category: 3
Degradome p-value: 0.0201163950092456
T-Plot file: MsBBTGT/msa-miR2623_MsUN103141_225_TPlot.pdf

Position	Reads	Category
13	1	4
30	1	4
38	1	4
56	1	4
59	1	4
64	1	4
102	1	4
104	1	4
107	1	4
110	1	4
111	2	3
113	3	2
114	4	2
115	1	4
116	3	2
117	1	4
118	2	3
120	1	4
121	2	3
123	1	4
124	2	3
125	1	4
126	1	4
127	1	4
128	2	3
130	1	4
131	1	4
132	2	3
135	1	4
136	2	3
137	1	4
139	1	4
140	1	4
144	1	4
146	1	4
147	1	4
149	1	4
152	2	3
153	4	2
154	1	4
155	2	3
156	2	3
157	2	3
158	3	2
159	3	2
160	2	3
161	3	2
162	1	4
163	3	2
164	3	2
165	3	2
166	4	2
167	2	3
168	2	3
169	2	3
170	3	2
171	1	4
172	2	3
173	1	4
174	1	4
175	1	4
176	3	2
177	2	3
178	2	3
179	3	2
180	4	2
181	2	3
182	1	4
183	2	3
184	4	2
185	1	4
186	3	2
187	3	2
188	3	2
189	4	2
190	2	3
191	2	3
192	2	3
193	2	3
194	4	2
195	4	2
196	3	2
197	2	3
199	2	3
200	2	3
201	3	2
202	1	4
203	2	3
204	2	3
207	1	4
208	3	2
209	3	2
210	2	3
211	6	2
212	1	4
213	4	2
214	3	2
215	2	3
216	1	4
217	2	3
218	2	3
219	1	4
220	2	3
221	2	3
222	1	4
223	1	4
224	3	2
225	2	3	<<<<<<<<<<
226	2	3
227	6	2
228	3	2
229	2	3
230	2	3
231	3	2
232	2	3
233	3	2
234	3	2
235	3	2
237	1	4
238	2	3
240	1	4
241	2	3
244	1	4
245	1	4
247	1	4
248	1	4
250	1	4
255	1	4
257	1	4
263	3	2
264	3	2
265	2	3
266	1	4
267	3	2
268	3	2
269	2	3
270	2	3
271	4	2
272	2	3
273	3	2
274	3	2
275	2	3
276	1	4
277	2	3
278	4	2
279	1	4
280	2	3
281	3	2
282	1	4
283	2	3
284	3	2
285	2	3
286	2	3
287	1	4
289	3	2
290	2	3
291	4	2
292	4	2
293	3	2
294	3	2
295	1	4
296	1	4
297	2	3
298	1	4
299	1	4
300	2	3
301	2	3
302	2	3
303	2	3
304	3	2
305	1	4
306	1	4
307	1	4
308	2	3
309	2	3
310	2	3
311	1	4
312	2	3
313	2	3
314	2	3
315	3	2
316	3	2
317	4	2
318	3	2
319	4	2
320	2	3
321	4	2
322	2	3
323	3	2
324	2	3
325	3	2
326	3	2
327	2	3
328	4	2
329	5	2
330	4	2
332	1	4
333	3	2
334	4	2
335	3	2
336	1	4
337	2	3
338	3	2
339	3	2
340	5	2
341	2	3
342	5	2
343	4	2
344	3	2
345	7	2
346	5	2
347	3	2
348	4	2
349	7	2
350	3	2
351	3	2
352	3	2
353	5	2
354	5	2
355	4	2
356	6	2
357	3	2
358	4	2
359	4	2
360	4	2
361	3	2
362	3	2
363	6	2
364	3	2
365	2	3
366	4	2
367	5	2
368	4	2
369	3	2
370	3	2
371	4	2
372	2	3
373	3	2
374	4	2
375	2	3
376	2	3
377	4	2
378	3	2
379	4	2
380	5	2
383	2	3
384	4	2
385	2	3
386	1	4
387	4	2
388	1	4
389	2	3
390	2	3
391	2	3
392	2	3
393	2	3
394	3	2
396	1	4
397	1	4
398	1	4
399	1	4
400	2	3
401	3	2
402	2	3
403	2	3
404	2	3
405	2	3
406	4	2
407	2	3
408	4	2
409	2	3
410	2	3
411	4	2
412	5	2
413	3	2
414	5	2
415	2	3
416	3	2
417	2	3
418	2	3
419	3	2
420	4	2
421	4	2
422	1	4
423	1	4
424	1	4
425	4	2
426	5	2
427	3	2
428	2	3
429	2	3
430	1	4
431	3	2
432	3	2
433	2	3
434	3	2
435	2	3
436	3	2
437	5	2
438	3	2
439	5	2
440	4	2
441	5	2
442	6	2
443	4	2
444	4	2
445	3	2
446	5	2
447	4	2
448	6	2
449	3	2
450	5	2
451	9	1
452	9	1
453	8	2
454	7	2
455	7	2
456	5	2
457	4	2
458	3	2
460	5	2
461	3	2
462	5	2
463	3	2
464	5	2
465	6	2
466	4	2
467	3	2
468	6	2
469	1	4
470	4	2
471	3	2
472	4	2
473	2	3
474	4	2
475	5	2
476	5	2
477	4	2
478	3	2
479	5	2
480	3	2
481	2	3
482	2	3
483	2	3
484	3	2
485	4	2
486	4	2
487	2	3
488	3	2
489	2	3
490	2	3
491	4	2
492	4	2
493	2	3
494	2	3
495	1	4
496	1	4
497	1	4
499	3	2
500	2	3
501	3	2
502	4	2
503	6	2
504	2	3
505	2	3
506	1	4
507	2	3
508	3	2
509	5	2
510	4	2
511	3	2
512	3	2
513	2	3
514	2	3
515	4	2
516	3	2
517	5	2
518	5	2
519	2	3
520	2	3
521	2	3
522	5	2
523	3	2
524	6	2
525	6	2
526	9	1
527	5	2
528	5	2
529	5	2
530	6	2
531	5	2
532	3	2
533	2	3
534	1	4
535	2	3
536	2	3
537	1	4
538	3	2
539	2	3
540	4	2
541	2	3
542	2	3
543	3	2
546	2	3
547	2	3
548	3	2
549	2	3
550	2	3
551	2	3
552	1	4
553	3	2
554	2	3
555	2	3
556	2	3
557	2	3
558	2	3
559	2	3
560	3	2
561	4	2
562	2	3
563	2	3
564	4	2
565	3	2
566	2	3
567	1	4
568	3	2
569	1	4
570	2	3
571	1	4
572	2	3
573	3	2
574	2	3
575	3	2
576	3	2
577	4	2
578	2	3
579	2	3
580	1	4
581	2	3
582	1	4
584	2	3
585	2	3
586	3	2
587	3	2
588	2	3
589	1	4
590	2	3
591	2	3
592	2	3
593	3	2
594	3	2
595	4	2
596	5	2
597	3	2
598	3	2
599	5	2
600	4	2
601	3	2
602	3	2
603	4	2
604	4	2
605	2	3
606	4	2
607	4	2
608	2	3
609	1	4
610	2	3
611	2	3
612	2	3
613	2	3
614	2	3
615	4	2
616	5	2
617	5	2
618	3	2
619	2	3
620	3	2
621	5	2
622	4	2
623	4	2
624	5	2
625	3	2
626	3	2
627	3	2
628	3	2
629	1	4
630	2	3
632	2	3
633	1	4
634	1	4
636	1	4
638	1	4
639	1	4
640	1	4
641	2	3
642	4	2
643	1	4
644	4	2
645	1	4
646	1	4
647	1	4
648	2	3
649	1	4
650	1	4
651	3	2
652	2	3
653	3	2
654	2	3
655	3	2
656	2	3
657	3	2
658	2	3
659	3	2
660	1	4
661	2	3
662	1	4
663	2	3
664	2	3
665	3	2
666	4	2
667	3	2
668	2	3
669	2	3
670	2	3
671	3	2
672	2	3
673	5	2
674	1	4
675	4	2
676	1	4
677	3	2
678	1	4
679	2	3
680	1	4
681	4	2
682	4	2
683	3	2
684	6	2
685	4	2
686	2	3
687	3	2
688	2	3
689	1	4
690	2	3
691	1	4
692	3	2
693	2	3
694	2	3
695	1	4
696	1	4
697	1	4
699	2	3
700	1	4
702	1	4
703	1	4
704	1	4
706	2	3
707	1	4
708	1	4
709	2	3
710	2	3
711	1	4
712	3	2
713	2	3
714	3	2
715	3	2
716	2	3
717	2	3
718	2	3
719	1	4
720	2	3
723	4	2
724	1	4
725	3	2
726	2	3
727	2	3
728	2	3
730	2	3
731	3	2
732	1	4
733	2	3
734	3	2
735	2	3
736	3	2
737	1	4
738	1	4
739	3	2
740	3	2
741	1	4
742	3	2
744	2	3
746	3	2
747	2	3
748	2	3
749	2	3
750	2	3
751	3	2
752	1	4
753	1	4
754	3	2
755	4	2
756	6	2
757	3	2
758	5	2
759	5	2
760	3	2
761	3	2
762	2	3
763	2	3
765	1	4
766	3	2
767	4	2
768	5	2
769	2	3
770	3	2
771	4	2
772	2	3
773	2	3
774	2	3
775	2	3
776	2	3
777	3	2
778	2	3
779	2	3
780	3	2
781	5	2
782	2	3
783	3	2
784	4	2
785	4	2
786	5	2
787	4	2
788	4	2
789	5	2
790	7	2
791	3	2
792	2	3
793	2	3
794	2	3
795	3	2
796	2	3
797	3	2
798	2	3
799	2	3
800	2	3
801	3	2
802	1	4
803	2	3
804	3	2
805	3	2
806	3	2
807	3	2
809	2	3
810	2	3
812	1	4
813	1	4
814	2	3
815	1	4
816	1	4
817	1	4
818	2	3
819	1	4
820	1	4
821	2	3
822	1	4
823	3	2
824	2	3
825	1	4
828	2	3
829	1	4
830	1	4
831	2	3
832	1	4
833	1	4
834	2	3
835	2	3
836	1	4
837	2	3
838	1	4
839	1	4
840	1	4
841	2	3
842	2	3
843	3	2
844	1	4
845	2	3
846	4	2
847	3	2
848	2	3
849	3	2
850	2	3
851	3	2
852	3	2
853	2	3
854	2	3
855	3	2
856	2	3
858	2	3
859	1	4
860	1	4
861	1	4
869	1	4
870	1	4
871	2	3
872	3	2
873	1	4
874	1	4
877	1	4
878	1	4
879	2	3
880	2	3
881	3	2
882	1	4
883	1	4
885	1	4
888	1	4
889	1	4
891	2	3
892	3	2
896	1	4
898	2	3
899	1	4
900	2	3
901	1	4
903	1	4
905	1	4
906	3	2
907	2	3
908	2	3
910	1	4
913	1	4
914	2	3
915	3	2
916	1	4
917	1	4
918	1	4
919	1	4
921	1	4
924	1	4
925	2	3
926	2	3
927	2	3
928	2	3
930	1	4
931	2	3
932	2	3
933	3	2
934	2	3
935	3	2
936	3	2
937	3	2
938	3	2
939	2	3
940	3	2
941	3	2
942	2	3
943	1	4
944	1	4
945	3	2
946	2	3
947	2	3
948	3	2
949	2	3
950	3	2
951	1	4
952	1	4
953	2	3
955	1	4
956	1	4
957	2	3
958	3	2
959	1	4
960	2	3
961	1	4
962	1	4
963	1	4
964	1	4
965	2	3
966	3	2
967	2	3
968	3	2
969	2	3
970	3	2
971	2	3
972	2	3
973	2	3
974	1	4
975	2	3
976	1	4
977	2	3
979	3	2
980	4	2
981	2	3
982	5	2
983	4	2
984	4	2
985	2	3
986	3	2
987	3	2
988	2	3
989	2	3
990	3	2
991	4	2
992	3	2
993	2	3
994	2	3
995	2	3
996	3	2
997	1	4
998	1	4
999	3	2
1000	3	2
1001	4	2
1002	3	2
1003	2	3
1004	4	2
1005	4	2
1006	3	2
1007	3	2
1008	3	2
1009	3	2
1010	3	2
1011	3	2
1012	3	2
1013	4	2
1014	3	2
1015	2	3
1016	2	3
1017	3	2
1018	3	2
1019	2	3
1020	3	2
1021	2	3
1022	2	3
1023	2	3
1024	1	4
1025	1	4
1027	1	4
1028	3	2
1029	2	3
1030	2	3
1031	2	3
1032	2	3
1033	3	2
1034	3	2
1035	3	2
1036	3	2
1037	1	4
1038	3	2
1039	1	4
1040	2	3
1041	2	3
1042	2	3
1043	2	3
1044	3	2
1046	1	4
1047	3	2
1048	1	4
1049	1	4
1050	1	4
1051	3	2
1052	5	2
1053	2	3
1054	1	4
1055	4	2
1056	2	3
1057	1	4
1058	2	3
1059	3	2
1060	2	3
1061	1	4
1062	2	3
1063	3	2
1064	3	2
1065	2	3
1066	3	2
1067	3	2
1068	2	3
1069	1	4
1070	2	3
1071	1	4
1072	1	4
1074	2	3
1075	2	3
1076	2	3
1077	1	4
1078	4	2
1079	4	2
1080	4	2
1081	2	3
1082	1	4
1083	2	3
1084	3	2
1086	2	3
1087	2	3
1088	1	4
1089	1	4
1090	1	4
1091	2	3
1092	1	4
1093	2	3
1094	4	2
1095	3	2
1096	2	3
1097	2	3
1098	3	2
1099	2	3
1100	3	2
1101	3	2
1102	3	2
1104	2	3
1105	1	4
1106	2	3
1107	1	4
1108	2	3
1109	1	4
1110	1	4
1111	2	3
1112	1	4
1115	2	3
1116	2	3
1118	2	3
1119	1	4
1120	3	2
1121	2	3
1122	1	4
1123	2	3
1124	1	4
1125	2	3
1126	2	3
1127	1	4
1128	1	4
1129	1	4
1130	1	4
1131	2	3
1132	3	2
1133	3	2
1134	3	2
1135	3	2
1136	2	3
1137	2	3
1138	2	3
1139	2	3
1140	2	3
1142	2	3
1143	1	4
1144	1	4
1145	1	4
1146	2	3
1147	2	3
1148	1	4
1149	1	4
1150	1	4
1151	1	4
1152	1	4
1153	1	4
1154	1	4
1157	1	4
1160	1	4
1162	1	4
1163	1	4
1164	1	4
1169	1	4
1170	3	2
1171	3	2
1172	2	3
1173	2	3
1174	2	3
1178	3	2
1179	1	4
1182	1	4
1186	1	4
1187	2	3
1188	1	4
1194	1	4
1195	1	4
1196	1	4
1203	1	4
1205	1	4
1209	1	4
1215	1	4
1219	1	4
1220	1	4
1227	1	4
1239	1	4
1241	1	4
1242	1	4
1243	1	4
1250	1	4
1274	1	4
---------------------------------------------------
---------------------------------------------------

5' AACACUAAGAAAGCUGUGGAA 3' Transcript: MsUN104763:2134-2154 Slice Site:2145
        o|||||||||||||||
3' UUCAAGUUCUUUCGACACCUU 5' Query: msa-miR396a-5p

SiteID: MsUN104763:2145
MFE of perfect match: -33.40
MFE of this site: -25.10
MFEratio: 0.751497005988024
Allen et al. score: 5.5
Paired Regions (query5'-query3',transcript3'-transcript5')
	1-16,2154-2139
Unpaired Regions (query5'-query3',transcript3'-transcript5')
	17-21,2138-2134	UP3: Unpaired region at 3' of query

Degradome data file: MsBBDMclean.fa_dd.txt
Degardome Category: 1
Degradome p-value: 0.0480529725138648
T-Plot file: MsBBTGT/msa-miR396a-5p_MsUN104763_2145_TPlot.pdf

Position	Reads	Category
40	1	4
131	1	4
137	1	4
260	1	4
262	1	4
281	1	4
293	1	4
407	2	2
408	1	4
463	1	4
527	1	4
590	1	4
601	1	4
610	1	4
615	1	4
624	1	4
629	1	4
630	1	4
634	1	4
637	1	4
644	1	4
665	1	4
668	1	4
669	1	4
676	1	4
678	1	4
683	1	4
689	1	4
696	1	4
720	1	4
722	1	4
790	1	4
816	1	4
848	1	4
859	1	4
890	1	4
891	1	4
900	1	4
929	1	4
932	1	4
946	1	4
969	1	4
976	3	1
977	1	4
982	1	4
1018	1	4
1033	1	4
1034	1	4
1038	1	4
1044	1	4
1064	1	4
1073	1	4
1078	1	4
1084	1	4
1087	1	4
1094	1	4
1099	1	4
1112	1	4
1114	1	4
1116	1	4
1122	1	4
1125	1	4
1126	1	4
1139	1	4
1167	1	4
1171	1	4
1172	1	4
1182	1	4
1187	1	4
1188	1	4
1193	1	4
1199	1	4
1204	1	4
1209	1	4
1216	1	4
1217	1	4
1222	1	4
1233	1	4
1234	1	4
1248	1	4
1252	1	4
1262	1	4
1277	1	4
1281	1	4
1291	2	2
1319	1	4
1321	1	4
1323	1	4
1336	1	4
1337	1	4
1339	2	2
1341	1	4
1344	1	4
1347	1	4
1356	1	4
1358	1	4
1366	1	4
1367	1	4
1369	1	4
1374	2	2
1376	1	4
1379	1	4
1394	1	4
1399	1	4
1405	1	4
1409	1	4
1410	1	4
1412	1	4
1443	1	4
1448	1	4
1484	1	4
1505	1	4
1510	1	4
1520	1	4
1537	1	4
1566	1	4
1569	1	4
1575	1	4
1577	1	4
1583	1	4
1605	1	4
1610	1	4
1612	1	4
1616	1	4
1646	1	4
1648	1	4
1656	1	4
1662	1	4
1664	1	4
1665	1	4
1679	1	4
1683	1	4
1684	1	4
1696	1	4
1700	1	4
1703	1	4
1709	1	4
1725	1	4
1728	1	4
1757	1	4
1760	1	4
1776	1	4
1777	1	4
1783	1	4
1792	1	4
1793	1	4
1797	1	4
1806	1	4
1808	1	4
1829	1	4
1835	1	4
1836	1	4
1845	1	4
1892	1	4
1901	1	4
1908	1	4
1920	2	2
1921	1	4
1940	1	4
1946	1	4
1949	1	4
1959	1	4
1964	1	4
1965	1	4
1967	1	4
1985	1	4
2001	1	4
2014	1	4
2019	1	4
2069	1	4
2082	1	4
2090	1	4
2093	1	4
2112	1	4
2137	1	4
2141	1	4
2145	3	1	<<<<<<<<<<
2146	1	4
2147	1	4
2148	1	4
2155	1	4
2156	1	4
2158	1	4
2161	1	4
2187	1	4
2209	1	4
2216	1	4
2219	1	4
2225	1	4
2246	1	4
2252	1	4
2271	1	4
2287	1	4
2363	1	4
2378	1	4
2387	1	4
2393	1	4
2399	1	4
2400	1	4
2410	1	4
2411	1	4
2423	1	4
2450	2	2
2454	2	2
2478	1	4
2517	1	4
2530	1	4
2568	1	4
2607	1	4
2626	1	4
2628	1	4
2652	1	4
2657	1	4
2662	1	4
2666	1	4
2671	1	4
2673	1	4
2676	1	4
2680	1	4
2684	1	4
2692	1	4
2694	1	4
2702	1	4
2723	1	4
2745	1	4
2757	1	4
2768	1	4
2777	1	4
2790	1	4
2802	1	4
2815	1	4
2816	1	4
2822	1	4
2837	1	4
2848	1	4
2851	1	4
2852	1	4
2853	1	4
2856	2	2
2858	1	4
2861	1	4
2863	1	4
2867	1	4
2879	1	4
2882	1	4
2901	1	4
2910	1	4
2940	1	4
2941	1	4
2943	1	4
2947	1	4
2951	1	4
2958	1	4
2969	1	4
2973	1	4
2979	1	4
2996	1	4
2999	1	4
3002	1	4
3007	1	4
3012	1	4
3020	1	4
3031	1	4
3034	1	4
3036	1	4
3037	1	4
3045	1	4
3059	1	4
3062	1	4
3065	2	2
3066	1	4
3070	1	4
3071	1	4
3072	1	4
3073	1	4
3076	1	4
3077	1	4
3080	1	4
3082	1	4
3083	1	4
3092	1	4
3120	1	4
3136	1	4
3140	1	4
3152	1	4
3155	1	4
3170	1	4
3172	1	4
3180	1	4
3188	1	4
3192	1	4
3206	1	4
3210	1	4
3212	1	4
3221	1	4
3240	1	4
3248	1	4
3254	1	4
3265	1	4
3266	2	2
3271	1	4
3272	1	4
3275	1	4
3277	2	2
3279	1	4
3282	1	4
3285	1	4
3300	1	4
3308	1	4
3311	1	4
3312	1	4
3313	1	4
3314	1	4
3317	1	4
3319	1	4
3324	1	4
3325	1	4
3326	1	4
3328	1	4
3331	2	2
3332	1	4
3334	1	4
3340	1	4
3351	3	1
3352	1	4
3359	1	4
3366	1	4
3369	1	4
3372	1	4
3374	1	4
3377	1	4
3378	1	4
3380	1	4
3381	1	4
3382	1	4
3383	1	4
3391	1	4
3394	1	4
3396	1	4
3400	1	4
3406	1	4
3407	1	4
3408	1	4
3409	1	4
3414	1	4
3416	1	4
3422	1	4
3426	1	4
3430	1	4
3431	1	4
3432	1	4
3434	1	4
3437	1	4
3440	1	4
3442	1	4
3443	1	4
3448	1	4
3455	1	4
3459	1	4
3461	1	4
3465	1	4
3470	1	4
3474	1	4
3475	1	4
3476	1	4
3477	1	4
3478	2	2
3479	1	4
3480	2	2
3482	3	1
3483	1	4
3486	1	4
3487	1	4
3490	2	2
3491	1	4
3493	1	4
3500	1	4
3529	1	4
3530	1	4
3539	1	4
3557	1	4
3564	1	4
3568	1	4
3579	1	4
3582	1	4
3590	1	4
3592	1	4
3614	1	4
3616	1	4
3640	1	4
3655	1	4
3708	1	4
3709	1	4
3716	1	4
3724	1	4
---------------------------------------------------
---------------------------------------------------

5' UUGGAUGAUGUGUGGGACGACG 3' Transcript: MsUN105188:190-211 Slice Site:202
   ||o||||||||o|||o||||  
3' AAUCUACUACAUACCUUGCUUU 5' Query: msa-miR0018

SiteID: MsUN105188:202
MFE of perfect match: -32.50
MFE of this site: -31.30
MFEratio: 0.963076923076923
Allen et al. score: 5.5
Paired Regions (query5'-query3',transcript3'-transcript5')
	3-22,209-190
Unpaired Regions (query5'-query3',transcript3'-transcript5')
	1-2,211-210	UP5: Unpaired region at 5' of query

Degradome data file: MsBBDMclean.fa_dd.txt
Degardome Category: 0
Degradome p-value: 0.00012000025463621
T-Plot file: MsBBTGT/msa-miR0018_MsUN105188_202_TPlot.pdf

Position	Reads	Category
2	1	4
11	1	4
12	1	4
18	1	4
117	1	4
134	1	4
202	3	0	<<<<<<<<<<
---------------------------------------------------
---------------------------------------------------

5' AGAGCUUAUGUACUUGGAAAU 3' Transcript: MsUN106315:1821-1841 Slice Site:1832
    |||||||| |||||| |   
3' ACUCGAAUAGAUGAACGUAUU 5' Query: msa-miR5231

SiteID: MsUN106315:1832
MFE of perfect match: -32.20
MFE of this site: -21.50
MFEratio: 0.667701863354037
Allen et al. score: 10
Paired Regions (query5'-query3',transcript3'-transcript5')
	4-4,1838-1838
	6-11,1836-1831
	13-20,1829-1822
Unpaired Regions (query5'-query3',transcript3'-transcript5')
	1-3,1841-1839	UP5: Unpaired region at 5' of query
	5-5,1837-1837	SIL: Symmetric internal loop
	12-12,1830-1830	SIL: Symmetric internal loop
	21-21,1821-1821	UP3: Unpaired region at 3' of query

Degradome data file: MsBBDMclean.fa_dd.txt
Degardome Category: 0
Degradome p-value: 0.0325795286839972
T-Plot file: MsBBTGT/msa-miR5231_MsUN106315_1832_TPlot.pdf

Position	Reads	Category
1127	1	4
1274	1	4
1432	1	4
1449	1	4
1450	1	4
1477	1	4
1478	1	4
1503	1	4
1504	1	4
1515	1	4
1554	1	4
1569	1	4
1587	1	4
1629	1	4
1645	1	4
1660	1	4
1703	1	4
1705	1	4
1711	1	4
1726	1	4
1772	1	4
1784	1	4
1805	1	4
1810	1	4
1812	1	4
1832	2	0	<<<<<<<<<<
1833	1	4
1841	1	4
1856	1	4
1865	1	4
1874	1	4
1880	1	4
1914	1	4
1918	1	4
1933	1	4
1951	1	4
2030	1	4
2047	1	4
2071	1	4
2074	1	4
2086	1	4
2113	1	4
2136	1	4
2141	1	4
2143	1	4
2144	1	4
2161	1	4
2219	1	4
2223	1	4
---------------------------------------------------
---------------------------------------------------

5' CCUCUUAUGGAAUGUCUCGGA 3' Transcript: MsUN110995:2282-2302 Slice Site:2293
   ||||o || o|||o|||||||
3' GGAGGCUAGUUUAUAGAGCCU 5' Query: msa-miR7697-5p

SiteID: MsUN110995:2293
MFE of perfect match: -37.20
MFE of this site: -27.60
MFEratio: 0.741935483870968
Allen et al. score: 4.5
Paired Regions (query5'-query3',transcript3'-transcript5')
	1-12,2302-2291
	14-15,2289-2288
	17-21,2286-2282
Unpaired Regions (query5'-query3',transcript3'-transcript5')
	13-13,2290-2290	SIL: Symmetric internal loop
	16-16,2287-2287	SIL: Symmetric internal loop

Degradome data file: MsBBDMclean.fa_dd.txt
Degardome Category: 2
Degradome p-value: 0.0336926057091124
T-Plot file: MsBBTGT/msa-miR7697-5p_MsUN110995_2293_TPlot.pdf

Position	Reads	Category
40	1	4
41	3	2
49	1	4
51	1	4
70	1	4
99	1	4
105	1	4
119	1	4
124	1	4
130	1	4
144	1	4
146	1	4
148	2	2
159	1	4
178	1	4
182	1	4
202	1	4
228	1	4
235	1	4
237	1	4
239	1	4
263	1	4
280	1	4
288	1	4
295	1	4
304	1	4
314	1	4
363	1	4
372	1	4
393	1	4
394	1	4
396	1	4
398	1	4
409	1	4
414	1	4
419	1	4
427	1	4
428	1	4
429	1	4
435	1	4
439	1	4
450	1	4
456	1	4
464	1	4
469	1	4
470	1	4
474	1	4
475	1	4
477	1	4
482	2	2
488	1	4
489	1	4
490	1	4
491	1	4
499	1	4
508	2	2
510	1	4
516	1	4
518	1	4
519	1	4
535	1	4
536	1	4
539	1	4
548	1	4
550	1	4
558	1	4
560	2	2
562	1	4
565	1	4
577	1	4
590	1	4
596	1	4
621	1	4
627	1	4
674	1	4
689	1	4
699	1	4
706	1	4
717	1	4
728	1	4
741	1	4
748	1	4
754	1	4
755	1	4
777	1	4
782	1	4
790	1	4
804	1	4
812	1	4
828	1	4
829	1	4
835	1	4
845	1	4
847	1	4
857	1	4
858	1	4
864	1	4
865	1	4
874	1	4
877	1	4
888	1	4
905	1	4
907	1	4
911	1	4
913	1	4
918	1	4
920	1	4
935	1	4
936	1	4
945	1	4
949	1	4
951	2	2
952	1	4
954	1	4
955	1	4
958	1	4
959	1	4
960	2	2
962	1	4
963	1	4
975	1	4
984	1	4
991	1	4
992	1	4
997	1	4
999	1	4
1002	1	4
1004	1	4
1010	1	4
1016	1	4
1019	1	4
1020	1	4
1033	1	4
1035	1	4
1037	1	4
1042	1	4
1045	1	4
1051	1	4
1053	2	2
1057	1	4
1066	1	4
1072	1	4
1076	2	2
1084	1	4
1103	1	4
1105	1	4
1111	1	4
1113	1	4
1115	1	4
1118	1	4
1120	1	4
1122	1	4
1128	1	4
1131	1	4
1137	1	4
1140	2	2
1153	2	2
1157	1	4
1162	1	4
1165	1	4
1170	1	4
1176	1	4
1187	1	4
1190	1	4
1191	1	4
1196	1	4
1198	1	4
1201	1	4
1214	1	4
1217	1	4
1221	1	4
1233	2	2
1234	1	4
1236	1	4
1241	1	4
1242	1	4
1245	2	2
1246	1	4
1248	1	4
1250	1	4
1251	3	2
1252	2	2
1254	1	4
1257	1	4
1265	1	4
1271	1	4
1278	1	4
1285	1	4
1289	1	4
1294	1	4
1299	1	4
1302	1	4
1314	1	4
1319	1	4
1320	1	4
1341	1	4
1347	1	4
1350	1	4
1359	1	4
1363	1	4
1370	1	4
1371	1	4
1387	1	4
1390	1	4
1393	1	4
1396	1	4
1397	1	4
1398	1	4
1400	1	4
1402	1	4
1405	1	4
1407	1	4
1411	1	4
1412	1	4
1413	1	4
1418	2	2
1419	3	2
1422	1	4
1424	1	4
1429	1	4
1430	1	4
1431	1	4
1436	1	4
1441	1	4
1447	1	4
1448	1	4
1450	2	2
1451	1	4
1459	1	4
1460	1	4
1462	1	4
1463	1	4
1478	2	2
1479	1	4
1480	1	4
1483	1	4
1484	1	4
1486	1	4
1490	1	4
1491	2	2
1492	3	2
1495	1	4
1498	1	4
1504	1	4
1509	1	4
1510	1	4
1516	1	4
1518	1	4
1519	1	4
1520	2	2
1524	1	4
1526	1	4
1527	1	4
1529	1	4
1531	2	2
1534	1	4
1535	1	4
1536	2	2
1538	2	2
1539	1	4
1540	1	4
1541	1	4
1542	1	4
1549	1	4
1555	1	4
1557	1	4
1563	1	4
1568	1	4
1572	1	4
1573	2	2
1583	1	4
1584	1	4
1587	1	4
1589	2	2
1590	1	4
1598	1	4
1599	1	4
1600	1	4
1605	1	4
1609	1	4
1618	1	4
1621	1	4
1625	1	4
1627	1	4
1628	1	4
1630	1	4
1631	1	4
1632	1	4
1636	1	4
1638	1	4
1639	1	4
1640	1	4
1642	2	2
1644	1	4
1647	1	4
1649	1	4
1650	1	4
1651	1	4
1652	1	4
1656	1	4
1658	1	4
1659	1	4
1660	1	4
1661	1	4
1666	1	4
1671	1	4
1673	1	4
1676	2	2
1677	1	4
1679	2	2
1684	1	4
1685	1	4
1689	1	4
1690	1	4
1693	1	4
1697	1	4
1699	1	4
1700	1	4
1702	1	4
1703	2	2
1704	1	4
1705	1	4
1709	2	2
1710	1	4
1711	1	4
1714	1	4
1715	1	4
1716	1	4
1717	1	4
1718	1	4
1720	1	4
1721	1	4
1723	1	4
1724	2	2
1725	2	2
1726	1	4
1729	1	4
1730	1	4
1731	1	4
1733	1	4
1734	2	2
1736	1	4
1738	2	2
1739	1	4
1740	1	4
1741	1	4
1744	2	2
1745	1	4
1746	2	2
1748	2	2
1751	2	2
1752	2	2
1753	1	4
1754	1	4
1755	1	4
1757	1	4
1758	1	4
1759	1	4
1760	1	4
1762	1	4
1763	1	4
1767	1	4
1769	1	4
1770	1	4
1772	1	4
1773	1	4
1774	1	4
1778	1	4
1779	1	4
1780	1	4
1781	1	4
1783	1	4
1784	1	4
1785	1	4
1786	2	2
1787	2	2
1788	1	4
1789	1	4
1792	1	4
1793	1	4
1796	2	2
1797	1	4
1801	1	4
1803	2	2
1804	2	2
1805	1	4
1806	1	4
1809	1	4
1810	1	4
1811	1	4
1814	1	4
1818	2	2
1820	2	2
1821	1	4
1824	2	2
1825	2	2
1826	1	4
1828	2	2
1829	1	4
1830	1	4
1831	3	2
1832	3	2
1833	2	2
1834	3	2
1837	2	2
1838	1	4
1839	1	4
1840	1	4
1841	2	2
1842	1	4
1843	1	4
1850	1	4
1851	1	4
1852	1	4
1855	1	4
1860	1	4
1862	2	2
1864	1	4
1867	1	4
1868	1	4
1872	2	2
1873	1	4
1875	1	4
1878	2	2
1880	1	4
1881	2	2
1882	1	4
1884	1	4
1885	1	4
1886	1	4
1888	1	4
1889	1	4
1890	1	4
1893	1	4
1894	1	4
1896	1	4
1897	1	4
1898	1	4
1899	2	2
1900	1	4
1901	1	4
1902	2	2
1904	1	4
1905	1	4
1906	1	4
1907	1	4
1908	1	4
1909	2	2
1910	1	4
1911	1	4
1912	1	4
1913	1	4
1914	1	4
1915	2	2
1916	2	2
1918	1	4
1919	2	2
1926	1	4
1934	1	4
1936	1	4
1942	1	4
1943	1	4
1944	1	4
1945	1	4
1947	1	4
1950	1	4
1955	1	4
1959	2	2
1961	1	4
1962	1	4
1966	1	4
1967	1	4
1968	1	4
1970	1	4
1971	1	4
1972	1	4
1973	2	2
1974	1	4
1980	2	2
1981	1	4
1983	1	4
1986	2	2
1987	2	2
1988	2	2
1989	1	4
1990	2	2
1991	2	2
1992	1	4
1995	2	2
1996	1	4
1997	2	2
1998	1	4
2000	1	4
2001	2	2
2002	1	4
2003	1	4
2004	2	2
2005	2	2
2006	2	2
2007	1	4
2008	1	4
2009	2	2
2011	1	4
2012	2	2
2013	2	2
2014	2	2
2016	2	2
2017	1	4
2020	1	4
2021	3	2
2022	2	2
2023	1	4
2025	1	4
2026	1	4
2027	1	4
2031	1	4
2032	1	4
2034	1	4
2035	1	4
2036	1	4
2038	1	4
2039	1	4
2041	1	4
2042	2	2
2043	1	4
2045	1	4
2046	1	4
2047	1	4
2048	2	2
2049	1	4
2050	1	4
2056	1	4
2061	1	4
2063	1	4
2065	2	2
2067	1	4
2070	2	2
2071	1	4
2072	2	2
2073	2	2
2074	1	4
2075	1	4
2076	1	4
2077	1	4
2078	2	2
2081	1	4
2082	1	4
2083	1	4
2084	1	4
2085	1	4
2087	1	4
2088	2	2
2089	1	4
2090	1	4
2091	1	4
2092	1	4
2093	1	4
2094	1	4
2095	2	2
2098	1	4
2099	2	2
2100	2	2
2103	1	4
2104	2	2
2105	1	4
2106	2	2
2108	1	4
2110	1	4
2111	1	4
2112	1	4
2115	1	4
2119	3	2
2120	3	2
2121	1	4
2122	3	2
2123	1	4
2125	1	4
2126	1	4
2129	1	4
2130	4	1
2131	1	4
2132	1	4
2133	2	2
2134	1	4
2135	1	4
2136	2	2
2137	1	4
2138	1	4
2139	2	2
2144	1	4
2145	1	4
2146	2	2
2147	1	4
2148	1	4
2150	1	4
2153	1	4
2157	1	4
2158	2	2
2162	1	4
2163	2	2
2164	1	4
2165	1	4
2167	1	4
2171	2	2
2172	1	4
2174	1	4
2176	1	4
2182	1	4
2192	1	4
2194	1	4
2207	1	4
2209	1	4
2213	1	4
2214	2	2
2215	2	2
2216	2	2
2217	2	2
2218	1	4
2219	1	4
2220	1	4
2221	1	4
2222	1	4
2223	2	2
2224	1	4
2225	1	4
2228	1	4
2230	1	4
2234	1	4
2235	1	4
2236	1	4
2237	2	2
2238	1	4
2239	1	4
2240	1	4
2243	1	4
2244	2	2
2245	1	4
2248	1	4
2254	1	4
2256	1	4
2262	1	4
2266	1	4
2267	2	2
2268	1	4
2270	1	4
2271	1	4
2272	3	2
2273	2	2
2274	1	4
2275	1	4
2277	2	2
2278	2	2
2279	2	2
2280	1	4
2284	1	4
2285	1	4
2288	2	2
2289	1	4
2291	1	4
2292	1	4
2293	2	2	<<<<<<<<<<
2294	2	2
2297	1	4
2298	2	2
2299	1	4
2302	1	4
2303	1	4
2304	1	4
2305	1	4
2306	1	4
2309	1	4
2310	1	4
2311	1	4
2312	2	2
2314	2	2
2315	1	4
2320	1	4
2321	1	4
2322	1	4
2328	1	4
2331	1	4
2335	1	4
2337	2	2
2338	1	4
2344	1	4
2347	1	4
2350	1	4
2352	1	4
2357	1	4
2361	1	4
2369	1	4
2370	2	2
2371	1	4
2374	2	2
2375	1	4
2376	3	2
2377	2	2
2378	1	4
2379	1	4
2380	2	2
2381	1	4
2382	1	4
2383	1	4
2384	1	4
2386	1	4
2387	1	4
2395	1	4
2400	1	4
2401	1	4
2405	1	4
2406	1	4
2408	2	2
2409	1	4
2426	2	2
2430	1	4
2438	1	4
2443	1	4
2447	1	4
2449	2	2
2450	2	2
2451	1	4
2452	1	4
2453	2	2
2454	2	2
2459	1	4
2463	1	4
2464	1	4
2465	1	4
2466	1	4
2467	1	4
2469	1	4
2477	1	4
2480	2	2
2481	1	4
2482	2	2
2483	1	4
2486	1	4
2487	1	4
2488	2	2
2489	1	4
2490	3	2
2491	1	4
2492	1	4
2493	1	4
2496	1	4
2497	1	4
2502	1	4
2503	1	4
2506	1	4
2510	1	4
2513	1	4
2515	1	4
2516	1	4
2517	1	4
2521	1	4
2525	1	4
2528	2	2
2531	1	4
2533	1	4
2539	1	4
2540	1	4
2554	2	2
2555	1	4
2556	2	2
2559	2	2
2560	2	2
2561	4	1
2562	1	4
2563	2	2
2564	1	4
2565	1	4
2566	1	4
2569	1	4
2570	1	4
2572	1	4
2573	2	2
2574	1	4
2575	1	4
2576	1	4
2593	1	4
2595	1	4
2596	1	4
---------------------------------------------------
---------------------------------------------------

5' CCUAGAUGAAGAUGGUACACAUG 3' Transcript: MsUN113450:626-648 Slice Site:638
   ||o|||o|||||||| ||||||o
3' GGGUCUGCUUCUACC-UGUGUAU 5' Query: msa-miR0063

SiteID: MsUN113450:638
MFE of perfect match: -40.90
MFE of this site: -34.70
MFEratio: 0.84841075794621
Allen et al. score: 3.5
Paired Regions (query5'-query3',transcript3'-transcript5')
	1-7,648-642
	8-22,640-626
Unpaired Regions (query5'-query3',transcript3'-transcript5')
	x-x,641-641	BULt: Bulge on transcript side

Degradome data file: MsBBDMclean.fa_dd.txt
Degardome Category: 4
Degradome p-value: 0.0258943434941944
T-Plot file: MsBBTGT/msa-miR0063_MsUN113450_638_TPlot.pdf

Position	Reads	Category
4	1	4
5	1	4
9	1	4
12	1	4
16	1	4
19	1	4
22	1	4
28	1	4
30	2	2
32	2	2
33	1	4
34	1	4
53	1	4
66	1	4
74	1	4
81	1	4
105	1	4
133	1	4
234	1	4
268	1	4
276	1	4
280	1	4
314	1	4
315	1	4
338	1	4
344	1	4
350	1	4
380	1	4
394	1	4
403	1	4
418	1	4
471	1	4
472	1	4
475	1	4
477	1	4
482	1	4
547	1	4
550	1	4
564	1	4
593	1	4
595	1	4
599	2	2
600	1	4
602	1	4
621	1	4
622	1	4
625	1	4
638	1	4	<<<<<<<<<<
654	1	4
656	1	4
665	1	4
672	1	4
678	1	4
690	1	4
693	1	4
705	1	4
718	1	4
727	1	4
732	2	2
736	1	4
738	2	2
739	1	4
740	2	2
741	1	4
742	1	4
744	1	4
747	1	4
751	2	2
752	1	4
754	1	4
758	1	4
761	1	4
765	1	4
769	1	4
772	1	4
775	1	4
782	1	4
784	1	4
789	1	4
794	1	4
795	1	4
797	1	4
800	1	4
802	1	4
804	1	4
805	1	4
810	1	4
812	1	4
813	2	2
814	2	2
815	1	4
816	2	2
829	1	4
831	1	4
835	1	4
838	1	4
844	1	4
850	1	4
854	1	4
855	1	4
861	1	4
873	1	4
879	1	4
896	1	4
897	1	4
903	2	2
906	1	4
907	1	4
909	1	4
913	1	4
920	1	4
926	1	4
930	1	4
931	1	4
933	1	4
937	1	4
938	1	4
939	1	4
941	1	4
942	1	4
946	1	4
948	1	4
949	1	4
961	2	2
962	1	4
963	2	2
964	3	0
965	2	2
966	1	4
973	1	4
980	1	4
982	2	2
990	1	4
993	1	4
997	1	4
998	1	4
999	1	4
1003	1	4
1006	1	4
1009	1	4
1013	1	4
1014	1	4
1017	1	4
1022	1	4
1030	2	2
1041	1	4
1044	1	4
1046	1	4
1051	1	4
1059	1	4
1061	1	4
1062	1	4
1065	1	4
1067	1	4
1072	1	4
1077	2	2
1078	1	4
---------------------------------------------------
---------------------------------------------------

5' UUGGAUGAUGUGUGGAA-GAAA 3' Transcript: MsUN115233:989-1009 Slice Site:1001
   ||o||||||||o||||| ||||
3' AAUCUACUACAUACCUUGCUUU 5' Query: msa-miR0018

SiteID: MsUN115233:1001
MFE of perfect match: -32.50
MFE of this site: -27.10
MFEratio: 0.833846153846154
Allen et al. score: 3.5
Paired Regions (query5'-query3',transcript3'-transcript5')
	1-4,1009-1006
	6-22,1005-989
Unpaired Regions (query5'-query3',transcript3'-transcript5')
	5-5,x-x	BULq: Bulge on query side

Degradome data file: MsBBDMclean.fa_dd.txt
Degardome Category: 2
Degradome p-value: 0.0396954330784611
T-Plot file: MsBBTGT/msa-miR0018_MsUN115233_1001_TPlot.pdf

Position	Reads	Category
41	1	4
57	1	4
63	1	4
67	1	4
120	1	4
131	1	4
159	1	4
219	1	4
263	1	4
266	1	4
269	1	4
293	1	4
317	1	4
331	1	4
333	1	4
397	1	4
402	1	4
422	1	4
424	1	4
425	1	4
502	1	4
506	1	4
537	1	4
559	1	4
565	1	4
645	1	4
656	1	4
663	1	4
669	1	4
706	1	4
760	1	4
773	1	4
801	1	4
829	1	4
895	1	4
905	1	4
930	1	4
966	2	2
974	1	4
988	1	4
1001	2	2	<<<<<<<<<<
1004	1	4
1007	1	4
1052	1	4
1071	1	4
1073	3	1
1083	1	4
1103	1	4
1106	1	4
1126	1	4
1168	1	4
1179	1	4
1183	1	4
1187	1	4
1195	1	4
1240	1	4
1254	1	4
1271	1	4
1280	1	4
1313	1	4
1320	1	4
1324	1	4
1325	1	4
1369	1	4
1391	1	4
1407	1	4
1409	1	4
1417	1	4
1450	1	4
1475	1	4
1491	1	4
1499	1	4
1504	1	4
1508	2	2
1514	2	2
1515	1	4
1516	1	4
1517	1	4
1532	1	4
1538	1	4
1578	1	4
1584	1	4
1591	1	4
1593	1	4
1596	1	4
1602	1	4
1605	1	4
1608	1	4
1609	1	4
1611	1	4
1613	1	4
1633	1	4
1634	1	4
1650	2	2
1653	1	4
1654	1	4
1663	2	2
1699	2	2
1700	1	4
1704	1	4
1722	1	4
1727	1	4
1729	1	4
1734	1	4
1739	1	4
1740	1	4
1746	1	4
1753	1	4
1755	1	4
1772	1	4
1777	1	4
1791	1	4
1805	1	4
1809	1	4
1820	1	4
1837	1	4
1847	1	4
1884	1	4
1887	1	4
1888	1	4
1889	1	4
1890	1	4
1909	1	4
1916	1	4
1927	1	4
1934	1	4
1936	1	4
1941	1	4
1952	2	2
1955	1	4
1957	1	4
1967	1	4
1990	1	4
2035	1	4
2038	1	4
2044	1	4
2047	1	4
2050	1	4
2059	2	2
2060	1	4
2063	1	4
2077	1	4
2080	1	4
2086	1	4
2094	1	4
2101	1	4
2105	1	4
2119	1	4
2126	1	4
2134	1	4
2136	1	4
2138	1	4
2141	1	4
2144	1	4
2145	1	4
2147	1	4
2159	1	4
2160	1	4
2166	1	4
2168	1	4
2169	1	4
2177	1	4
2181	2	2
2187	1	4
2191	1	4
2195	1	4
2197	1	4
2199	2	2
2202	1	4
2204	1	4
2209	1	4
2215	1	4
2217	1	4
2240	1	4
2247	1	4
2266	1	4
2273	1	4
2286	1	4
2303	1	4
2306	2	2
2307	1	4
2311	2	2
2313	1	4
2340	1	4
2347	1	4
2348	1	4
2350	1	4
2359	1	4
2364	1	4
2367	1	4
2368	1	4
2369	1	4
2373	1	4
2389	1	4
2410	1	4
2416	1	4
2419	1	4
2427	1	4
2442	1	4
2448	1	4
2451	1	4
2454	1	4
2559	1	4
2567	1	4
2571	1	4
2572	1	4
2573	1	4
2574	1	4
2575	1	4
2576	2	2
2580	1	4
2582	1	4
2583	1	4
2584	1	4
2585	1	4
2590	1	4
2591	1	4
2593	2	2
2600	1	4
2601	1	4
2603	2	2
2604	1	4
2607	1	4
2610	1	4
2614	1	4
2617	1	4
2618	2	2
2623	1	4
2643	2	2
2651	1	4
2653	2	2
2654	1	4
2660	1	4
2670	1	4
2672	1	4
2676	1	4
2677	1	4
2678	2	2
2691	1	4
2694	1	4
2696	1	4
2726	1	4
2727	1	4
2728	1	4
2729	1	4
2731	2	2
2734	2	2
2735	1	4
2737	1	4
2738	2	2
2739	1	4
2742	1	4
2743	1	4
2748	1	4
2750	1	4
2752	1	4
2754	1	4
2757	1	4
2760	1	4
2770	1	4
2791	2	2
2794	1	4
2798	1	4
2799	1	4
2800	1	4
2801	1	4
2802	1	4
2810	1	4
2812	1	4
2813	2	2
2814	1	4
2815	2	2
2816	2	2
2819	1	4
2822	1	4
2828	1	4
2847	1	4
2854	1	4
2859	1	4
2861	1	4
2864	1	4
2865	2	2
2867	1	4
2870	1	4
2880	1	4
2881	1	4
2882	1	4
2883	1	4
2884	1	4
2891	1	4
2892	1	4
2893	1	4
2894	1	4
2927	1	4
2928	1	4
2929	1	4
2932	1	4
2933	1	4
2935	1	4
2937	1	4
2939	1	4
2940	1	4
2948	1	4
2956	1	4
2957	1	4
2961	1	4
2962	1	4
2964	1	4
2974	1	4
2987	1	4
2998	1	4
3000	2	2
3004	1	4
3009	1	4
3010	1	4
3011	2	2
3012	1	4
3013	2	2
3015	1	4
3018	1	4
3019	3	1
3020	1	4
3022	1	4
3024	1	4
3025	2	2
3026	2	2
3027	1	4
3028	2	2
3030	1	4
3033	1	4
3034	1	4
3035	1	4
3038	1	4
3039	2	2
3040	1	4
3043	1	4
3045	1	4
3046	1	4
3062	2	2
3064	2	2
3068	1	4
3069	1	4
3071	1	4
3072	1	4
3073	2	2
3078	1	4
3079	2	2
3081	1	4
3082	1	4
3084	1	4
3086	1	4
3087	1	4
3089	2	2
3094	1	4
3095	1	4
3096	1	4
3099	1	4
3102	2	2
3103	1	4
3104	1	4
3106	1	4
3107	1	4
3108	2	2
3110	1	4
3112	2	2
3113	1	4
---------------------------------------------------
