# Supplementary material for: Genome-Wide Investigation of MicroRNAs and Their Targets in Response to Freezing Stress in Medicago sativa L., Based on High-Throughput Sequencing
Source: G3 (Bethesda). 2016 Jan 20;6(3):755–65. doi: 10.1534/g3.115.025981 (PMC4777136; doi:10.1534/g3.115.025981)
Supplement: Supporting Information [file supp_g3.115.025981_MsDEMO_Freezing.txt]

# CleaveLand4 4.3
# 2015年 03月 10日 星期二 16:47:49 CST
# Degradome Density File: MsCCDMclean.fa_dd.txt
# Query Alignment file: miRNA_matseq.fa_GSTAr.txt
# Transcriptome: /home/medicago/miRNA/database/MsUniGene.fasta
# P-value cutoff: 0.05
# Category cutoff: 4
# Output Format: Pretty
---------------------------------------------------

5' UAAAACGUAAAGGAUGAGAU 3' Transcript: MsUN000154:1514-1533 Slice Site:1524
     ||||||||||||| |o|o
3' UAUUUGCAUUUCCUAGUUUG 5' Query: msa-miR2641

SiteID: MsUN000154:1524
MFE of perfect match: -26.90
MFE of this site: -21.00
MFEratio: 0.780669144981413
Allen et al. score: 5.5
Paired Regions (query5'-query3',transcript3'-transcript5')
	1-4,1533-1530
	6-18,1528-1516
Unpaired Regions (query5'-query3',transcript3'-transcript5')
	5-5,1529-1529	SIL: Symmetric internal loop
	19-20,1515-1514	UP3: Unpaired region at 3' of query

Degradome data file: MsCCDMclean.fa_dd.txt
Degardome Category: 0
Degradome p-value: 0.00964105939540461
T-Plot file: MsCCTGT/msa-miR2641_MsUN000154_1524_TPlot.pdf

Position	Reads	Category
390	1	4
435	1	4
472	1	4
711	1	4
727	1	4
888	1	4
933	1	4
961	1	4
1023	1	4
1024	1	4
1037	1	4
1069	1	4
1083	1	4
1091	1	4
1098	1	4
1103	1	4
1113	1	4
1122	1	4
1155	1	4
1158	1	4
1188	1	4
1242	1	4
1276	1	4
1314	1	4
1356	1	4
1388	1	4
1390	1	4
1396	1	4
1402	1	4
1410	1	4
1419	1	4
1427	1	4
1432	1	4
1433	1	4
1435	1	4
1436	1	4
1437	1	4
1516	1	4
1517	1	4
1524	2	0	<<<<<<<<<<
1525	1	4
1541	1	4
1542	1	4
1548	1	4
1549	1	4
1554	1	4
1580	1	4
---------------------------------------------------
---------------------------------------------------

5' GUAGGUCA-AUGAACUAUGA 3' Transcript: MsUN001804:1139-1157 Slice Site:1148
   |||||||| ||o||||| | 
3' CAUCCAGUAUAUUUGAUUCA 5' Query: msa-miR2605

SiteID: MsUN001804:1148
MFE of perfect match: -28.40
MFE of this site: -20.30
MFEratio: 0.714788732394366
Allen et al. score: 6
Paired Regions (query5'-query3',transcript3'-transcript5')
	2-2,1156-1156
	4-11,1154-1147
	13-20,1146-1139
Unpaired Regions (query5'-query3',transcript3'-transcript5')
	1-1,1157-1157	UP5: Unpaired region at 5' of query
	3-3,1155-1155	SIL: Symmetric internal loop
	12-12,x-x	BULq: Bulge on query side

Degradome data file: MsCCDMclean.fa_dd.txt
Degardome Category: 1
Degradome p-value: 0.0266061593751168
T-Plot file: MsCCTGT/msa-miR2605_MsUN001804_1148_TPlot.pdf

Position	Reads	Category
22	1	4
34	1	4
90	1	4
104	1	4
109	1	4
142	1	4
144	1	4
156	1	4
208	1	4
244	1	4
247	1	4
340	1	4
346	1	4
352	1	4
358	1	4
360	1	4
389	1	4
394	1	4
446	1	4
465	1	4
473	1	4
490	1	4
496	1	4
497	2	1
498	1	4
499	1	4
502	1	4
504	1	4
517	1	4
522	1	4
529	1	4
532	1	4
567	1	4
597	1	4
602	1	4
610	1	4
644	1	4
669	1	4
676	1	4
695	1	4
700	1	4
705	1	4
706	1	4
713	1	4
716	1	4
742	1	4
775	1	4
793	1	4
795	1	4
808	1	4
809	1	4
810	1	4
828	1	4
832	1	4
836	1	4
845	1	4
851	1	4
854	1	4
855	1	4
864	1	4
867	1	4
870	1	4
872	1	4
889	1	4
895	1	4
907	1	4
915	1	4
924	1	4
936	1	4
945	1	4
947	1	4
950	1	4
979	1	4
980	1	4
990	1	4
991	1	4
993	1	4
994	1	4
1041	1	4
1045	1	4
1049	1	4
1052	1	4
1062	1	4
1063	1	4
1069	1	4
1084	1	4
1111	1	4
1113	1	4
1123	1	4
1124	1	4
1126	1	4
1128	1	4
1141	1	4
1148	2	1	<<<<<<<<<<
1160	1	4
1166	1	4
1167	2	1
1169	1	4
1171	1	4
1172	1	4
1173	1	4
1188	1	4
1201	1	4
1202	1	4
1206	1	4
1210	1	4
1218	1	4
1219	1	4
1220	1	4
1224	1	4
1225	1	4
1233	1	4
1257	1	4
1268	1	4
1271	1	4
1272	1	4
1276	1	4
1283	2	1
1289	1	4
1295	1	4
1298	1	4
1301	1	4
1312	1	4
1313	1	4
1314	1	4
1316	1	4
1319	1	4
1321	1	4
1323	1	4
1326	1	4
1334	1	4
1335	1	4
1336	1	4
1338	1	4
1339	1	4
1340	1	4
1345	1	4
1346	1	4
1348	1	4
1349	1	4
1351	1	4
1352	1	4
1355	1	4
1383	1	4
1403	1	4
1409	1	4
1454	1	4
1484	1	4
1490	1	4
1533	1	4
1541	2	1
1542	1	4
1543	1	4
1734	1	4
---------------------------------------------------
---------------------------------------------------

5' CCGGCAAAUCAUUCUUGGCUU 3' Transcript: MsUN004554:976-996 Slice Site:987
   |||||||||||oo||||||| 
3' GGCCGUUUAGUGGGAACCGAC 5' Query: msa-miR169c

SiteID: MsUN004554:987
MFE of perfect match: -42.60
MFE of this site: -36.70
MFEratio: 0.86150234741784
Allen et al. score: 3
Paired Regions (query5'-query3',transcript3'-transcript5')
	2-21,995-976
Unpaired Regions (query5'-query3',transcript3'-transcript5')
	1-1,996-996	UP5: Unpaired region at 5' of query

Degradome data file: MsCCDMclean.fa_dd.txt
Degardome Category: 2
Degradome p-value: 0.00250054075474193
T-Plot file: MsCCTGT/msa-miR169c_MsUN004554_987_TPlot.pdf

Position	Reads	Category
1	1	4
187	1	4
224	1	4
225	1	4
229	1	4
253	1	4
272	1	4
273	1	4
287	1	4
307	1	4
313	1	4
318	1	4
331	1	4
366	1	4
367	1	4
392	1	4
421	1	4
448	1	4
454	2	2
491	1	4
535	1	4
562	1	4
565	1	4
566	1	4
590	1	4
593	1	4
633	1	4
635	1	4
639	1	4
642	1	4
643	1	4
653	1	4
658	1	4
664	1	4
678	1	4
683	1	4
714	1	4
749	1	4
753	1	4
766	1	4
790	1	4
793	1	4
825	1	4
871	1	4
897	1	4
916	1	4
922	1	4
938	2	2
939	1	4
940	1	4
941	1	4
943	1	4
944	1	4
970	1	4
985	1	4
987	3	2	<<<<<<<<<<
993	1	4
1010	1	4
1028	1	4
1046	1	4
1050	1	4
1060	1	4
1067	1	4
1098	1	4
1101	1	4
1109	1	4
1110	1	4
1116	1	4
1121	2	2
1122	2	2
1128	1	4
1139	1	4
1140	1	4
1148	1	4
1156	1	4
1164	1	4
1165	1	4
1166	1	4
1169	4	0
1170	2	2
1171	1	4
1172	1	4
1175	2	2
1177	1	4
1182	1	4
1183	1	4
1193	1	4
1207	1	4
1208	2	2
1209	2	2
1210	2	2
1211	2	2
1212	1	4
1214	1	4
1215	2	2
1218	1	4
1219	2	2
1221	1	4
1222	1	4
1223	1	4
1226	1	4
1227	2	2
1228	1	4
1229	2	2
1232	2	2
1235	2	2
1236	2	2
1237	2	2
1238	1	4
1239	2	2
1241	2	2
1242	2	2
1244	1	4
1246	2	2
1247	3	2
1249	1	4
1250	1	4
1255	1	4
1260	1	4
1262	1	4
1263	1	4
1268	1	4
1271	1	4
1272	1	4
1274	1	4
1281	1	4
1285	1	4
1288	1	4
1289	1	4
1307	1	4
1310	1	4
---------------------------------------------------
---------------------------------------------------

5' CAGGCAAAUCAUCCUUGGCUU 3' Transcript: MsUN004975:980-1000 Slice Site:991
     |||||||||o|||||||| 
3' GGCCGUUUAGUGGGAACCGAC 5' Query: msa-miR169c

SiteID: MsUN004975:991
MFE of perfect match: -42.60
MFE of this site: -33.70
MFEratio: 0.791079812206573
Allen et al. score: 4
Paired Regions (query5'-query3',transcript3'-transcript5')
	2-19,999-982
Unpaired Regions (query5'-query3',transcript3'-transcript5')
	1-1,1000-1000	UP5: Unpaired region at 5' of query
	20-21,981-980	UP3: Unpaired region at 3' of query

Degradome data file: MsCCDMclean.fa_dd.txt
Degardome Category: 2
Degradome p-value: 0.00748287978716866
T-Plot file: MsCCTGT/msa-miR169c_MsUN004975_991_TPlot.pdf

Position	Reads	Category
3	1	4
21	1	4
225	1	4
291	1	4
485	1	4
494	1	4
495	1	4
528	1	4
591	1	4
605	1	4
617	1	4
720	1	4
724	1	4
744	1	4
747	1	4
780	1	4
791	1	4
807	1	4
814	1	4
822	1	4
845	1	4
869	1	4
872	2	2
873	1	4
888	1	4
890	1	4
898	1	4
901	1	4
902	1	4
903	1	4
915	1	4
927	1	4
929	1	4
962	1	4
965	1	4
967	1	4
969	1	4
970	2	2
988	1	4
989	1	4
991	3	2	<<<<<<<<<<
992	1	4
1000	1	4
1003	1	4
1004	1	4
1007	1	4
1025	1	4
1034	1	4
1038	1	4
1050	1	4
1055	1	4
1057	1	4
1060	1	4
1062	1	4
1063	1	4
1065	2	2
1066	1	4
1068	1	4
1071	5	0
1072	1	4
1073	1	4
1074	2	2
1075	1	4
1082	1	4
1083	2	2
1084	1	4
1086	1	4
1089	1	4
1093	1	4
1100	1	4
1101	2	2
1103	1	4
1109	1	4
1110	1	4
1111	1	4
1112	1	4
1114	1	4
1115	4	2
1126	1	4
1137	1	4
1144	1	4
1147	1	4
1148	1	4
1149	1	4
1150	1	4
1151	2	2
1155	1	4
1156	2	2
1157	1	4
1158	2	2
1159	1	4
1161	1	4
1162	2	2
1163	1	4
1165	2	2
1166	1	4
1168	1	4
1169	1	4
1170	1	4
1171	1	4
1173	1	4
1174	1	4
1175	1	4
1177	1	4
1178	1	4
1179	2	2
1180	2	2
1186	1	4
1188	1	4
1189	1	4
1194	1	4
1199	1	4
1201	1	4
1206	1	4
1210	1	4
1211	1	4
1228	1	4
1232	1	4
1233	1	4
1265	1	4
1292	1	4
---------------------------------------------------
---------------------------------------------------

5' UUGGAUGAUGUUUGGGAUGAAA 3' Transcript: MsUN005346:169-190 Slice Site:181
   ||o|||||||| |||o|o||||
3' AAUCUACUACAUACCUUGCUUU 5' Query: msa-miR0018

SiteID: MsUN005346:181
MFE of perfect match: -32.50
MFE of this site: -27.50
MFEratio: 0.846153846153846
Allen et al. score: 4.5
Paired Regions (query5'-query3',transcript3'-transcript5')
	1-10,190-181
	12-22,179-169
Unpaired Regions (query5'-query3',transcript3'-transcript5')
	11-11,180-180	SIL: Symmetric internal loop

Degradome data file: MsCCDMclean.fa_dd.txt
Degardome Category: 0
Degradome p-value: 0.00169009697283151
T-Plot file: MsCCTGT/msa-miR0018_MsUN005346_181_TPlot.pdf

Position	Reads	Category
181	2	0	<<<<<<<<<<
200	1	4
---------------------------------------------------
---------------------------------------------------

5' CUUGUGAUUUUCAGUG-UACUCC 3' Transcript: MsUN006428:972-993 Slice Site:985
   |||||| ||o|||||| o|||||
3' GAACAC-AAGAGUCACAGUGAGG 5' Query: msa-miR398a-5p

SiteID: MsUN006428:985
MFE of perfect match: -40.50
MFE of this site: -29.20
MFEratio: 0.720987654320988
Allen et al. score: 4.5
Paired Regions (query5'-query3',transcript3'-transcript5')
	1-6,993-988
	8-16,987-979
	17-22,977-972
Unpaired Regions (query5'-query3',transcript3'-transcript5')
	7-7,x-x	BULq: Bulge on query side
	x-x,978-978	BULt: Bulge on transcript side

Degradome data file: MsCCDMclean.fa_dd.txt
Degardome Category: 2
Degradome p-value: 0.029597231044164
T-Plot file: MsCCTGT/msa-miR398a-5p_MsUN006428_985_TPlot.pdf

Position	Reads	Category
85	1	4
86	1	4
92	1	4
98	1	4
129	1	4
140	1	4
181	1	4
208	1	4
293	1	4
386	1	4
395	1	4
398	1	4
409	1	4
456	1	4
457	1	4
466	1	4
469	1	4
484	1	4
491	1	4
528	1	4
537	1	4
550	1	4
571	1	4
573	1	4
576	1	4
593	1	4
599	1	4
605	1	4
611	1	4
617	1	4
623	1	4
625	1	4
630	1	4
642	1	4
643	1	4
652	1	4
656	1	4
660	1	4
664	1	4
670	1	4
672	1	4
680	1	4
690	1	4
700	1	4
716	1	4
717	1	4
724	1	4
732	1	4
740	1	4
742	1	4
749	1	4
771	1	4
772	1	4
793	1	4
797	1	4
809	1	4
810	1	4
846	1	4
871	1	4
877	1	4
878	1	4
882	1	4
902	1	4
908	1	4
909	1	4
915	1	4
916	1	4
918	1	4
930	1	4
931	1	4
932	1	4
933	1	4
936	1	4
942	1	4
945	1	4
949	1	4
956	1	4
964	1	4
981	1	4
985	2	2	<<<<<<<<<<
986	1	4
987	1	4
998	1	4
999	1	4
1002	1	4
1012	1	4
1019	1	4
1023	1	4
1025	1	4
1034	1	4
1041	2	2
1047	1	4
1050	1	4
1060	1	4
1061	1	4
1062	1	4
1065	1	4
1066	1	4
1067	2	2
1068	1	4
1082	1	4
1086	1	4
1088	1	4
1091	1	4
1094	2	2
1096	2	2
1098	1	4
1099	1	4
1102	1	4
1104	1	4
1105	2	2
1106	1	4
1108	1	4
1110	1	4
1112	1	4
1122	1	4
1124	1	4
1128	1	4
1135	1	4
1139	1	4
1143	1	4
1145	1	4
1148	1	4
1156	1	4
1157	1	4
1158	1	4
1165	1	4
1166	2	2
1167	1	4
1174	1	4
1186	1	4
1190	1	4
1191	2	2
1192	1	4
1197	1	4
1200	1	4
1203	1	4
1204	1	4
1205	1	4
1207	1	4
1218	1	4
1220	1	4
1221	2	2
1222	1	4
1223	5	0
1227	2	2
1247	1	4
1249	1	4
1252	1	4
1255	1	4
1257	1	4
1258	2	2
1259	1	4
1260	2	2
1261	2	2
1266	2	2
1267	1	4
1270	1	4
1271	1	4
1284	1	4
1308	1	4
1334	1	4
1349	1	4
1362	1	4
---------------------------------------------------
---------------------------------------------------

5' CCGUUCAAGAAAGCCUGUGGAA 3' Transcript: MsUN007041:514-535 Slice Site:525
     ||||||||||| ||||||||
3' UUCAAGUUCUUUC-GACACCUU 5' Query: msa-miR396a-5p

SiteID: MsUN007041:525
MFE of perfect match: -33.40
MFE of this site: -28.00
MFEratio: 0.838323353293413
Allen et al. score: 4
Paired Regions (query5'-query3',transcript3'-transcript5')
	1-8,535-528
	9-19,526-516
Unpaired Regions (query5'-query3',transcript3'-transcript5')
	x-x,527-527	BULt: Bulge on transcript side
	20-21,515-514	UP3: Unpaired region at 3' of query

Degradome data file: MsCCDMclean.fa_dd.txt
Degardome Category: 2
Degradome p-value: 0.0222810778843323
T-Plot file: MsCCTGT/msa-miR396a-5p_MsUN007041_525_TPlot.pdf

Position	Reads	Category
25	1	4
152	1	4
174	1	4
307	1	4
412	1	4
525	2	2	<<<<<<<<<<
578	1	4
579	1	4
580	1	4
586	1	4
588	1	4
614	1	4
626	1	4
638	1	4
642	1	4
654	1	4
655	1	4
671	1	4
683	1	4
707	1	4
729	1	4
737	1	4
739	1	4
744	1	4
745	1	4
756	1	4
757	1	4
765	1	4
767	2	2
768	1	4
769	2	2
770	3	1
771	1	4
772	2	2
773	2	2
774	1	4
781	1	4
793	1	4
796	1	4
807	1	4
810	1	4
812	1	4
873	1	4
878	1	4
882	1	4
927	1	4
934	1	4
948	1	4
993	1	4
1000	1	4
1014	1	4
1093	2	2
1094	1	4
1135	1	4
1181	1	4
1189	1	4
1202	1	4
1216	1	4
1222	2	2
1236	1	4
1238	1	4
1239	1	4
1255	1	4
1262	1	4
1271	1	4
1274	1	4
1291	1	4
1296	1	4
1307	1	4
1323	1	4
1324	1	4
1330	2	2
1332	1	4
1339	1	4
1341	1	4
1343	1	4
1351	1	4
1361	2	2
1363	1	4
1369	1	4
1373	1	4
1390	1	4
1392	1	4
1393	2	2
1394	2	2
1396	1	4
1400	1	4
1403	1	4
1404	2	2
1406	1	4
1411	1	4
1412	1	4
1414	1	4
1415	3	1
1416	2	2
1422	1	4
1423	1	4
1425	2	2
1427	1	4
1431	1	4
1433	2	2
1434	1	4
1435	2	2
1436	2	2
1437	2	2
1439	1	4
1440	1	4
1441	1	4
1451	1	4
1452	1	4
1453	1	4
1454	1	4
1455	1	4
1459	1	4
1461	1	4
1462	2	2
1463	2	2
1465	1	4
1468	1	4
1470	2	2
1476	1	4
1489	1	4
1517	1	4
1527	1	4
---------------------------------------------------
---------------------------------------------------

5' CGAGUGUAAUUUCUUUGAUUAA 3' Transcript: MsUN007372:93-114 Slice Site:105
   |||||||||||||o| ||||||
3' GCUCACAUUAAAGGAUCUAAUU 5' Query: msa-miR1509b

SiteID: MsUN007372:105
MFE of perfect match: -31.70
MFE of this site: -26.10
MFEratio: 0.823343848580442
Allen et al. score: 3
Paired Regions (query5'-query3',transcript3'-transcript5')
	1-6,114-109
	8-22,107-93
Unpaired Regions (query5'-query3',transcript3'-transcript5')
	7-7,108-108	SIL: Symmetric internal loop

Degradome data file: MsCCDMclean.fa_dd.txt
Degardome Category: 0
Degradome p-value: 0.00169009697283151
T-Plot file: MsCCTGT/msa-miR1509b_MsUN007372_105_TPlot.pdf

Position	Reads	Category
2	1	4
49	1	4
105	3	0	<<<<<<<<<<
162	1	4
168	1	4
199	1	4
206	2	2
208	1	4
210	1	4
215	1	4
220	1	4
221	1	4
241	1	4
273	1	4
322	1	4
323	1	4
326	1	4
327	1	4
336	1	4
341	1	4
345	1	4
363	1	4
368	1	4
382	1	4
389	1	4
439	1	4
460	2	2
465	2	2
466	1	4
472	1	4
476	1	4
478	1	4
495	1	4
497	1	4
516	1	4
528	1	4
578	1	4
607	1	4
636	1	4
637	1	4
638	1	4
661	1	4
---------------------------------------------------
---------------------------------------------------

5' UAGAUCAGGCUGGCAGCUUGU 3' Transcript: MsUN007721:4-24 Slice Site:15
   ||||||| |||||||||||  
3' AUCUAGUACGACCGUCGAAGU 5' Query: msa-miR167a

SiteID: MsUN007721:15
MFE of perfect match: -38.90
MFE of this site: -31.30
MFEratio: 0.804627249357327
Allen et al. score: 4
Paired Regions (query5'-query3',transcript3'-transcript5')
	3-13,22-12
	15-21,10-4
Unpaired Regions (query5'-query3',transcript3'-transcript5')
	1-2,24-23	UP5: Unpaired region at 5' of query
	14-14,11-11	SIL: Symmetric internal loop

Degradome data file: MsCCDMclean.fa_dd.txt
Degardome Category: 2
Degradome p-value: 0.0222810778843323
T-Plot file: MsCCTGT/msa-miR167a_MsUN007721_15_TPlot.pdf

Position	Reads	Category
2	1	4
8	1	4
14	1	4
15	2	2	<<<<<<<<<<
34	1	4
45	1	4
46	1	4
49	1	4
69	1	4
76	1	4
89	1	4
97	2	2
99	1	4
102	1	4
107	1	4
108	1	4
109	1	4
110	1	4
116	1	4
120	1	4
127	1	4
128	1	4
142	1	4
150	1	4
157	1	4
159	1	4
162	1	4
163	1	4
166	1	4
176	1	4
177	1	4
178	1	4
181	2	2
186	1	4
187	1	4
188	1	4
189	1	4
191	1	4
193	1	4
198	1	4
202	1	4
204	1	4
243	1	4
246	1	4
248	1	4
249	1	4
252	1	4
259	1	4
265	1	4
266	1	4
271	1	4
272	1	4
283	1	4
291	1	4
295	1	4
296	1	4
297	1	4
303	1	4
308	1	4
310	1	4
316	1	4
319	1	4
322	1	4
324	1	4
329	1	4
339	1	4
340	1	4
342	1	4
343	1	4
350	2	2
351	1	4
352	1	4
353	1	4
354	2	2
363	2	2
364	1	4
367	1	4
368	1	4
369	1	4
373	2	2
374	1	4
375	1	4
376	1	4
378	1	4
380	1	4
398	1	4
399	1	4
400	1	4
405	1	4
407	1	4
409	1	4
410	1	4
411	1	4
412	1	4
415	2	2
418	1	4
424	1	4
425	2	2
427	1	4
434	1	4
441	1	4
448	1	4
449	1	4
450	1	4
451	1	4
453	2	2
488	1	4
491	1	4
495	1	4
506	1	4
514	1	4
516	1	4
517	1	4
518	1	4
520	1	4
521	1	4
524	1	4
525	2	2
526	2	2
527	1	4
531	1	4
532	1	4
534	3	0
535	1	4
538	1	4
539	1	4
540	1	4
545	1	4
548	1	4
552	1	4
558	1	4
559	1	4
570	1	4
571	2	2
572	1	4
573	1	4
574	1	4
575	1	4
576	2	2
577	2	2
578	2	2
579	1	4
---------------------------------------------------
---------------------------------------------------

5' UUCAGAGGUGAAGACACUCGCA 3' Transcript: MsUN008813:255-276 Slice Site:267
   ||||||||||||||||| ||  
3' AAGUCUCCACUUCUGUGUGCAU 5' Query: msa-miR5213-5p

SiteID: MsUN008813:267
MFE of perfect match: -39.00
MFE of this site: -33.80
MFEratio: 0.866666666666667
Allen et al. score: 5
Paired Regions (query5'-query3',transcript3'-transcript5')
	3-4,274-273
	6-22,271-255
Unpaired Regions (query5'-query3',transcript3'-transcript5')
	1-2,276-275	UP5: Unpaired region at 5' of query
	5-5,272-272	SIL: Symmetric internal loop

Degradome data file: MsCCDMclean.fa_dd.txt
Degardome Category: 4
Degradome p-value: 0.0209598461616964
T-Plot file: MsCCTGT/msa-miR5213-5p_MsUN008813_267_TPlot.pdf

Position	Reads	Category
168	1	4
185	1	4
235	1	4
254	1	4
267	1	4	<<<<<<<<<<
287	1	4
320	1	4
323	1	4
391	1	4
431	1	4
505	1	4
553	1	4
554	1	4
608	1	4
---------------------------------------------------
---------------------------------------------------

5' CGAGUGUAAUUUCCUUGAUUAA 3' Transcript: MsUN009260:470-491 Slice Site:482
   ||||||||||||||| ||||||
3' GCUCACAUUAAAGGAUCUAAUU 5' Query: msa-miR1509b

SiteID: MsUN009260:482
MFE of perfect match: -31.70
MFE of this site: -29.00
MFEratio: 0.914826498422713
Allen et al. score: 2
Paired Regions (query5'-query3',transcript3'-transcript5')
	1-6,491-486
	8-22,484-470
Unpaired Regions (query5'-query3',transcript3'-transcript5')
	7-7,485-485	SIL: Symmetric internal loop

Degradome data file: MsCCDMclean.fa_dd.txt
Degardome Category: 4
Degradome p-value: 0.0414803771722707
T-Plot file: MsCCTGT/msa-miR1509b_MsUN009260_482_TPlot.pdf

Position	Reads	Category
44	1	4
51	1	4
60	1	4
289	1	4
459	1	4
463	1	4
482	1	4	<<<<<<<<<<
489	1	4
512	2	2
541	1	4
569	1	4
571	1	4
598	1	4
602	1	4
605	1	4
609	1	4
614	1	4
624	2	2
647	1	4
651	1	4
663	1	4
664	1	4
683	1	4
690	1	4
692	1	4
694	1	4
697	1	4
700	2	2
701	1	4
879	1	4
1051	1	4
1078	1	4
1094	1	4
1095	1	4
1100	1	4
1109	1	4
1116	1	4
1117	1	4
1122	1	4
1123	1	4
1135	1	4
1144	2	2
1147	1	4
1149	1	4
1152	1	4
1158	1	4
1162	1	4
1169	1	4
1185	1	4
1189	1	4
1190	1	4
1192	1	4
1203	1	4
1204	1	4
1205	1	4
1212	1	4
1214	1	4
1219	1	4
1220	1	4
1222	1	4
1223	2	2
1224	1	4
1228	1	4
1230	1	4
1235	1	4
1238	1	4
1240	1	4
1241	1	4
1243	1	4
1244	1	4
1245	1	4
1249	1	4
1258	1	4
1264	1	4
1265	2	2
1266	1	4
1267	2	2
1268	2	2
1269	1	4
1273	1	4
1275	1	4
1276	3	2
1277	1	4
1279	1	4
1283	1	4
1287	1	4
1288	1	4
1289	2	2
1302	1	4
1303	1	4
1305	1	4
1311	2	2
1312	2	2
1313	1	4
1318	2	2
1319	4	2
1321	2	2
1322	1	4
1323	3	2
1324	1	4
1325	5	0
1326	3	2
1333	1	4
1337	1	4
1342	1	4
1345	1	4
1355	1	4
1358	1	4
1359	1	4
1360	1	4
1361	1	4
1362	1	4
1365	1	4
1367	1	4
1374	1	4
1375	1	4
---------------------------------------------------
---------------------------------------------------

5' CGGUUCAAUAAAGCUGUGGGA 3' Transcript: MsUN009854:241-261 Slice Site:252
   |o|||||| ||||||||||o|
3' GUCAAGUUCUUUCGACACCUU 5' Query: msa-miR396b-5p

SiteID: MsUN009854:252
MFE of perfect match: -35.00
MFE of this site: -29.50
MFEratio: 0.842857142857143
Allen et al. score: 2.5
Paired Regions (query5'-query3',transcript3'-transcript5')
	1-12,261-250
	14-21,248-241
Unpaired Regions (query5'-query3',transcript3'-transcript5')
	13-13,249-249	SIL: Symmetric internal loop

Degradome data file: MsCCDMclean.fa_dd.txt
Degardome Category: 0
Degradome p-value: 0.000614911518183492
T-Plot file: MsCCTGT/msa-miR396b-5p_MsUN009854_252_TPlot.pdf

Position	Reads	Category
52	1	4
146	1	4
148	1	4
190	1	4
194	1	4
245	1	4
252	3	0	<<<<<<<<<<
264	1	4
303	1	4
305	1	4
308	1	4
341	1	4
345	1	4
346	1	4
348	1	4
363	1	4
367	1	4
378	1	4
403	1	4
406	1	4
407	1	4
438	1	4
440	1	4
505	1	4
509	1	4
511	1	4
524	1	4
---------------------------------------------------
---------------------------------------------------

5' CAUGACCUUAGUGUUGCUCCUCCUC 3' Transcript: MsUN009940:682-706 Slice Site:697
    |||||||     o|o|||||||||
3' UUACUGGAUUUU-GAUGAGGAGGAG 5' Query: msa-miR5270a

SiteID: MsUN009940:697
MFE of perfect match: -41.50
MFE of this site: -30.40
MFEratio: 0.732530120481928
Allen et al. score: 9
Paired Regions (query5'-query3',transcript3'-transcript5')
	1-12,706-695
	17-23,689-683
Unpaired Regions (query5'-query3',transcript3'-transcript5')
	13-16,694-690	AILt: Asymmetric internal loop with more nts on the transcript side
	24-24,682-682	UP3: Unpaired region at 3' of query

Degradome data file: MsCCDMclean.fa_dd.txt
Degardome Category: 2
Degradome p-value: 0.046456061989635
T-Plot file: MsCCTGT/msa-miR5270a_MsUN009940_697_TPlot.pdf

Position	Reads	Category
610	3	2
613	2	2
618	1	4
622	1	4
624	1	4
625	1	4
627	1	4
630	1	4
631	1	4
643	1	4
646	1	4
647	1	4
650	1	4
651	1	4
652	1	4
653	1	4
659	1	4
663	1	4
669	1	4
671	1	4
676	1	4
677	1	4
678	1	4
680	1	4
681	1	4
682	1	4
684	1	4
689	1	4
697	2	2	<<<<<<<<<<
700	1	4
701	1	4
702	1	4
703	1	4
704	3	2
705	2	2
707	1	4
711	1	4
712	1	4
713	1	4
714	1	4
715	1	4
716	1	4
719	1	4
720	1	4
728	1	4
729	1	4
734	2	2
736	1	4
737	1	4
738	1	4
743	2	2
746	1	4
747	1	4
748	2	2
750	1	4
751	1	4
753	1	4
754	1	4
755	2	2
757	1	4
759	2	2
760	3	2
761	1	4
762	1	4
763	1	4
764	2	2
765	1	4
766	2	2
767	1	4
768	1	4
769	1	4
770	1	4
772	1	4
773	1	4
775	1	4
777	1	4
778	1	4
779	1	4
780	1	4
782	2	2
783	1	4
784	1	4
785	1	4
787	1	4
789	1	4
792	1	4
793	1	4
794	1	4
795	1	4
796	1	4
798	1	4
799	1	4
800	1	4
801	1	4
802	1	4
803	2	2
804	2	2
805	1	4
806	1	4
810	1	4
811	2	2
812	1	4
816	1	4
817	1	4
818	2	2
819	1	4
821	1	4
822	1	4
828	1	4
829	1	4
830	2	2
836	3	2
837	2	2
838	2	2
840	1	4
843	1	4
844	1	4
845	1	4
846	1	4
848	2	2
850	2	2
851	1	4
852	1	4
853	1	4
856	1	4
857	1	4
858	3	2
859	1	4
860	3	2
861	1	4
863	1	4
864	1	4
867	1	4
868	1	4
869	1	4
870	2	2
871	2	2
872	1	4
873	1	4
874	2	2
875	2	2
876	1	4
877	1	4
878	2	2
879	2	2
880	1	4
883	1	4
884	1	4
885	2	2
886	1	4
887	1	4
891	1	4
893	2	2
896	1	4
897	1	4
903	1	4
904	1	4
905	1	4
908	1	4
909	1	4
910	1	4
911	2	2
912	2	2
915	1	4
918	1	4
919	1	4
920	1	4
921	1	4
922	1	4
923	2	2
924	1	4
928	1	4
929	2	2
930	2	2
931	1	4
932	1	4
933	1	4
934	1	4
939	1	4
941	1	4
946	1	4
947	1	4
948	1	4
950	1	4
951	2	2
952	2	2
953	1	4
954	1	4
955	3	2
956	2	2
957	2	2
958	1	4
959	2	2
960	1	4
961	2	2
962	1	4
963	2	2
964	1	4
965	1	4
967	1	4
970	1	4
971	1	4
972	2	2
973	3	2
974	1	4
975	2	2
976	3	2
977	2	2
978	3	2
979	1	4
980	1	4
981	3	2
982	2	2
983	2	2
984	2	2
985	2	2
986	2	2
987	2	2
988	1	4
989	2	2
992	1	4
993	1	4
998	1	4
999	1	4
1001	1	4
1002	1	4
1003	1	4
1004	1	4
1005	1	4
1008	1	4
1009	1	4
1011	1	4
1012	1	4
1015	1	4
1016	1	4
1017	1	4
1019	1	4
1020	2	2
1021	1	4
1022	1	4
1023	1	4
1024	1	4
1025	1	4
1026	2	2
1027	1	4
1028	3	2
1029	1	4
1030	1	4
1031	1	4
1032	1	4
1034	2	2
1035	1	4
1036	1	4
1037	1	4
1038	1	4
1040	2	2
1041	1	4
1043	1	4
1044	1	4
1046	1	4
1047	1	4
1049	1	4
1050	1	4
1051	2	2
1052	1	4
1053	1	4
1055	1	4
1056	1	4
1058	1	4
1062	1	4
1063	1	4
1064	1	4
1065	1	4
1066	3	2
1067	1	4
1068	1	4
1069	1	4
1070	1	4
1071	2	2
1072	2	2
1073	2	2
1074	2	2
1075	1	4
1076	1	4
1077	1	4
1079	5	1
1080	4	2
1081	3	2
1082	1	4
1083	2	2
1084	3	2
1085	2	2
1086	1	4
1087	3	2
1088	1	4
1089	4	2
1090	3	2
1092	1	4
1093	1	4
1094	1	4
1095	2	2
1096	2	2
1097	2	2
1098	1	4
1099	1	4
1104	2	2
1105	1	4
1106	1	4
1108	1	4
1109	2	2
1110	1	4
1111	1	4
1112	1	4
1113	1	4
1114	2	2
1115	1	4
1116	2	2
1117	1	4
1118	1	4
1119	1	4
1121	2	2
1122	2	2
1125	1	4
1126	2	2
1127	1	4
1129	1	4
1130	1	4
1131	1	4
1132	3	2
1133	1	4
1134	1	4
1135	1	4
1136	1	4
1139	1	4
1140	2	2
1141	1	4
1142	1	4
1143	2	2
1144	1	4
1145	4	2
1146	2	2
1147	3	2
1148	3	2
1149	2	2
1150	3	2
1151	2	2
1152	1	4
1153	1	4
1154	1	4
1159	2	2
1160	3	2
1161	1	4
1162	2	2
1164	2	2
1168	2	2
1169	3	2
1170	3	2
1171	3	2
1172	2	2
1173	1	4
1175	1	4
1176	2	2
1177	2	2
1178	1	4
1179	1	4
1180	1	4
1181	1	4
1182	1	4
1183	1	4
1185	1	4
1186	1	4
1189	1	4
1190	1	4
1191	1	4
1192	2	2
1193	1	4
1194	1	4
1195	1	4
1196	2	2
1197	2	2
1198	3	2
1199	3	2
1200	1	4
1201	1	4
1202	2	2
1203	2	2
1204	2	2
1205	2	2
1206	3	2
1207	2	2
1208	3	2
1209	3	2
1210	1	4
1211	1	4
1212	2	2
1213	4	2
1214	2	2
1215	2	2
1216	2	2
1217	1	4
1218	1	4
1219	2	2
1220	2	2
1221	2	2
1222	4	2
1223	1	4
1224	2	2
1225	1	4
1226	1	4
1227	1	4
1228	1	4
1229	1	4
1230	2	2
1231	2	2
1232	5	1
1233	2	2
1234	2	2
1235	3	2
1236	1	4
1237	1	4
1239	1	4
1240	1	4
1241	1	4
1242	2	2
1243	3	2
1244	1	4
1245	2	2
1246	2	2
1247	3	2
1248	2	2
1249	2	2
1250	2	2
1251	2	2
1252	1	4
1253	3	2
1254	2	2
1255	2	2
1256	3	2
1257	2	2
1258	2	2
1259	2	2
1260	1	4
1261	2	2
1263	3	2
1264	4	2
1265	1	4
1267	1	4
1268	1	4
1269	2	2
1270	1	4
1271	1	4
1272	2	2
1273	1	4
1274	1	4
1275	4	2
1276	1	4
1277	2	2
1278	2	2
1279	2	2
1280	4	2
1281	5	1
1282	4	2
1283	5	1
1284	5	1
1285	3	2
1286	4	2
1287	3	2
1288	5	1
1289	2	2
1290	2	2
1291	2	2
1292	1	4
1294	1	4
1295	2	2
1296	2	2
1297	2	2
1298	2	2
1299	2	2
1300	1	4
1301	1	4
1302	2	2
1303	2	2
1304	1	4
1305	2	2
1306	3	2
1307	2	2
1308	2	2
1309	1	4
1310	2	2
1311	1	4
1312	2	2
1313	1	4
1314	2	2
1315	2	2
1316	3	2
1318	1	4
1322	2	2
1323	1	4
1324	1	4
1325	1	4
1327	1	4
1328	2	2
1329	2	2
1330	1	4
1331	1	4
1332	1	4
1333	3	2
1335	1	4
1336	1	4
1337	1	4
1338	1	4
1339	2	2
1343	1	4
1344	1	4
1349	2	2
1351	3	2
1352	3	2
1353	2	2
1354	1	4
1358	1	4
1363	1	4
1369	1	4
1372	1	4
1374	1	4
1383	1	4
1407	1	4
1409	1	4
1446	1	4
1469	1	4
1495	1	4
1525	1	4
1528	1	4
1530	1	4
1619	1	4
1840	1	4
1882	1	4
1951	1	4
1961	1	4
1976	1	4
1999	1	4
2001	2	2
2069	1	4
2085	1	4
2098	1	4
---------------------------------------------------
---------------------------------------------------

5' AAGGUGAGGAAAACAGUUCUCA 3' Transcript: MsUN010345:727-748 Slice Site:739
   |||||| |||||||||||||||
3' UUCCACGCCUUUUGUCAAGAGU 5' Query: msa-miR5743a

SiteID: MsUN010345:739
MFE of perfect match: -38.30
MFE of this site: -34.00
MFEratio: 0.887728459530026
Allen et al. score: 1
Paired Regions (query5'-query3',transcript3'-transcript5')
	1-15,748-734
	17-22,732-727
Unpaired Regions (query5'-query3',transcript3'-transcript5')
	16-16,733-733	SIL: Symmetric internal loop

Degradome data file: MsCCDMclean.fa_dd.txt
Degardome Category: 0
Degradome p-value: 0.000307503038150969
T-Plot file: MsCCTGT/msa-miR5743a_MsUN010345_739_TPlot.pdf

Position	Reads	Category
493	1	4
555	1	4
739	3	0	<<<<<<<<<<
748	1	4
786	1	4
789	1	4
813	1	4
826	1	4
829	1	4
871	2	2
874	1	4
884	1	4
898	1	4
918	1	4
927	1	4
932	1	4
936	2	2
948	1	4
986	1	4
1001	1	4
---------------------------------------------------
---------------------------------------------------

5' GUGCUCUCUAUCUUCUGUCAA 3' Transcript: MsUN011072:657-677 Slice Site:668
   |||||||||||||||||||||
3' CACGAGAGAUAGAAGACAGUU 5' Query: msa-miR156e

SiteID: MsUN011072:668
MFE of perfect match: -36.20
MFE of this site: -37.50
MFEratio: 1
Allen et al. score: 0
Paired Regions (query5'-query3',transcript3'-transcript5')
	1-21,677-657
Unpaired Regions (query5'-query3',transcript3'-transcript5')
	NA

Degradome data file: MsCCDMclean.fa_dd.txt
Degardome Category: 0
Degradome p-value: 0.000153763340657975
T-Plot file: MsCCTGT/msa-miR156e_MsUN011072_668_TPlot.pdf

Position	Reads	Category
132	1	4
197	1	4
259	1	4
322	1	4
328	1	4
352	1	4
357	1	4
388	1	4
410	1	4
460	1	4
471	1	4
475	1	4
538	1	4
604	1	4
667	1	4
668	4	0	<<<<<<<<<<
669	1	4
674	1	4
689	1	4
779	1	4
785	1	4
830	1	4
892	1	4
906	1	4
916	1	4
973	1	4
977	1	4
989	1	4
992	1	4
1007	1	4
1009	2	2
1010	1	4
1013	1	4
1015	1	4
1016	1	4
1017	1	4
1031	1	4
1035	1	4
1037	1	4
1067	1	4
1080	1	4
1081	1	4
1088	1	4
1090	1	4
1092	1	4
1094	1	4
1095	1	4
1101	1	4
1109	1	4
1110	1	4
1117	1	4
1131	1	4
1133	1	4
1136	1	4
1138	1	4
1140	1	4
1150	2	2
1157	1	4
1163	1	4
1167	1	4
1169	1	4
1170	1	4
1173	1	4
1180	1	4
1181	1	4
1184	1	4
1186	1	4
1192	1	4
1198	1	4
1199	1	4
1201	1	4
1204	1	4
1207	1	4
1209	1	4
1210	1	4
1219	1	4
1223	1	4
1233	1	4
1247	1	4
1251	1	4
1254	1	4
1255	1	4
1289	1	4
1310	1	4
1311	1	4
1325	1	4
---------------------------------------------------
---------------------------------------------------

5' UGUGCUUUCUCUCUUCUGUCA 3' Transcript: MsUN014236:146-166 Slice Site:157
   ||||||o||||||||||||||
3' ACACGAGAGAGAGAAGACAGU 5' Query: msa-miR156a

SiteID: MsUN014236:157
MFE of perfect match: -39.00
MFE of this site: -37.70
MFEratio: 0.966666666666667
Allen et al. score: 0.5
Paired Regions (query5'-query3',transcript3'-transcript5')
	1-21,166-146
Unpaired Regions (query5'-query3',transcript3'-transcript5')
	NA

Degradome data file: MsCCDMclean.fa_dd.txt
Degardome Category: 2
Degradome p-value: 0.00996470929603999
T-Plot file: MsCCTGT/msa-miR156a_MsUN014236_157_TPlot.pdf

Position	Reads	Category
17	1	4
50	1	4
102	1	4
114	1	4
115	1	4
139	1	4
157	2	2	<<<<<<<<<<
160	1	4
164	2	2
168	1	4
172	1	4
185	1	4
195	1	4
234	1	4
283	1	4
290	1	4
323	1	4
337	1	4
349	1	4
360	1	4
362	1	4
405	1	4
413	1	4
426	1	4
434	1	4
435	2	2
459	1	4
461	1	4
462	1	4
463	1	4
467	1	4
469	1	4
480	2	2
483	1	4
505	1	4
506	1	4
507	1	4
508	1	4
509	1	4
510	1	4
515	1	4
526	1	4
530	1	4
532	1	4
542	1	4
543	1	4
547	1	4
551	2	2
565	1	4
566	2	2
567	1	4
590	1	4
640	1	4
644	1	4
645	1	4
646	1	4
655	2	2
656	1	4
694	1	4
697	1	4
698	1	4
707	1	4
728	3	2
731	2	2
732	1	4
733	1	4
736	2	2
738	1	4
741	2	2
742	1	4
743	1	4
744	1	4
746	1	4
748	1	4
749	1	4
755	1	4
756	4	0
762	1	4
765	1	4
766	1	4
768	1	4
771	2	2
772	1	4
773	2	2
774	1	4
775	2	2
777	1	4
778	1	4
779	1	4
780	2	2
781	1	4
782	1	4
783	1	4
784	1	4
785	1	4
786	1	4
789	1	4
790	2	2
791	1	4
792	2	2
795	1	4
796	1	4
797	1	4
798	1	4
799	1	4
802	3	2
803	1	4
805	1	4
808	1	4
814	1	4
822	1	4
823	2	2
824	3	2
825	2	2
828	2	2
829	3	2
830	1	4
831	1	4
832	1	4
833	2	2
839	1	4
842	1	4
---------------------------------------------------
---------------------------------------------------

5' UAGGCAAUCCAUCCUUGGCUC 3' Transcript: MsUN014711:1431-1451 Slice Site:1442
   |||||||  ||||||||||| 
3' AUCCGUUCAGUAGGAACCGAA 5' Query: msa-miR169f

SiteID: MsUN014711:1442
MFE of perfect match: -38.50
MFE of this site: -30.70
MFEratio: 0.797402597402597
Allen et al. score: 3
Paired Regions (query5'-query3',transcript3'-transcript5')
	2-12,1450-1440
	15-21,1437-1431
Unpaired Regions (query5'-query3',transcript3'-transcript5')
	1-1,1451-1451	UP5: Unpaired region at 5' of query
	13-14,1439-1438	SIL: Symmetric internal loop

Degradome data file: MsCCDMclean.fa_dd.txt
Degardome Category: 2
Degradome p-value: 0.029597231044164
T-Plot file: MsCCTGT/msa-miR169f_MsUN014711_1442_TPlot.pdf

Position	Reads	Category
7	1	4
12	1	4
83	1	4
113	1	4
118	1	4
147	1	4
157	1	4
205	1	4
207	1	4
208	1	4
249	1	4
267	1	4
273	1	4
274	1	4
279	1	4
340	1	4
348	1	4
356	1	4
367	1	4
371	1	4
402	1	4
405	1	4
411	1	4
428	1	4
435	1	4
479	1	4
480	1	4
489	1	4
525	1	4
538	1	4
556	1	4
567	1	4
578	1	4
613	1	4
614	1	4
700	1	4
756	1	4
792	1	4
796	1	4
811	1	4
831	1	4
843	2	2
847	1	4
856	1	4
862	1	4
863	1	4
864	1	4
866	1	4
900	1	4
904	1	4
911	1	4
952	1	4
995	1	4
1017	1	4
1042	1	4
1051	1	4
1061	1	4
1077	1	4
1080	1	4
1085	1	4
1100	1	4
1117	1	4
1150	1	4
1161	1	4
1168	1	4
1170	1	4
1181	1	4
1203	1	4
1205	1	4
1213	1	4
1214	1	4
1243	1	4
1245	1	4
1280	1	4
1282	1	4
1310	1	4
1337	1	4
1369	1	4
1385	1	4
1407	2	2
1409	1	4
1412	1	4
1415	1	4
1416	1	4
1422	1	4
1425	1	4
1430	1	4
1431	2	2
1436	1	4
1437	1	4
1438	1	4
1439	1	4
1442	3	2	<<<<<<<<<<
1443	2	2
1444	1	4
1445	1	4
1448	1	4
1449	2	2
1452	1	4
1457	1	4
1458	1	4
1464	1	4
1469	3	2
1470	3	2
1471	2	2
1473	2	2
1477	1	4
1483	1	4
1485	1	4
1489	1	4
1490	2	2
1491	1	4
1492	1	4
1494	1	4
1495	1	4
1499	1	4
1506	1	4
1508	1	4
1511	1	4
1512	1	4
1537	3	2
1538	1	4
1541	1	4
1543	1	4
1545	1	4
1546	1	4
1547	1	4
1552	1	4
1553	1	4
1555	3	2
1556	3	2
1557	5	0
1558	2	2
1559	1	4
1572	1	4
1573	2	2
1574	1	4
1580	1	4
1582	1	4
1585	1	4
1593	2	2
1594	1	4
1596	1	4
1598	1	4
1599	1	4
1601	1	4
1602	1	4
1605	2	2
1607	2	2
1608	2	2
1609	1	4
1611	1	4
1612	2	2
1617	1	4
1620	1	4
1621	1	4
1623	1	4
1626	1	4
1627	1	4
1628	1	4
1629	2	2
1633	1	4
1634	2	2
1635	3	2
1637	1	4
1639	1	4
1641	1	4
1643	1	4
1644	4	2
1645	2	2
1646	3	2
1647	2	2
1648	2	2
1649	2	2
1650	2	2
1652	1	4
1656	1	4
1657	1	4
1658	1	4
1659	2	2
1660	1	4
1661	2	2
1662	2	2
1663	1	4
1666	1	4
1667	1	4
1669	1	4
1672	1	4
1678	1	4
1680	2	2
1681	1	4
1682	2	2
1689	1	4
1690	1	4
1691	1	4
1692	1	4
1693	2	2
1694	2	2
1695	1	4
1696	2	2
1700	2	2
1701	1	4
1702	1	4
1705	1	4
1706	1	4
1707	1	4
1710	1	4
1712	1	4
1717	1	4
1718	1	4
1719	2	2
1721	2	2
1722	1	4
1723	2	2
1727	1	4
1729	1	4
1730	1	4
1731	2	2
1732	1	4
1733	3	2
1734	1	4
1735	1	4
1736	2	2
1737	1	4
1738	2	2
1739	2	2
1740	2	2
1741	1	4
1742	1	4
1743	2	2
1745	1	4
1747	2	2
1748	2	2
1749	1	4
1750	1	4
1751	2	2
1752	1	4
1753	1	4
1755	1	4
1756	1	4
1757	2	2
1758	2	2
1759	1	4
1760	1	4
1761	1	4
1762	1	4
1764	2	2
1765	1	4
1768	1	4
1769	1	4
1770	1	4
1774	2	2
1775	1	4
1776	1	4
1777	1	4
1778	2	2
1779	2	2
1782	1	4
1783	3	2
1784	1	4
1792	1	4
1796	1	4
1797	1	4
1798	1	4
1801	2	2
1802	1	4
1803	1	4
1808	1	4
1814	1	4
1817	1	4
---------------------------------------------------
---------------------------------------------------

5' UUGGCAACUCAUCCUUGGCUC 3' Transcript: MsUN014711:1458-1478 Slice Site:1469
   |o||||| |||||||||||| 
3' AGCCGUUCAGUAGGAACCGAC 5' Query: msa-miR169a

SiteID: MsUN014711:1469
MFE of perfect match: -41.50
MFE of this site: -31.80
MFEratio: 0.766265060240964
Allen et al. score: 2.5
Paired Regions (query5'-query3',transcript3'-transcript5')
	2-13,1477-1466
	15-21,1464-1458
Unpaired Regions (query5'-query3',transcript3'-transcript5')
	1-1,1478-1478	UP5: Unpaired region at 5' of query
	14-14,1465-1465	SIL: Symmetric internal loop

Degradome data file: MsCCDMclean.fa_dd.txt
Degardome Category: 2
Degradome p-value: 0.029597231044164
T-Plot file: MsCCTGT/msa-miR169a_MsUN014711_1469_TPlot.pdf

Position	Reads	Category
7	1	4
12	1	4
83	1	4
113	1	4
118	1	4
147	1	4
157	1	4
205	1	4
207	1	4
208	1	4
249	1	4
267	1	4
273	1	4
274	1	4
279	1	4
340	1	4
348	1	4
356	1	4
367	1	4
371	1	4
402	1	4
405	1	4
411	1	4
428	1	4
435	1	4
479	1	4
480	1	4
489	1	4
525	1	4
538	1	4
556	1	4
567	1	4
578	1	4
613	1	4
614	1	4
700	1	4
756	1	4
792	1	4
796	1	4
811	1	4
831	1	4
843	2	2
847	1	4
856	1	4
862	1	4
863	1	4
864	1	4
866	1	4
900	1	4
904	1	4
911	1	4
952	1	4
995	1	4
1017	1	4
1042	1	4
1051	1	4
1061	1	4
1077	1	4
1080	1	4
1085	1	4
1100	1	4
1117	1	4
1150	1	4
1161	1	4
1168	1	4
1170	1	4
1181	1	4
1203	1	4
1205	1	4
1213	1	4
1214	1	4
1243	1	4
1245	1	4
1280	1	4
1282	1	4
1310	1	4
1337	1	4
1369	1	4
1385	1	4
1407	2	2
1409	1	4
1412	1	4
1415	1	4
1416	1	4
1422	1	4
1425	1	4
1430	1	4
1431	2	2
1436	1	4
1437	1	4
1438	1	4
1439	1	4
1442	3	2
1443	2	2
1444	1	4
1445	1	4
1448	1	4
1449	2	2
1452	1	4
1457	1	4
1458	1	4
1464	1	4
1469	3	2	<<<<<<<<<<
1470	3	2
1471	2	2
1473	2	2
1477	1	4
1483	1	4
1485	1	4
1489	1	4
1490	2	2
1491	1	4
1492	1	4
1494	1	4
1495	1	4
1499	1	4
1506	1	4
1508	1	4
1511	1	4
1512	1	4
1537	3	2
1538	1	4
1541	1	4
1543	1	4
1545	1	4
1546	1	4
1547	1	4
1552	1	4
1553	1	4
1555	3	2
1556	3	2
1557	5	0
1558	2	2
1559	1	4
1572	1	4
1573	2	2
1574	1	4
1580	1	4
1582	1	4
1585	1	4
1593	2	2
1594	1	4
1596	1	4
1598	1	4
1599	1	4
1601	1	4
1602	1	4
1605	2	2
1607	2	2
1608	2	2
1609	1	4
1611	1	4
1612	2	2
1617	1	4
1620	1	4
1621	1	4
1623	1	4
1626	1	4
1627	1	4
1628	1	4
1629	2	2
1633	1	4
1634	2	2
1635	3	2
1637	1	4
1639	1	4
1641	1	4
1643	1	4
1644	4	2
1645	2	2
1646	3	2
1647	2	2
1648	2	2
1649	2	2
1650	2	2
1652	1	4
1656	1	4
1657	1	4
1658	1	4
1659	2	2
1660	1	4
1661	2	2
1662	2	2
1663	1	4
1666	1	4
1667	1	4
1669	1	4
1672	1	4
1678	1	4
1680	2	2
1681	1	4
1682	2	2
1689	1	4
1690	1	4
1691	1	4
1692	1	4
1693	2	2
1694	2	2
1695	1	4
1696	2	2
1700	2	2
1701	1	4
1702	1	4
1705	1	4
1706	1	4
1707	1	4
1710	1	4
1712	1	4
1717	1	4
1718	1	4
1719	2	2
1721	2	2
1722	1	4
1723	2	2
1727	1	4
1729	1	4
1730	1	4
1731	2	2
1732	1	4
1733	3	2
1734	1	4
1735	1	4
1736	2	2
1737	1	4
1738	2	2
1739	2	2
1740	2	2
1741	1	4
1742	1	4
1743	2	2
1745	1	4
1747	2	2
1748	2	2
1749	1	4
1750	1	4
1751	2	2
1752	1	4
1753	1	4
1755	1	4
1756	1	4
1757	2	2
1758	2	2
1759	1	4
1760	1	4
1761	1	4
1762	1	4
1764	2	2
1765	1	4
1768	1	4
1769	1	4
1770	1	4
1774	2	2
1775	1	4
1776	1	4
1777	1	4
1778	2	2
1779	2	2
1782	1	4
1783	3	2
1784	1	4
1792	1	4
1796	1	4
1797	1	4
1798	1	4
1801	2	2
1802	1	4
1803	1	4
1808	1	4
1814	1	4
1817	1	4
---------------------------------------------------
---------------------------------------------------

5' GGAGGUAGACAGAAUGCCAAA 3' Transcript: MsUN014896:1437-1457 Slice Site:1448
   |||||| ||||||||||||||
3' CCUCCACCUGUCUUACGGUUU 5' Query: msa-miR0027

SiteID: MsUN014896:1448
MFE of perfect match: -40.00
MFE of this site: -35.00
MFEratio: 0.875
Allen et al. score: 1
Paired Regions (query5'-query3',transcript3'-transcript5')
	1-14,1457-1444
	16-21,1442-1437
Unpaired Regions (query5'-query3',transcript3'-transcript5')
	15-15,1443-1443	SIL: Symmetric internal loop

Degradome data file: MsCCDMclean.fa_dd.txt
Degardome Category: 1
Degradome p-value: 0.000481428884737567
T-Plot file: MsCCTGT/msa-miR0027_MsUN014896_1448_TPlot.pdf

Position	Reads	Category
7	1	4
35	1	4
81	1	4
106	1	4
128	1	4
145	1	4
149	1	4
160	1	4
178	1	4
187	1	4
198	1	4
274	1	4
298	1	4
447	1	4
448	1	4
465	1	4
492	1	4
521	1	4
747	1	4
841	1	4
955	1	4
980	1	4
981	2	1
1000	1	4
1008	1	4
1010	1	4
1033	1	4
1085	1	4
1102	1	4
1119	1	4
1154	1	4
1155	1	4
1160	1	4
1168	1	4
1213	1	4
1214	1	4
1221	1	4
1266	1	4
1291	1	4
1323	1	4
1325	1	4
1336	1	4
1345	2	1
1354	1	4
1372	1	4
1399	1	4
1404	1	4
1423	1	4
1425	1	4
1448	2	1	<<<<<<<<<<
1452	1	4
1467	1	4
1472	1	4
1501	1	4
1516	1	4
1518	1	4
1521	1	4
1523	1	4
1543	1	4
1548	2	1
1582	1	4
1602	1	4
1629	1	4
1630	1	4
1645	1	4
1649	1	4
1654	1	4
1655	1	4
1661	1	4
1723	1	4
1724	2	1
1734	1	4
1740	1	4
1743	1	4
1760	1	4
1775	1	4
1781	1	4
1784	1	4
1817	1	4
1825	1	4
1826	1	4
1832	1	4
1834	1	4
1842	2	1
1846	1	4
1851	1	4
1854	1	4
1862	1	4
1863	1	4
1867	1	4
1868	1	4
1869	2	1
1880	1	4
1882	1	4
1889	1	4
1890	1	4
1891	1	4
1892	2	1
1894	1	4
1896	1	4
1898	1	4
1899	1	4
1907	1	4
1910	1	4
1913	1	4
1914	2	1
1915	2	1
1917	1	4
1921	1	4
1924	2	1
1925	1	4
1926	1	4
1927	1	4
1929	1	4
1930	1	4
1932	1	4
1933	1	4
1936	2	1
1937	1	4
1939	1	4
1940	1	4
1941	1	4
1942	1	4
1944	1	4
1946	1	4
1948	1	4
1949	1	4
1954	1	4
1955	1	4
1958	1	4
1959	1	4
1962	2	1
1964	1	4
1965	1	4
1966	1	4
1967	2	1
1969	1	4
1971	1	4
1973	1	4
1983	1	4
1984	2	1
1989	1	4
1991	2	1
1992	1	4
1993	1	4
1997	1	4
1998	1	4
2007	1	4
2017	1	4
2018	1	4
2055	1	4
---------------------------------------------------
---------------------------------------------------

5' ACCCCGAGCUGCACCAAGCAA 3' Transcript: MsUN016316:677-697 Slice Site:688
     ||||| |||||||||||  
3' AAGGGCUGGACGUGGUUCGCU 5' Query: msa-miR168b

SiteID: MsUN016316:688
MFE of perfect match: -43.60
MFE of this site: -34.50
MFEratio: 0.791284403669725
Allen et al. score: 6
Paired Regions (query5'-query3',transcript3'-transcript5')
	3-13,695-685
	15-19,683-679
Unpaired Regions (query5'-query3',transcript3'-transcript5')
	1-2,697-696	UP5: Unpaired region at 5' of query
	14-14,684-684	SIL: Symmetric internal loop
	20-21,678-677	UP3: Unpaired region at 3' of query

Degradome data file: MsCCDMclean.fa_dd.txt
Degardome Category: 2
Degradome p-value: 0.00499482880541768
T-Plot file: MsCCTGT/msa-miR168b_MsUN016316_688_TPlot.pdf

Position	Reads	Category
50	1	4
54	1	4
56	1	4
107	1	4
132	1	4
175	1	4
203	1	4
218	1	4
309	1	4
429	1	4
535	1	4
572	1	4
640	1	4
668	1	4
679	1	4
688	4	2	<<<<<<<<<<
698	1	4
700	1	4
709	1	4
741	1	4
745	1	4
746	1	4
749	1	4
751	1	4
762	2	2
766	1	4
767	1	4
802	1	4
820	1	4
826	1	4
835	1	4
842	1	4
850	1	4
863	1	4
871	1	4
872	1	4
878	1	4
932	1	4
936	1	4
938	1	4
942	1	4
947	1	4
974	1	4
975	1	4
997	2	2
1000	1	4
1013	2	2
1027	1	4
1038	1	4
1047	1	4
1048	1	4
1051	1	4
1056	1	4
1058	1	4
1075	1	4
1079	1	4
1088	1	4
1091	1	4
1093	1	4
1099	1	4
1103	1	4
1106	1	4
1107	1	4
1113	1	4
1125	1	4
1126	1	4
1141	1	4
1150	1	4
1154	1	4
1155	2	2
1156	1	4
1161	1	4
1163	1	4
1166	1	4
1172	1	4
1176	1	4
1182	1	4
1183	1	4
1196	1	4
1202	1	4
1208	1	4
1216	1	4
1218	1	4
1223	1	4
1233	1	4
1239	1	4
1248	1	4
1253	1	4
1283	2	2
1285	1	4
1291	1	4
1296	1	4
1311	1	4
1315	2	2
1316	1	4
1318	1	4
1326	1	4
1328	1	4
1332	1	4
1337	1	4
1341	1	4
1346	1	4
1347	1	4
1349	1	4
1362	2	2
1364	1	4
1365	1	4
1367	1	4
1368	1	4
1370	1	4
1387	1	4
1395	1	4
1398	1	4
1406	1	4
1410	1	4
1417	1	4
1425	1	4
1429	1	4
1432	1	4
1435	1	4
1436	2	2
1437	2	2
1440	1	4
1443	1	4
1448	1	4
1450	1	4
1451	1	4
1455	1	4
1456	1	4
1462	1	4
1463	1	4
1477	1	4
1479	1	4
1482	1	4
1518	1	4
1520	1	4
1531	1	4
1536	1	4
1546	1	4
1551	1	4
1581	1	4
1592	1	4
1609	1	4
1623	1	4
1629	1	4
1653	1	4
1656	1	4
1668	1	4
1670	1	4
1676	1	4
1677	1	4
1678	1	4
1710	1	4
1721	1	4
1728	1	4
1732	1	4
1735	1	4
1737	1	4
1739	1	4
1746	2	2
1749	1	4
1768	1	4
1790	1	4
1812	2	2
1813	1	4
1819	1	4
1822	1	4
1823	1	4
1829	1	4
1830	1	4
1831	1	4
1852	1	4
1859	1	4
1865	1	4
1866	1	4
1868	1	4
1869	1	4
1889	1	4
1893	1	4
1896	1	4
1910	1	4
1914	1	4
1922	1	4
1925	1	4
1937	1	4
1944	1	4
1946	1	4
1948	1	4
1956	1	4
1958	1	4
1962	1	4
1966	1	4
1968	1	4
1976	1	4
1977	1	4
1978	1	4
1979	2	2
1981	1	4
1982	1	4
1987	1	4
1996	1	4
1997	1	4
2000	2	2
2004	1	4
2005	1	4
2007	1	4
2009	1	4
2010	1	4
2011	2	2
2013	1	4
2018	1	4
2019	1	4
2020	2	2
2023	1	4
2024	2	2
2030	1	4
2032	1	4
2033	1	4
2036	2	2
2040	1	4
2045	1	4
2046	1	4
2047	1	4
2049	1	4
2053	1	4
2054	1	4
2057	2	2
2058	1	4
2059	1	4
2060	1	4
2062	2	2
2063	1	4
2064	1	4
2066	1	4
2068	1	4
2070	1	4
2073	1	4
2074	1	4
2075	1	4
2078	1	4
2084	1	4
2085	1	4
2093	1	4
2094	1	4
2097	1	4
2105	1	4
2107	1	4
2109	1	4
2114	1	4
2115	1	4
2116	1	4
2117	1	4
2121	1	4
2122	2	2
2124	2	2
2128	1	4
2129	1	4
2130	1	4
2131	1	4
2135	1	4
2138	2	2
2141	1	4
2145	1	4
2151	1	4
2152	1	4
2155	1	4
2157	1	4
2159	1	4
2163	1	4
2165	2	2
2168	3	2
2169	1	4
2170	1	4
2171	2	2
2172	1	4
2173	1	4
2179	1	4
2180	1	4
2181	1	4
2185	1	4
2186	1	4
2189	1	4
2190	1	4
2191	1	4
2192	1	4
2193	1	4
2195	2	2
2198	1	4
2199	1	4
2200	1	4
2202	1	4
2203	1	4
2204	1	4
2205	2	2
2207	1	4
2208	1	4
2209	2	2
2211	1	4
2214	3	2
2218	1	4
2219	2	2
2225	1	4
2227	1	4
2228	1	4
2232	1	4
2233	1	4
2234	1	4
2244	2	2
2245	1	4
2246	2	2
2249	1	4
2251	1	4
2253	3	2
2254	2	2
2255	2	2
2256	2	2
2257	1	4
2258	1	4
2259	1	4
2260	1	4
2262	1	4
2267	1	4
2270	1	4
2272	1	4
2273	1	4
2275	1	4
2276	1	4
2277	2	2
2284	2	2
2285	1	4
2286	1	4
2289	1	4
2290	1	4
2292	2	2
2293	1	4
2295	1	4
2298	2	2
2302	1	4
2303	1	4
2307	1	4
2308	1	4
2309	2	2
2311	1	4
2313	1	4
2314	1	4
2315	1	4
2317	1	4
2318	1	4
2319	1	4
2320	1	4
2326	1	4
2327	1	4
2328	1	4
2330	1	4
2332	2	2
2337	1	4
2342	1	4
2344	1	4
2345	1	4
2346	2	2
2347	1	4
2348	1	4
2349	1	4
2350	1	4
2351	1	4
2352	1	4
2353	1	4
2354	2	2
2355	1	4
2356	1	4
2359	1	4
2360	1	4
2363	1	4
2364	1	4
2366	1	4
2367	2	2
2368	2	2
2369	1	4
2371	2	2
2372	2	2
2376	1	4
2379	1	4
2380	1	4
2381	2	2
2382	1	4
2383	1	4
2384	2	2
2385	2	2
2386	1	4
2388	1	4
2390	1	4
2392	1	4
2396	1	4
2397	1	4
2399	1	4
2406	1	4
2407	1	4
2408	1	4
2409	1	4
2410	1	4
2412	1	4
2414	1	4
2416	1	4
2417	1	4
2420	1	4
2421	1	4
2422	1	4
2425	2	2
2426	1	4
2427	1	4
2428	1	4
2429	1	4
2433	1	4
2435	1	4
2436	2	2
2437	1	4
2440	1	4
2444	1	4
2449	2	2
2450	1	4
2451	1	4
2453	1	4
2454	1	4
2455	1	4
2457	1	4
2460	1	4
2465	1	4
2470	1	4
2473	2	2
2474	1	4
2475	1	4
2478	1	4
2479	1	4
2481	1	4
2485	1	4
2490	1	4
2491	1	4
2492	1	4
2493	1	4
2494	1	4
2495	1	4
2498	1	4
2504	1	4
2505	1	4
2507	1	4
2510	2	2
2511	1	4
2515	1	4
2519	1	4
2520	1	4
2522	1	4
2524	1	4
2525	1	4
2526	1	4
2527	1	4
2528	1	4
2529	1	4
2530	1	4
2531	2	2
2533	1	4
2534	1	4
2535	1	4
2536	1	4
2537	2	2
2540	1	4
2541	1	4
2544	1	4
2545	1	4
2546	2	2
2547	1	4
2548	2	2
2549	2	2
2550	2	2
2551	1	4
2555	1	4
2556	1	4
2557	1	4
2558	1	4
2559	1	4
2560	1	4
2561	1	4
2562	2	2
2564	1	4
2565	2	2
2569	1	4
2570	2	2
2571	2	2
2573	1	4
2574	2	2
2575	1	4
2576	1	4
2577	1	4
2578	1	4
2579	1	4
2580	1	4
2581	3	2
2582	1	4
2583	1	4
2584	1	4
2585	2	2
2586	1	4
2587	1	4
2589	1	4
2591	1	4
2592	1	4
2594	1	4
2596	1	4
2598	1	4
2601	2	2
2603	1	4
2605	1	4
2606	2	2
2607	1	4
2608	2	2
2609	2	2
2610	2	2
2611	1	4
2612	2	2
2613	1	4
2619	1	4
2621	1	4
2622	1	4
2623	1	4
2624	1	4
2625	1	4
2626	2	2
2627	2	2
2628	1	4
2630	2	2
2631	1	4
2632	1	4
2633	1	4
2636	2	2
2637	1	4
2638	1	4
2639	1	4
2640	1	4
2643	1	4
2647	1	4
2649	1	4
2650	2	2
2653	1	4
2654	1	4
2655	1	4
2656	1	4
2657	2	2
2658	2	2
2659	3	2
2660	2	2
2661	1	4
2662	1	4
2663	1	4
2664	2	2
2665	1	4
2666	1	4
2667	1	4
2668	1	4
2670	1	4
2671	1	4
2672	1	4
2673	1	4
2674	1	4
2675	1	4
2676	1	4
2677	1	4
2678	1	4
2680	1	4
2681	1	4
2682	3	2
2683	1	4
2684	1	4
2689	1	4
2690	1	4
2693	1	4
2697	1	4
2700	2	2
2701	2	2
2702	1	4
2704	1	4
2706	3	2
2707	1	4
2709	1	4
2710	2	2
2711	1	4
2712	1	4
2713	2	2
2714	3	2
2715	2	2
2717	1	4
2719	1	4
2720	1	4
2721	1	4
2722	1	4
2726	1	4
2727	1	4
2728	1	4
2730	2	2
2731	2	2
2733	2	2
2734	1	4
2735	2	2
2736	1	4
2737	1	4
2738	1	4
2739	1	4
2741	2	2
2742	1	4
2746	2	2
2747	1	4
2748	2	2
2749	1	4
2751	1	4
2752	1	4
2756	1	4
2759	1	4
2760	1	4
2761	2	2
2762	2	2
2763	1	4
2764	1	4
2766	1	4
2767	1	4
2768	1	4
2770	2	2
2771	1	4
2772	1	4
2773	1	4
2774	1	4
2776	1	4
2778	1	4
2779	1	4
2781	1	4
2786	1	4
2787	1	4
2791	1	4
2792	1	4
2793	2	2
2794	2	2
2795	1	4
2796	1	4
2797	1	4
2798	1	4
2799	1	4
2800	2	2
2809	1	4
2810	1	4
2812	2	2
2813	1	4
2815	1	4
2816	1	4
2819	1	4
2820	2	2
2821	4	2
2822	1	4
2823	1	4
2824	1	4
2825	1	4
2826	2	2
2827	1	4
2828	3	2
2829	1	4
2830	2	2
2831	1	4
2832	1	4
2835	1	4
2836	2	2
2838	1	4
2840	1	4
2841	2	2
2844	1	4
2846	1	4
2847	1	4
2849	1	4
2857	1	4
2860	1	4
2861	1	4
2862	1	4
2865	2	2
2868	1	4
2871	1	4
2872	1	4
2873	1	4
2874	4	2
2875	2	2
2876	1	4
2877	2	2
2879	1	4
2880	1	4
2887	1	4
2891	2	2
2893	1	4
2900	2	2
2902	2	2
2903	1	4
2904	1	4
2905	1	4
2906	1	4
2908	2	2
2909	2	2
2910	2	2
2911	1	4
2912	1	4
2914	1	4
2915	1	4
2916	2	2
2917	1	4
2918	1	4
2919	1	4
2921	1	4
2922	2	2
2923	1	4
2924	2	2
2927	2	2
2929	2	2
2934	1	4
2941	1	4
2942	1	4
2943	2	2
2944	1	4
2946	1	4
2947	1	4
2948	1	4
2949	1	4
2950	2	2
2951	1	4
2952	2	2
2953	1	4
2954	1	4
2957	1	4
2959	1	4
2962	1	4
2963	1	4
2964	1	4
2965	2	2
2966	1	4
2967	1	4
2968	2	2
2970	1	4
2971	1	4
2972	2	2
2973	1	4
2975	3	2
2976	3	2
2981	1	4
2982	1	4
2983	1	4
2985	1	4
2987	1	4
2988	1	4
2992	1	4
2994	1	4
2996	1	4
2997	1	4
2998	1	4
2999	1	4
3001	1	4
3002	1	4
3003	2	2
3004	2	2
3005	2	2
3006	3	2
3008	1	4
3010	3	2
3011	2	2
3012	2	2
3014	1	4
3015	2	2
3016	1	4
3019	1	4
3020	1	4
3021	1	4
3027	2	2
3031	2	2
3032	1	4
3034	1	4
3036	1	4
3038	1	4
3039	1	4
3041	1	4
3043	2	2
3044	1	4
3045	2	2
3046	1	4
3047	1	4
3048	1	4
3049	1	4
3050	1	4
3051	1	4
3053	2	2
3054	2	2
3055	1	4
3056	1	4
3058	1	4
3064	1	4
3065	2	2
3067	2	2
3068	2	2
3069	3	2
3070	5	2
3071	2	2
3072	1	4
3073	2	2
3074	1	4
3075	2	2
3077	1	4
3079	2	2
3080	1	4
3081	1	4
3083	2	2
3084	1	4
3088	1	4
3090	1	4
3091	1	4
3092	1	4
3093	2	2
3096	1	4
3097	1	4
3098	1	4
3099	2	2
3101	1	4
3104	1	4
3105	1	4
3106	1	4
3107	1	4
3108	2	2
3109	2	2
3111	1	4
3113	1	4
3114	1	4
3116	2	2
3117	2	2
3118	1	4
3119	1	4
3121	2	2
3122	2	2
3123	1	4
3124	1	4
3126	1	4
3127	1	4
3128	1	4
3129	2	2
3130	2	2
3131	1	4
3132	2	2
3134	1	4
3135	1	4
3136	1	4
3137	1	4
3138	1	4
3139	1	4
3140	2	2
3141	1	4
3146	1	4
3150	1	4
3152	1	4
3154	1	4
3156	2	2
3157	1	4
3158	1	4
3159	1	4
3163	1	4
3164	1	4
3165	1	4
3166	1	4
3167	1	4
3168	1	4
3169	1	4
3170	1	4
3171	2	2
3172	2	2
3173	1	4
3174	3	2
3175	1	4
3177	1	4
3178	2	2
3180	1	4
3181	1	4
3182	1	4
3188	1	4
3190	1	4
3192	1	4
3193	1	4
3194	2	2
3195	1	4
3197	1	4
3199	1	4
3200	1	4
3202	1	4
3203	1	4
3204	2	2
3205	1	4
3206	1	4
3208	1	4
3210	1	4
3212	1	4
3214	1	4
3215	1	4
3216	2	2
3217	2	2
3218	2	2
3219	1	4
3220	3	2
3221	2	2
3222	1	4
3223	3	2
3224	3	2
3225	1	4
3226	3	2
3227	1	4
3228	1	4
3229	1	4
3230	1	4
3231	1	4
3232	3	2
3233	2	2
3234	2	2
3235	2	2
3236	1	4
3238	1	4
3239	2	2
3240	1	4
3241	1	4
3242	1	4
3243	1	4
3244	1	4
3246	2	2
3247	2	2
3248	2	2
3249	1	4
3250	3	2
3251	2	2
3252	3	2
3253	1	4
3254	2	2
3255	1	4
3256	2	2
3257	1	4
3258	1	4
3259	1	4
3260	2	2
3261	1	4
3262	2	2
3263	2	2
3264	1	4
3265	1	4
3267	1	4
3268	1	4
3269	1	4
3270	1	4
3272	1	4
3273	1	4
3275	2	2
3276	1	4
3277	2	2
3278	1	4
3279	1	4
3280	1	4
3281	1	4
3282	1	4
3283	1	4
3284	2	2
3285	1	4
3288	1	4
3292	2	2
3293	2	2
3294	1	4
3295	1	4
3296	1	4
3297	2	2
3298	1	4
3300	2	2
3301	1	4
3302	2	2
3303	1	4
3304	1	4
3305	1	4
3306	1	4
3307	2	2
3309	1	4
3311	1	4
3312	2	2
3313	1	4
3314	1	4
3316	2	2
3317	2	2
3321	1	4
3322	1	4
3326	1	4
3327	3	2
3328	1	4
3329	3	2
3330	1	4
3333	2	2
3334	1	4
3336	1	4
3337	1	4
3339	1	4
3340	1	4
3342	1	4
3343	2	2
3344	1	4
3345	1	4
3347	1	4
3350	2	2
3351	1	4
3352	2	2
3353	1	4
3354	1	4
3357	1	4
3358	2	2
3359	2	2
3360	3	2
3361	2	2
3362	1	4
3363	3	2
3364	3	2
3365	2	2
3366	1	4
3367	2	2
3368	1	4
3369	2	2
3370	1	4
3374	1	4
3375	2	2
3376	2	2
3377	1	4
3378	2	2
3379	2	2
3380	1	4
3381	2	2
3382	3	2
3383	1	4
3384	2	2
3385	1	4
3386	2	2
3387	2	2
3388	3	2
3389	2	2
3390	3	2
3392	4	2
3393	1	4
3395	2	2
3396	1	4
3399	2	2
3400	2	2
3402	1	4
3404	2	2
3405	2	2
3407	1	4
3408	2	2
3409	3	2
3410	4	2
3411	5	2
3412	4	2
3413	2	2
3414	2	2
3415	3	2
3416	3	2
3417	2	2
3418	4	2
3419	2	2
3420	1	4
3421	1	4
3422	1	4
3423	2	2
3425	1	4
3426	1	4
3427	1	4
3428	2	2
3429	1	4
3430	2	2
3431	2	2
3432	5	2
3433	3	2
3434	2	2
3435	1	4
3436	2	2
3437	2	2
3438	2	2
3439	1	4
3440	1	4
3441	1	4
3443	3	2
3444	3	2
3445	1	4
3446	2	2
3447	2	2
3449	1	4
3450	1	4
3451	2	2
3452	1	4
3453	1	4
3454	2	2
3455	2	2
3456	2	2
3457	2	2
3458	2	2
3460	1	4
3461	1	4
3462	1	4
3463	1	4
3464	1	4
3465	1	4
3466	2	2
3467	1	4
3468	2	2
3469	2	2
3470	2	2
3471	1	4
3472	1	4
3473	1	4
3474	1	4
3475	2	2
3476	2	2
3477	3	2
3478	1	4
3479	1	4
3480	2	2
3481	1	4
3482	2	2
3483	4	2
3484	1	4
3485	2	2
3486	1	4
3488	2	2
3489	1	4
3491	2	2
3492	1	4
3493	2	2
3494	1	4
3495	1	4
3496	3	2
3497	1	4
3498	2	2
3499	1	4
3500	1	4
3502	1	4
3503	2	2
3504	2	2
3505	1	4
3506	1	4
3507	1	4
3508	1	4
3509	2	2
3510	2	2
3511	1	4
3515	1	4
3516	1	4
3517	1	4
3518	1	4
3519	1	4
3521	2	2
3522	2	2
3523	1	4
3524	2	2
3525	2	2
3526	4	2
3527	4	2
3528	1	4
3529	2	2
3530	3	2
3531	3	2
3532	1	4
3533	2	2
3534	2	2
3535	2	2
3536	2	2
3537	1	4
3538	2	2
3539	1	4
3540	1	4
3541	2	2
3542	1	4
3543	2	2
3544	1	4
3545	1	4
3546	2	2
3548	2	2
3549	1	4
3550	2	2
3551	1	4
3552	1	4
3553	2	2
3554	1	4
3555	1	4
3556	2	2
3557	1	4
3558	1	4
3559	2	2
3560	3	2
3561	3	2
3562	5	2
3563	1	4
3564	4	2
3565	2	2
3566	2	2
3567	1	4
3568	1	4
3569	4	2
3570	2	2
3571	3	2
3572	1	4
3573	1	4
3574	1	4
3575	1	4
3576	1	4
3577	2	2
3578	2	2
3579	2	2
3580	2	2
3581	1	4
3582	2	2
3583	1	4
3584	2	2
3585	2	2
3587	2	2
3588	1	4
3589	4	2
3590	2	2
3591	2	2
3592	2	2
3593	2	2
3594	1	4
3595	2	2
3596	1	4
3597	1	4
3598	3	2
3599	2	2
3603	4	2
3604	3	2
3605	1	4
3606	2	2
3607	2	2
3609	1	4
3610	1	4
3611	2	2
3612	1	4
3614	1	4
3615	1	4
3616	2	2
3618	1	4
3619	2	2
3620	1	4
3621	1	4
3623	1	4
3624	1	4
3625	1	4
3628	1	4
3629	2	2
3630	1	4
3631	1	4
3632	1	4
3633	1	4
3634	1	4
3635	1	4
3636	1	4
3637	1	4
3638	2	2
3639	1	4
3640	2	2
3641	3	2
3642	2	2
3643	4	2
3644	1	4
3645	1	4
3646	2	2
3647	1	4
3648	1	4
3649	2	2
3650	2	2
3651	1	4
3652	3	2
3654	1	4
3656	2	2
3657	1	4
3658	3	2
3659	1	4
3660	2	2
3661	1	4
3662	2	2
3663	2	2
3664	2	2
3665	1	4
3668	1	4
3669	4	2
3670	2	2
3671	1	4
3672	1	4
3673	1	4
3675	1	4
3676	1	4
3677	2	2
3678	1	4
3679	4	2
3680	2	2
3681	4	2
3682	4	2
3683	3	2
3684	2	2
3685	2	2
3686	4	2
3687	1	4
3688	2	2
3689	2	2
3690	2	2
3691	3	2
3692	3	2
3693	2	2
3694	2	2
3695	2	2
3696	2	2
3697	1	4
3698	2	2
3699	1	4
3700	1	4
3701	1	4
3702	1	4
3703	2	2
3704	2	2
3705	3	2
3706	2	2
3707	1	4
3709	1	4
3710	1	4
3711	3	2
3712	2	2
3713	3	2
3714	2	2
3715	1	4
3716	1	4
3717	1	4
3718	2	2
3719	1	4
3721	2	2
3722	1	4
3723	1	4
3724	1	4
3725	1	4
3727	2	2
3728	2	2
3729	2	2
3730	1	4
3731	3	2
3732	3	2
3733	1	4
3734	2	2
3735	1	4
3736	5	2
3737	6	2
3738	3	2
3739	2	2
3740	1	4
3741	1	4
3742	2	2
3743	1	4
3744	1	4
3745	2	2
3746	1	4
3748	1	4
3749	2	2
3750	2	2
3753	1	4
3755	1	4
3756	2	2
3758	2	2
3759	2	2
3760	3	2
3761	3	2
3762	3	2
3763	5	2
3764	4	2
3765	1	4
3766	4	2
3767	4	2
3768	3	2
3769	7	2
3770	9	0
3771	4	2
3772	3	2
3773	1	4
3774	2	2
3775	4	2
3776	1	4
3777	3	2
3778	1	4
3780	1	4
3781	2	2
3782	1	4
3783	1	4
3786	1	4
3788	1	4
3789	1	4
3790	1	4
3791	1	4
3794	1	4
3796	2	2
3798	1	4
3801	1	4
3803	1	4
3804	1	4
3806	2	2
3820	1	4
3822	1	4
3824	2	2
3828	1	4
3835	1	4
3848	1	4
3852	1	4
3853	1	4
---------------------------------------------------
---------------------------------------------------

5' AACACUCCCACAUAAAAACUA 3' Transcript: MsUN016528:166-186 Slice Site:177
   ||||||||||||||||||   
3' UUGUGAGGGUGUAUUUUUAAU 5' Query: msa-miR2604

SiteID: MsUN016528:177
MFE of perfect match: -29.20
MFE of this site: -27.40
MFEratio: 0.938356164383562
Allen et al. score: 5
Paired Regions (query5'-query3',transcript3'-transcript5')
	4-21,183-166
Unpaired Regions (query5'-query3',transcript3'-transcript5')
	1-3,186-184	UP5: Unpaired region at 5' of query

Degradome data file: MsCCDMclean.fa_dd.txt
Degardome Category: 4
Degradome p-value: 0.0414803771722707
T-Plot file: MsCCTGT/msa-miR2604_MsUN016528_177_TPlot.pdf

Position	Reads	Category
7	1	4
36	1	4
44	1	4
55	1	4
60	1	4
87	3	0
88	1	4
140	1	4
150	1	4
153	1	4
156	1	4
172	2	2
177	1	4	<<<<<<<<<<
182	1	4
183	1	4
192	1	4
511	1	4
655	1	4
778	1	4
905	1	4
928	1	4
943	1	4
944	1	4
---------------------------------------------------
---------------------------------------------------

5' UUUAGAGGUGGUGACACACGCA 3' Transcript: MsUN018393:383-404 Slice Site:395
   ||o|||||||o ||||||||  
3' AAGUCUCCACUUCUGUGUGCAU 5' Query: msa-miR5213-5p

SiteID: MsUN018393:395
MFE of perfect match: -39.00
MFE of this site: -30.80
MFEratio: 0.78974358974359
Allen et al. score: 6.5
Paired Regions (query5'-query3',transcript3'-transcript5')
	3-10,402-395
	12-22,393-383
Unpaired Regions (query5'-query3',transcript3'-transcript5')
	1-2,404-403	UP5: Unpaired region at 5' of query
	11-11,394-394	SIL: Symmetric internal loop

Degradome data file: MsCCDMclean.fa_dd.txt
Degardome Category: 0
Degradome p-value: 0.00337733751788538
T-Plot file: MsCCTGT/msa-miR5213-5p_MsUN018393_395_TPlot.pdf

Position	Reads	Category
395	2	0	<<<<<<<<<<
570	1	4
640	1	4
711	1	4
751	1	4
777	1	4
785	1	4
829	1	4
868	1	4
900	1	4
951	1	4
961	1	4
994	1	4
1000	1	4
1010	1	4
1020	1	4
1029	1	4
1074	1	4
1118	1	4
1125	1	4
1129	1	4
1156	1	4
1163	1	4
1169	1	4
1173	1	4
1176	1	4
---------------------------------------------------
---------------------------------------------------

5' GUGAUUAUUCUGCCAUGUCAUUCU 3' Transcript: MsUN018931:278-301 Slice Site:292
   ||||||||||||||||||||||||
3' CACUAAUAAGACGGUACAGUAAGA 5' Query: msa-miR2590h

SiteID: MsUN018931:292
MFE of perfect match: -39.20
MFE of this site: -41.30
MFEratio: 1
Allen et al. score: 0
Paired Regions (query5'-query3',transcript3'-transcript5')
	1-24,301-278
Unpaired Regions (query5'-query3',transcript3'-transcript5')
	NA

Degradome data file: MsCCDMclean.fa_dd.txt
Degardome Category: 4
Degradome p-value: 0.0414803771722707
T-Plot file: MsCCTGT/msa-miR2590h_MsUN018931_292_TPlot.pdf

Position	Reads	Category
1	2	1
2	2	1
3	1	4
5	1	4
6	2	1
7	1	4
9	2	1
11	1	4
15	1	4
20	1	4
34	1	4
51	1	4
72	1	4
90	1	4
133	1	4
138	1	4
145	1	4
183	1	4
186	2	1
193	1	4
194	1	4
195	1	4
197	1	4
198	1	4
201	1	4
226	1	4
231	1	4
240	1	4
242	1	4
243	1	4
247	1	4
253	1	4
263	1	4
266	1	4
272	1	4
273	1	4
280	1	4
281	1	4
288	1	4
290	1	4
291	1	4
292	1	4	<<<<<<<<<<
296	1	4
297	1	4
300	2	1
301	1	4
302	1	4
311	2	1
320	1	4
322	1	4
326	1	4
---------------------------------------------------
---------------------------------------------------

5' UGCUUCUCAGGAUGCAGAUUA 3' Transcript: MsUN019855:1783-1803 Slice Site:1794
       o||||||||||||||||
3' AUUUGGAGUCCUACGUCUAAU 5' Query: msa-miR2111a-5p

SiteID: MsUN019855:1794
MFE of perfect match: -34.40
MFE of this site: -28.30
MFEratio: 0.822674418604651
Allen et al. score: 4.5
Paired Regions (query5'-query3',transcript3'-transcript5')
	1-17,1803-1787
Unpaired Regions (query5'-query3',transcript3'-transcript5')
	18-21,1786-1783	UP3: Unpaired region at 3' of query

Degradome data file: MsCCDMclean.fa_dd.txt
Degardome Category: 2
Degradome p-value: 0.0271646165201176
T-Plot file: MsCCTGT/msa-miR2111a-5p_MsUN019855_1794_TPlot.pdf

Position	Reads	Category
41	1	4
45	1	4
56	1	4
80	1	4
85	1	4
98	1	4
107	2	2
108	1	4
114	1	4
115	1	4
121	1	4
122	1	4
124	1	4
125	1	4
129	1	4
130	1	4
131	1	4
136	1	4
150	1	4
156	1	4
163	1	4
167	1	4
188	1	4
189	1	4
204	1	4
244	1	4
245	1	4
251	1	4
253	1	4
258	1	4
270	1	4
286	1	4
297	1	4
308	1	4
311	1	4
320	1	4
322	1	4
354	1	4
409	1	4
417	1	4
425	1	4
433	1	4
434	1	4
441	2	2
459	1	4
468	1	4
479	1	4
498	1	4
505	1	4
524	1	4
528	1	4
546	1	4
591	1	4
627	1	4
629	1	4
636	1	4
672	1	4
676	1	4
683	1	4
715	2	2
717	1	4
728	1	4
760	1	4
796	1	4
846	1	4
851	1	4
862	1	4
865	1	4
899	1	4
909	1	4
913	1	4
922	1	4
923	1	4
932	1	4
933	2	2
937	1	4
946	1	4
952	1	4
954	1	4
955	2	2
969	1	4
976	1	4
984	1	4
1007	1	4
1011	1	4
1014	1	4
1016	1	4
1032	1	4
1033	1	4
1034	1	4
1039	1	4
1057	1	4
1060	1	4
1073	2	2
1077	1	4
1083	2	2
1096	1	4
1097	1	4
1098	1	4
1099	1	4
1104	1	4
1117	1	4
1120	1	4
1121	1	4
1122	1	4
1123	1	4
1128	1	4
1129	2	2
1130	1	4
1131	1	4
1134	1	4
1138	1	4
1144	1	4
1151	1	4
1157	1	4
1158	1	4
1163	1	4
1176	1	4
1200	1	4
1201	1	4
1205	1	4
1206	2	2
1207	1	4
1208	1	4
1211	1	4
1213	2	2
1216	1	4
1217	2	2
1219	1	4
1220	1	4
1222	1	4
1225	2	2
1233	2	2
1237	1	4
1238	2	2
1245	1	4
1249	1	4
1250	1	4
1254	2	2
1259	1	4
1261	1	4
1269	2	2
1270	1	4
1274	1	4
1281	1	4
1282	1	4
1285	1	4
1286	1	4
1288	1	4
1289	1	4
1294	1	4
1300	1	4
1314	1	4
1315	1	4
1316	1	4
1317	1	4
1321	1	4
1324	1	4
1325	1	4
1332	1	4
1359	1	4
1362	1	4
1364	1	4
1371	1	4
1375	1	4
1382	1	4
1385	1	4
1400	1	4
1404	1	4
1415	1	4
1416	1	4
1424	1	4
1433	1	4
1436	1	4
1439	1	4
1441	2	2
1443	1	4
1459	1	4
1461	1	4
1463	1	4
1465	1	4
1468	1	4
1470	1	4
1471	1	4
1476	1	4
1483	1	4
1492	1	4
1498	1	4
1502	1	4
1521	1	4
1522	1	4
1570	1	4
1573	1	4
1579	1	4
1585	1	4
1588	1	4
1589	1	4
1591	1	4
1596	1	4
1598	1	4
1599	1	4
1601	1	4
1603	1	4
1606	1	4
1617	1	4
1620	1	4
1621	1	4
1632	1	4
1635	1	4
1636	1	4
1639	1	4
1645	1	4
1649	1	4
1669	1	4
1670	1	4
1680	1	4
1692	1	4
1693	2	2
1696	1	4
1699	1	4
1701	1	4
1702	1	4
1704	1	4
1705	1	4
1710	1	4
1711	1	4
1712	1	4
1717	1	4
1719	3	2
1720	1	4
1721	2	2
1724	1	4
1727	1	4
1729	1	4
1733	1	4
1744	1	4
1760	1	4
1766	1	4
1767	1	4
1769	1	4
1773	1	4
1794	3	2	<<<<<<<<<<
1800	1	4
1831	1	4
1840	1	4
1856	1	4
1860	1	4
1871	2	2
1872	1	4
1873	1	4
1874	1	4
1885	1	4
1888	1	4
1904	1	4
1905	1	4
1913	1	4
1926	1	4
1929	1	4
1936	1	4
1946	1	4
1958	1	4
1962	2	2
1964	1	4
1970	1	4
1979	1	4
1984	1	4
2001	1	4
2002	1	4
2007	1	4
2020	1	4
2023	1	4
2024	1	4
2025	1	4
2026	1	4
2027	1	4
2032	1	4
2033	2	2
2034	1	4
2035	2	2
2038	1	4
2046	1	4
2050	3	2
2051	1	4
2053	1	4
2063	1	4
2074	1	4
2075	1	4
2085	2	2
2088	1	4
2092	1	4
2093	1	4
2099	1	4
2100	1	4
2103	1	4
2124	1	4
2132	1	4
2140	1	4
2142	1	4
2145	1	4
2147	1	4
2150	1	4
2151	1	4
2152	1	4
2163	1	4
2165	1	4
2186	1	4
2187	2	2
2188	1	4
2189	1	4
2190	1	4
2191	1	4
2192	1	4
2193	2	2
2194	2	2
2196	1	4
2197	2	2
2207	1	4
2209	1	4
2210	1	4
2215	1	4
2217	1	4
2222	1	4
2223	1	4
2224	1	4
2226	1	4
2227	1	4
2231	1	4
2232	1	4
2240	1	4
2246	1	4
2247	1	4
2248	2	2
2249	2	2
2250	4	0
2252	1	4
2254	1	4
2255	1	4
2256	1	4
2258	1	4
2259	1	4
2261	1	4
2262	1	4
2263	1	4
2272	1	4
2278	1	4
2280	1	4
2281	1	4
2286	1	4
2287	1	4
2288	1	4
2289	2	2
2290	1	4
2293	2	2
2294	1	4
2297	1	4
2299	1	4
2301	1	4
2302	2	2
2304	2	2
2305	2	2
2307	1	4
2312	1	4
2318	1	4
2324	1	4
2332	2	2
2334	1	4
2339	1	4
2341	1	4
2342	1	4
2343	1	4
2344	2	2
2345	2	2
2346	1	4
2349	1	4
2350	1	4
2351	1	4
2352	1	4
2361	1	4
2370	1	4
2371	1	4
2377	1	4
2378	1	4
2382	1	4
2384	1	4
2386	1	4
2390	2	2
2399	2	2
2400	1	4
2401	1	4
2403	2	2
2404	2	2
2406	2	2
2407	2	2
2408	3	2
2409	1	4
2410	1	4
2411	2	2
2412	1	4
2413	2	2
2414	1	4
2415	3	2
2416	1	4
2420	2	2
2421	2	2
2434	1	4
2464	1	4
2478	1	4
2519	1	4
2536	2	2
2581	1	4
2589	1	4
2621	1	4
2637	1	4
2643	1	4
2689	1	4
2883	1	4
---------------------------------------------------
---------------------------------------------------

5' GAUAGAUUUAGAAUUGGAAAA 3' Transcript: MsUN020104:80-100 Slice Site:91
   ||||||o||||||||||||||
3' CUAUCUGAAUCUUAACCUUUU 5' Query: msa-miR0022

SiteID: MsUN020104:91
MFE of perfect match: -29.10
MFE of this site: -28.60
MFEratio: 0.982817869415808
Allen et al. score: 0.5
Paired Regions (query5'-query3',transcript3'-transcript5')
	1-21,100-80
Unpaired Regions (query5'-query3',transcript3'-transcript5')
	NA

Degradome data file: MsCCDMclean.fa_dd.txt
Degardome Category: 1
Degradome p-value: 0.000481428884737567
T-Plot file: MsCCTGT/msa-miR0022_MsUN020104_91_TPlot.pdf

Position	Reads	Category
68	1	4
70	1	4
77	1	4
83	1	4
90	1	4
91	2	1	<<<<<<<<<<
122	1	4
223	1	4
240	1	4
241	1	4
246	1	4
336	1	4
376	1	4
416	1	4
418	1	4
421	1	4
422	1	4
423	2	1
437	1	4
446	1	4
457	1	4
458	1	4
460	1	4
462	1	4
464	1	4
470	1	4
497	1	4
498	1	4
500	1	4
506	1	4
507	1	4
508	2	1
514	1	4
515	1	4
530	1	4
534	1	4
535	2	1
536	1	4
537	2	1
538	1	4
543	1	4
544	1	4
545	1	4
550	1	4
580	1	4
600	1	4
606	1	4
619	1	4
630	1	4
---------------------------------------------------
---------------------------------------------------

5' AGAAGUUCAUGUUAUACUCUUU 3' Transcript: MsUN020283:151-172 Slice Site:163
    o||| ||||o|||||||||| 
3' GUUUC-AGUAUAAUAUGAGAAU 5' Query: msa-miR5555-5p

SiteID: MsUN020283:163
MFE of perfect match: -27.20
MFE of this site: -21.50
MFEratio: 0.790441176470588
Allen et al. score: 4.5
Paired Regions (query5'-query3',transcript3'-transcript5')
	2-16,171-157
	17-20,155-152
Unpaired Regions (query5'-query3',transcript3'-transcript5')
	1-1,172-172	UP5: Unpaired region at 5' of query
	x-x,156-156	BULt: Bulge on transcript side
	21-21,151-151	UP3: Unpaired region at 3' of query

Degradome data file: MsCCDMclean.fa_dd.txt
Degardome Category: 2
Degradome p-value: 0.0344442267474017
T-Plot file: MsCCTGT/msa-miR5555-5p_MsUN020283_163_TPlot.pdf

Position	Reads	Category
1	1	4
4	1	4
7	1	4
12	1	4
14	1	4
15	2	2
18	1	4
30	1	4
31	1	4
32	1	4
33	1	4
46	1	4
62	1	4
64	1	4
83	1	4
97	1	4
111	1	4
114	1	4
117	1	4
118	2	2
119	1	4
125	2	2
138	1	4
139	1	4
140	2	2
141	1	4
142	1	4
144	1	4
145	1	4
146	1	4
147	1	4
148	1	4
149	1	4
150	1	4
151	1	4
152	1	4
155	1	4
156	2	2
157	1	4
158	1	4
159	1	4
160	1	4
162	2	2
163	2	2	<<<<<<<<<<
164	1	4
165	1	4
166	3	1
167	1	4
169	1	4
171	1	4
172	1	4
173	1	4
177	1	4
178	3	1
180	1	4
181	1	4
182	1	4
201	1	4
202	1	4
215	1	4
220	1	4
221	1	4
223	1	4
225	1	4
234	1	4
240	2	2
245	1	4
246	1	4
250	1	4
265	1	4
271	1	4
272	1	4
---------------------------------------------------
---------------------------------------------------

5' AUCAUCUUACAAUAUUUACCAUGUCUCU 3' Transcript: MsUN020330:826-853 Slice Site:844
   ||||||||||      ||||| ||||| 
3' UAGUAGAAUG------AUGGUUCAGAGU 5' Query: msa-miR5218

SiteID: MsUN020330:844
MFE of perfect match: -35.70
MFE of this site: -24.80
MFEratio: 0.694677871148459
Allen et al. score: 15
Paired Regions (query5'-query3',transcript3'-transcript5')
	2-6,852-848
	8-12,846-842
	13-22,835-826
Unpaired Regions (query5'-query3',transcript3'-transcript5')
	1-1,853-853	UP5: Unpaired region at 5' of query
	7-7,847-847	SIL: Symmetric internal loop
	x-x,841-836	BULt: Bulge on transcript side

Degradome data file: MsCCDMclean.fa_dd.txt
Degardome Category: 1
Degradome p-value: 0.0186049974900833
T-Plot file: MsCCTGT/msa-miR5218_MsUN020330_844_TPlot.pdf

Position	Reads	Category
6	1	4
14	1	4
20	1	4
33	1	4
34	2	2
36	2	2
38	1	4
39	1	4
40	1	4
43	1	4
47	1	4
48	1	4
50	1	4
57	1	4
58	1	4
59	3	2
60	1	4
61	1	4
62	1	4
64	1	4
70	1	4
71	1	4
72	2	2
73	1	4
74	1	4
75	1	4
81	1	4
85	1	4
86	1	4
91	1	4
92	1	4
93	1	4
94	1	4
96	1	4
97	1	4
99	1	4
101	1	4
102	1	4
103	1	4
109	1	4
110	2	2
111	1	4
112	1	4
115	1	4
120	1	4
123	1	4
126	2	2
128	1	4
130	1	4
131	2	2
133	3	2
134	1	4
136	2	2
138	1	4
139	1	4
143	1	4
145	1	4
146	1	4
149	1	4
150	1	4
152	1	4
154	4	2
156	1	4
157	2	2
158	1	4
161	1	4
162	1	4
164	1	4
166	1	4
167	1	4
175	1	4
176	1	4
177	2	2
178	1	4
179	1	4
180	1	4
182	1	4
186	1	4
188	1	4
192	1	4
195	1	4
199	1	4
202	1	4
207	1	4
211	2	2
213	1	4
214	1	4
215	1	4
216	1	4
217	1	4
219	1	4
220	1	4
221	1	4
223	1	4
224	2	2
225	1	4
227	1	4
229	1	4
230	3	2
238	1	4
239	1	4
240	1	4
242	1	4
243	2	2
244	1	4
248	2	2
249	1	4
252	1	4
253	1	4
258	1	4
259	1	4
260	2	2
261	1	4
264	1	4
266	2	2
267	1	4
268	1	4
270	2	2
271	2	2
273	1	4
275	1	4
276	1	4
277	1	4
279	2	2
281	1	4
282	1	4
283	2	2
288	2	2
291	1	4
292	1	4
294	1	4
296	2	2
297	4	2
298	1	4
300	1	4
302	1	4
304	1	4
308	1	4
311	1	4
312	1	4
313	1	4
314	1	4
315	1	4
316	2	2
317	2	2
320	2	2
321	2	2
323	1	4
325	1	4
326	1	4
330	1	4
333	1	4
334	1	4
335	2	2
337	1	4
338	1	4
339	1	4
340	1	4
343	1	4
352	1	4
354	1	4
356	1	4
361	2	2
362	1	4
363	1	4
364	1	4
365	1	4
372	1	4
376	1	4
377	2	2
378	1	4
384	1	4
386	1	4
387	1	4
388	1	4
389	2	2
390	1	4
391	1	4
392	1	4
393	1	4
396	1	4
397	1	4
399	1	4
400	1	4
402	1	4
404	1	4
407	1	4
414	1	4
422	1	4
423	1	4
425	1	4
426	2	2
427	3	2
428	2	2
429	1	4
430	3	2
431	2	2
432	2	2
433	1	4
435	2	2
437	1	4
438	1	4
439	1	4
440	1	4
441	1	4
442	1	4
443	1	4
444	1	4
445	2	2
446	2	2
447	1	4
448	2	2
451	1	4
452	1	4
453	2	2
454	1	4
456	1	4
457	1	4
459	1	4
460	1	4
461	2	2
462	1	4
463	1	4
464	1	4
465	1	4
466	1	4
468	2	2
469	1	4
470	2	2
471	3	2
472	1	4
473	2	2
474	1	4
475	1	4
477	2	2
478	2	2
479	1	4
482	1	4
485	1	4
487	1	4
488	1	4
489	1	4
490	1	4
494	1	4
496	1	4
497	2	2
498	1	4
499	1	4
501	2	2
502	2	2
503	1	4
504	1	4
505	1	4
507	1	4
508	1	4
511	1	4
513	1	4
514	2	2
515	2	2
516	2	2
518	2	2
519	2	2
520	1	4
521	2	2
522	2	2
523	1	4
524	1	4
527	1	4
528	1	4
530	2	2
531	1	4
532	1	4
534	1	4
535	2	2
536	1	4
537	4	2
538	1	4
539	3	2
540	2	2
542	1	4
543	1	4
544	1	4
545	1	4
546	1	4
547	2	2
548	2	2
549	1	4
551	1	4
552	1	4
554	1	4
555	2	2
558	1	4
559	1	4
560	1	4
561	1	4
562	1	4
563	2	2
564	2	2
565	1	4
566	2	2
567	3	2
568	1	4
569	1	4
570	2	2
571	3	2
572	2	2
573	1	4
574	1	4
575	2	2
576	2	2
577	2	2
578	2	2
579	2	2
580	2	2
581	2	2
582	1	4
583	1	4
584	2	2
585	1	4
586	2	2
587	2	2
588	3	2
589	2	2
591	1	4
592	1	4
593	1	4
594	2	2
595	2	2
597	1	4
598	1	4
599	2	2
600	3	2
601	2	2
602	1	4
603	1	4
604	2	2
605	1	4
606	1	4
607	1	4
609	2	2
610	1	4
611	1	4
612	1	4
613	1	4
614	2	2
615	2	2
616	2	2
617	1	4
618	1	4
619	1	4
621	1	4
622	2	2
625	1	4
626	1	4
629	1	4
630	1	4
631	1	4
634	1	4
635	2	2
636	1	4
637	2	2
638	1	4
639	1	4
640	1	4
643	1	4
646	1	4
647	1	4
648	3	2
649	2	2
650	2	2
651	1	4
653	1	4
654	1	4
656	2	2
657	1	4
660	4	2
661	1	4
662	5	1
663	2	2
664	1	4
665	3	2
666	3	2
667	2	2
668	2	2
669	2	2
670	1	4
672	2	2
673	1	4
674	2	2
675	2	2
676	1	4
677	2	2
679	1	4
680	2	2
681	1	4
682	1	4
683	2	2
684	2	2
685	1	4
686	2	2
699	2	2
701	1	4
702	2	2
703	2	2
704	1	4
706	1	4
709	1	4
711	1	4
713	1	4
714	1	4
715	1	4
716	2	2
717	2	2
718	4	2
719	2	2
720	1	4
721	1	4
722	2	2
724	1	4
725	1	4
726	1	4
727	1	4
728	1	4
729	1	4
730	1	4
731	2	2
732	1	4
733	1	4
734	1	4
735	1	4
736	1	4
737	1	4
739	1	4
743	2	2
745	1	4
748	1	4
749	1	4
750	2	2
751	2	2
752	1	4
754	2	2
755	1	4
756	1	4
757	1	4
758	1	4
759	1	4
760	1	4
761	3	2
762	2	2
764	2	2
765	1	4
766	3	2
767	3	2
768	1	4
773	1	4
786	1	4
787	2	2
788	3	2
789	1	4
792	2	2
796	1	4
797	1	4
798	1	4
799	1	4
803	1	4
805	1	4
806	1	4
810	1	4
812	1	4
813	2	2
815	1	4
816	2	2
818	2	2
819	1	4
820	1	4
821	1	4
824	1	4
825	2	2
826	2	2
827	2	2
828	1	4
829	1	4
830	1	4
831	1	4
832	1	4
833	2	2
834	3	2
835	2	2
836	1	4
837	1	4
838	2	2
839	2	2
840	1	4
841	2	2
842	3	2
843	1	4
844	5	1	<<<<<<<<<<
845	2	2
846	2	2
847	2	2
848	1	4
850	1	4
851	1	4
855	2	2
856	1	4
857	2	2
861	1	4
864	1	4
866	1	4
870	2	2
871	2	2
872	2	2
873	4	2
874	3	2
875	4	2
876	1	4
880	2	2
881	3	2
882	1	4
888	1	4
891	1	4
904	1	4
924	1	4
925	1	4
927	1	4
929	1	4
---------------------------------------------------
---------------------------------------------------

5' UGGCAUGCAGGGAGCCAGGCA 3' Transcript: MsUN020597:2-22 Slice Site:13
   ||||||o||||||||||||||
3' ACCGUAUGUCCCUCGGUCCGU 5' Query: msa-miR160d

SiteID: MsUN020597:13
MFE of perfect match: -45.40
MFE of this site: -46.40
MFEratio: 1
Allen et al. score: 0.5
Paired Regions (query5'-query3',transcript3'-transcript5')
	1-21,22-2
Unpaired Regions (query5'-query3',transcript3'-transcript5')
	NA

Degradome data file: MsCCDMclean.fa_dd.txt
Degardome Category: 2
Degradome p-value: 0.00250054075474193
T-Plot file: MsCCTGT/msa-miR160d_MsUN020597_13_TPlot.pdf

Position	Reads	Category
13	2	2	<<<<<<<<<<
86	1	4
87	1	4
131	1	4
152	1	4
153	1	4
249	1	4
315	1	4
326	1	4
328	1	4
350	1	4
394	1	4
397	1	4
408	1	4
409	1	4
438	1	4
446	1	4
449	1	4
459	1	4
472	1	4
473	1	4
476	1	4
477	1	4
480	1	4
485	1	4
488	1	4
490	1	4
491	1	4
507	1	4
508	1	4
520	1	4
526	1	4
551	1	4
572	1	4
582	1	4
585	1	4
617	1	4
622	1	4
627	1	4
639	1	4
643	1	4
649	1	4
660	1	4
662	1	4
663	3	0
666	1	4
668	1	4
675	1	4
678	1	4
726	1	4
730	1	4
---------------------------------------------------
---------------------------------------------------

5' UGGCAUGCAGGGAGCCAGGCA 3' Transcript: MsUN020599:2-22 Slice Site:13
   ||||||o||||||||||||||
3' ACCGUAUGUCCCUCGGUCCGU 5' Query: msa-miR160b

SiteID: MsUN020599:13
MFE of perfect match: -45.40
MFE of this site: -46.40
MFEratio: 1
Allen et al. score: 0.5
Paired Regions (query5'-query3',transcript3'-transcript5')
	1-21,22-2
Unpaired Regions (query5'-query3',transcript3'-transcript5')
	NA

Degradome data file: MsCCDMclean.fa_dd.txt
Degardome Category: 0
Degradome p-value: 0.000153763340657975
T-Plot file: MsCCTGT/msa-miR160b_MsUN020599_13_TPlot.pdf

Position	Reads	Category
13	4	0	<<<<<<<<<<
110	1	4
112	1	4
176	1	4
223	1	4
294	1	4
307	1	4
333	1	4
351	1	4
432	1	4
444	1	4
463	1	4
466	1	4
471	1	4
479	1	4
481	1	4
482	2	2
483	2	2
484	1	4
486	1	4
493	1	4
494	1	4
497	1	4
502	1	4
503	1	4
504	1	4
507	1	4
512	1	4
514	1	4
516	1	4
529	1	4
537	1	4
550	1	4
566	1	4
569	1	4
572	1	4
573	2	2
574	3	2
575	1	4
591	1	4
592	1	4
607	1	4
609	1	4
632	1	4
641	1	4
645	1	4
649	1	4
655	2	2
657	1	4
663	1	4
670	1	4
673	1	4
674	1	4
676	1	4
693	1	4
696	1	4
704	1	4
707	1	4
711	1	4
721	1	4
723	1	4
729	1	4
732	1	4
741	1	4
754	1	4
781	1	4
---------------------------------------------------
---------------------------------------------------

5' CAGAGGAAAGGUUCUGCUGGU 3' Transcript: MsUN024706:284-304 Slice Site:295
   ||||oo|||||||||o|| ||
3' GUCUUUUUUCCAAGAUGAACA 5' Query: msa-miR5257

SiteID: MsUN024706:295
MFE of perfect match: -30.30
MFE of this site: -27.90
MFEratio: 0.920792079207921
Allen et al. score: 4
Paired Regions (query5'-query3',transcript3'-transcript5')
	1-2,304-303
	4-21,301-284
Unpaired Regions (query5'-query3',transcript3'-transcript5')
	3-3,302-302	SIL: Symmetric internal loop

Degradome data file: MsCCDMclean.fa_dd.txt
Degardome Category: 4
Degradome p-value: 0.0209598461616964
T-Plot file: MsCCTGT/msa-miR5257_MsUN024706_295_TPlot.pdf

Position	Reads	Category
95	1	4
112	1	4
113	1	4
123	1	4
128	2	2
166	1	4
167	1	4
173	1	4
190	1	4
232	1	4
241	1	4
246	1	4
248	1	4
251	1	4
261	1	4
285	1	4
291	1	4
294	1	4
295	1	4	<<<<<<<<<<
296	1	4
298	2	2
299	1	4
312	1	4
321	1	4
322	1	4
336	1	4
342	1	4
344	1	4
345	1	4
351	1	4
355	1	4
358	1	4
360	1	4
363	1	4
367	1	4
369	1	4
370	1	4
372	1	4
373	2	2
382	1	4
383	2	2
384	1	4
390	1	4
392	1	4
413	1	4
414	1	4
415	1	4
416	1	4
418	1	4
445	1	4
448	1	4
456	1	4
471	1	4
490	1	4
493	1	4
494	1	4
505	1	4
507	1	4
513	1	4
514	1	4
516	1	4
518	1	4
529	1	4
532	1	4
541	1	4
543	1	4
549	1	4
550	1	4
555	1	4
560	1	4
561	1	4
566	1	4
568	1	4
570	1	4
577	1	4
578	1	4
580	1	4
585	1	4
590	1	4
602	1	4
605	1	4
606	1	4
607	1	4
608	1	4
609	1	4
612	2	2
613	1	4
614	1	4
615	2	2
616	1	4
617	1	4
618	1	4
623	1	4
624	1	4
629	1	4
638	1	4
644	2	2
646	1	4
651	1	4
652	1	4
653	1	4
654	2	2
655	1	4
656	1	4
657	1	4
658	1	4
659	1	4
660	1	4
661	1	4
663	1	4
667	1	4
668	2	2
669	1	4
671	2	2
672	1	4
680	2	2
681	1	4
682	2	2
685	1	4
690	1	4
692	1	4
693	1	4
703	1	4
707	1	4
710	2	2
714	1	4
715	1	4
716	1	4
718	2	2
720	1	4
721	1	4
722	1	4
723	1	4
724	1	4
725	1	4
726	2	2
730	1	4
733	1	4
734	2	2
735	1	4
742	2	2
743	1	4
745	1	4
747	1	4
748	1	4
751	1	4
752	1	4
753	1	4
754	1	4
755	1	4
758	2	2
759	1	4
764	1	4
766	1	4
767	1	4
770	1	4
771	1	4
776	1	4
777	1	4
778	1	4
780	1	4
782	1	4
786	1	4
787	1	4
792	1	4
793	1	4
794	1	4
795	2	2
796	1	4
797	1	4
799	2	2
800	1	4
801	1	4
802	1	4
804	1	4
805	2	2
806	2	2
807	1	4
810	1	4
813	1	4
817	1	4
818	1	4
824	1	4
825	2	2
826	1	4
827	1	4
828	2	2
829	1	4
830	1	4
831	1	4
834	1	4
835	1	4
836	2	2
838	1	4
839	1	4
841	1	4
845	1	4
846	1	4
847	2	2
849	1	4
850	1	4
851	1	4
852	1	4
866	1	4
867	1	4
868	3	1
869	2	2
870	2	2
871	1	4
873	1	4
875	1	4
878	1	4
881	1	4
882	1	4
883	1	4
892	1	4
895	2	2
896	1	4
897	2	2
899	1	4
900	1	4
903	1	4
904	1	4
905	2	2
906	1	4
907	2	2
908	2	2
910	1	4
911	1	4
912	1	4
913	1	4
916	2	2
917	1	4
918	1	4
919	1	4
921	1	4
923	1	4
928	1	4
931	1	4
933	3	1
935	2	2
936	1	4
937	1	4
939	1	4
940	1	4
942	1	4
944	1	4
---------------------------------------------------
---------------------------------------------------

5' UUGGGAAGUCAUCCUUGGCUC 3' Transcript: MsUN030848:1064-1084 Slice Site:1075
   oo|| ||||||||||||||||
3' GGCCGUUCAGUAGGAACCGAG 5' Query: msa-miR169e-5p

SiteID: MsUN030848:1075
MFE of perfect match: -43.20
MFE of this site: -36.70
MFEratio: 0.849537037037037
Allen et al. score: 2
Paired Regions (query5'-query3',transcript3'-transcript5')
	1-16,1084-1069
	18-21,1067-1064
Unpaired Regions (query5'-query3',transcript3'-transcript5')
	17-17,1068-1068	SIL: Symmetric internal loop

Degradome data file: MsCCDMclean.fa_dd.txt
Degardome Category: 4
Degradome p-value: 0.0414803771722707
T-Plot file: MsCCTGT/msa-miR169e-5p_MsUN030848_1075_TPlot.pdf

Position	Reads	Category
78	1	4
86	1	4
221	1	4
260	1	4
261	1	4
398	1	4
430	1	4
474	1	4
521	1	4
570	1	4
575	1	4
622	1	4
711	1	4
751	1	4
786	1	4
811	1	4
879	1	4
886	1	4
935	1	4
938	1	4
988	1	4
1053	1	4
1075	1	4	<<<<<<<<<<
1076	1	4
1091	1	4
1099	1	4
1119	1	4
1127	1	4
1129	1	4
1130	2	2
1147	1	4
1161	1	4
1182	1	4
1190	1	4
1198	1	4
1207	1	4
1209	1	4
1213	2	2
1215	1	4
1216	1	4
1218	3	0
1223	1	4
1228	2	2
1257	1	4
1259	1	4
1294	1	4
1299	1	4
1336	1	4
---------------------------------------------------
---------------------------------------------------

5' UUGGAUGAUAUGUGGAACAAAA 3' Transcript: MsUN032442:659-680 Slice Site:671
   o|o|||||o||o|||||     
3' GAUCUACUGUAUACCUUACUUU 5' Query: msa-miR0041

SiteID: MsUN032442:671
MFE of perfect match: -32.80
MFE of this site: -22.50
MFEratio: 0.685975609756098
Allen et al. score: 11.5
Paired Regions (query5'-query3',transcript3'-transcript5')
	6-22,675-659
Unpaired Regions (query5'-query3',transcript3'-transcript5')
	1-5,680-676	UP5: Unpaired region at 5' of query

Degradome data file: MsCCDMclean.fa_dd.txt
Degardome Category: 0
Degradome p-value: 0.0316280398516724
T-Plot file: MsCCTGT/msa-miR0041_MsUN032442_671_TPlot.pdf

Position	Reads	Category
46	1	4
67	1	4
334	1	4
671	2	0	<<<<<<<<<<
---------------------------------------------------
---------------------------------------------------

5' CGAGUGUAAUUUCCUUGAUUAA 3' Transcript: MsUN034743:439-460 Slice Site:451
   ||||||||||||||| ||||||
3' GCUCACAUUAAAGGAUCUAAUU 5' Query: msa-miR1509b

SiteID: MsUN034743:451
MFE of perfect match: -31.70
MFE of this site: -28.60
MFEratio: 0.902208201892745
Allen et al. score: 2
Paired Regions (query5'-query3',transcript3'-transcript5')
	1-6,460-455
	8-22,453-439
Unpaired Regions (query5'-query3',transcript3'-transcript5')
	7-7,454-454	SIL: Symmetric internal loop

Degradome data file: MsCCDMclean.fa_dd.txt
Degardome Category: 1
Degradome p-value: 0.00192432534260045
T-Plot file: MsCCTGT/msa-miR1509b_MsUN034743_451_TPlot.pdf

Position	Reads	Category
49	1	4
50	1	4
52	1	4
75	1	4
108	1	4
114	1	4
142	1	4
173	1	4
196	1	4
245	1	4
260	1	4
261	1	4
263	1	4
271	1	4
326	1	4
327	1	4
328	1	4
329	1	4
397	1	4
417	1	4
451	4	1	<<<<<<<<<<
459	1	4
462	1	4
465	1	4
482	4	1
502	1	4
504	1	4
506	1	4
512	1	4
528	2	2
529	1	4
531	1	4
532	1	4
533	2	2
534	2	2
538	1	4
544	2	2
545	3	2
546	1	4
548	1	4
555	3	2
556	1	4
557	1	4
560	1	4
563	1	4
566	1	4
568	1	4
569	2	2
572	1	4
573	2	2
574	1	4
575	2	2
577	1	4
578	1	4
581	1	4
583	1	4
586	1	4
587	2	2
591	1	4
592	1	4
593	1	4
---------------------------------------------------
---------------------------------------------------

5' GACAGGUGAGAGCGAUCAUGUA 3' Transcript: MsUN035865:168-189 Slice Site:179
     ||||||||||||| ||||||
3' AAGUCCACUCUCGCU-GUACAU 5' Query: msa-miR5232

SiteID: MsUN035865:179
MFE of perfect match: -38.20
MFE of this site: -33.80
MFEratio: 0.884816753926701
Allen et al. score: 4
Paired Regions (query5'-query3',transcript3'-transcript5')
	1-6,189-184
	7-19,182-170
Unpaired Regions (query5'-query3',transcript3'-transcript5')
	x-x,183-183	BULt: Bulge on transcript side
	20-21,169-168	UP3: Unpaired region at 3' of query

Degradome data file: MsCCDMclean.fa_dd.txt
Degardome Category: 4
Degradome p-value: 0.0414803771722707
T-Plot file: MsCCTGT/msa-miR5232_MsUN035865_179_TPlot.pdf

Position	Reads	Category
17	1	4
64	1	4
71	1	4
78	1	4
179	1	4	<<<<<<<<<<
234	1	4
259	1	4
---------------------------------------------------
---------------------------------------------------

5' GUAGGUCAUAUUGGACCGAACUGGGU 3' Transcript: MsUN037180:172-197 Slice Site:182
   |||||||||||      o||||oo||
3' CAUCCAGUAUA------UUUGAUUCA 5' Query: msa-miR2605

SiteID: MsUN037180:182
MFE of perfect match: -28.40
MFE of this site: -23.20
MFEratio: 0.816901408450704
Allen et al. score: 15
Paired Regions (query5'-query3',transcript3'-transcript5')
	1-9,197-189
	10-20,182-172
Unpaired Regions (query5'-query3',transcript3'-transcript5')
	x-x,188-183	BULt: Bulge on transcript side

Degradome data file: MsCCDMclean.fa_dd.txt
Degardome Category: 4
Degradome p-value: 0.0209598461616964
T-Plot file: MsCCTGT/msa-miR2605_MsUN037180_182_TPlot.pdf

Position	Reads	Category
111	1	4
117	1	4
125	2	1
130	1	4
131	1	4
144	1	4
157	1	4
161	1	4
178	1	4
182	1	4	<<<<<<<<<<
233	1	4
245	1	4
313	1	4
332	1	4
336	2	1
340	1	4
---------------------------------------------------
---------------------------------------------------

5' UUGGUUGAGGAGGAGGAGGAGG 3' Transcript: MsUN038429:2191-2212 Slice Site:2203
    |||  |||||o|||||o||||
3' CACCUUCUCCUUCUCCUUCUCC 5' Query: msa-miR2673b

SiteID: MsUN038429:2203
MFE of perfect match: -43.10
MFE of this site: -36.40
MFEratio: 0.844547563805104
Allen et al. score: 5
Paired Regions (query5'-query3',transcript3'-transcript5')
	1-16,2212-2197
	19-21,2194-2192
Unpaired Regions (query5'-query3',transcript3'-transcript5')
	17-18,2196-2195	SIL: Symmetric internal loop
	22-22,2191-2191	UP3: Unpaired region at 3' of query

Degradome data file: MsCCDMclean.fa_dd.txt
Degardome Category: 0
Degradome p-value: 0.0240036924512921
T-Plot file: MsCCTGT/msa-miR2673b_MsUN038429_2203_TPlot.pdf

Position	Reads	Category
690	1	4
2078	1	4
2197	1	4
2202	1	4
2203	4	0	<<<<<<<<<<
2204	1	4
---------------------------------------------------
---------------------------------------------------

5' AAG-UCAAGAAAGCUGUGGAU 3' Transcript: MsUN038845:181-200 Slice Site:191
   ||| |||||||||||||||| 
3' UUCAAGUUCUUUCGACACCUU 5' Query: msa-miR396a-5p

SiteID: MsUN038845:191
MFE of perfect match: -33.40
MFE of this site: -28.80
MFEratio: 0.862275449101796
Allen et al. score: 2
Paired Regions (query5'-query3',transcript3'-transcript5')
	2-17,199-184
	19-21,183-181
Unpaired Regions (query5'-query3',transcript3'-transcript5')
	1-1,200-200	UP5: Unpaired region at 5' of query
	18-18,x-x	BULq: Bulge on query side

Degradome data file: MsCCDMclean.fa_dd.txt
Degardome Category: 0
Degradome p-value: 0.000768580307992206
T-Plot file: MsCCTGT/msa-miR396a-5p_MsUN038845_191_TPlot.pdf

Position	Reads	Category
166	1	4
172	1	4
191	3	0	<<<<<<<<<<
286	1	4
366	1	4
403	1	4
421	1	4
426	1	4
---------------------------------------------------
---------------------------------------------------

5' UCUCUUAUUUCUGAUCCCAAU 3' Transcript: MsUN039546:71-91 Slice Site:82
   ||||| |||||||||||||| 
3' AGAGAUUAAAGACUAGGGUUU 5' Query: msa-miR2643a

SiteID: MsUN039546:82
MFE of perfect match: -32.00
MFE of this site: -28.20
MFEratio: 0.88125
Allen et al. score: 2
Paired Regions (query5'-query3',transcript3'-transcript5')
	2-15,90-77
	17-21,75-71
Unpaired Regions (query5'-query3',transcript3'-transcript5')
	1-1,91-91	UP5: Unpaired region at 5' of query
	16-16,76-76	SIL: Symmetric internal loop

Degradome data file: MsCCDMclean.fa_dd.txt
Degardome Category: 1
Degradome p-value: 0.000962625995704069
T-Plot file: MsCCTGT/msa-miR2643a_MsUN039546_82_TPlot.pdf

Position	Reads	Category
9	1	4
28	1	4
35	1	4
74	1	4
82	2	1	<<<<<<<<<<
120	1	4
199	1	4
333	1	4
342	1	4
492	1	4
516	1	4
518	1	4
519	2	1
562	1	4
---------------------------------------------------
---------------------------------------------------

5' UUCCCGUAACCAGUACCGCCGCUGCGGCAA 3' Transcript: MsUN040125:903-932 Slice Site:916
   ||||||  |||||o|||o       o||||
3' AAGGGC--UGGUCGUGGU-------UCGUU 5' Query: msa-miR168a

SiteID: MsUN040125:916
MFE of perfect match: -41.80
MFE of this site: -28.10
MFEratio: 0.672248803827751
Allen et al. score: 19
Paired Regions (query5'-query3',transcript3'-transcript5')
	1-5,932-928
	6-15,920-911
	16-21,908-903
Unpaired Regions (query5'-query3',transcript3'-transcript5')
	x-x,927-921	BULt: Bulge on transcript side
	x-x,910-909	BULt: Bulge on transcript side

Degradome data file: MsCCDMclean.fa_dd.txt
Degardome Category: 3
Degradome p-value: 0.0342138588114644
T-Plot file: MsCCTGT/msa-miR168a_MsUN040125_916_TPlot.pdf

Position	Reads	Category
1	3	3
2	5	2
3	5	2
4	4	2
5	2	3
6	2	3
7	2	3
8	3	3
9	1	4
10	2	3
11	4	2
12	3	3
13	1	4
14	3	3
15	3	3
16	4	2
17	3	3
18	5	2
19	5	2
20	2	3
21	4	2
23	2	3
24	1	4
25	2	3
26	1	4
28	1	4
29	2	3
31	1	4
33	1	4
34	1	4
35	2	3
36	3	3
37	1	4
38	2	3
39	2	3
40	1	4
46	2	3
47	3	3
48	2	3
49	2	3
50	1	4
51	1	4
55	1	4
56	1	4
57	1	4
58	3	3
59	1	4
62	2	3
63	1	4
64	3	3
65	2	3
66	4	2
67	1	4
68	2	3
69	2	3
70	1	4
71	3	3
72	1	4
73	1	4
74	2	3
75	1	4
76	3	3
77	1	4
78	1	4
79	3	3
80	3	3
81	5	2
82	2	3
83	1	4
84	3	3
85	2	3
86	1	4
87	2	3
88	2	3
89	2	3
90	1	4
91	2	3
92	1	4
93	2	3
94	2	3
95	1	4
96	1	4
98	1	4
101	1	4
102	1	4
103	1	4
104	3	3
105	4	2
106	3	3
107	3	3
108	3	3
110	1	4
111	2	3
112	3	3
113	1	4
114	2	3
115	1	4
116	2	3
117	4	2
118	1	4
119	2	3
120	2	3
121	2	3
122	1	4
123	2	3
124	2	3
125	2	3
126	2	3
127	2	3
128	1	4
129	2	3
130	1	4
131	1	4
132	1	4
133	1	4
134	1	4
135	2	3
136	2	3
137	2	3
138	2	3
139	2	3
140	4	2
141	1	4
144	3	3
147	4	2
148	3	3
152	1	4
153	2	3
154	2	3
155	3	3
156	1	4
157	2	3
158	1	4
159	3	3
160	3	3
161	3	3
162	2	3
163	5	2
164	2	3
165	4	2
166	3	3
167	3	3
168	2	3
169	3	3
170	2	3
171	1	4
172	2	3
174	2	3
175	1	4
176	3	3
177	2	3
179	1	4
180	3	3
181	2	3
182	2	3
183	5	2
184	3	3
185	4	2
186	5	2
187	4	2
188	6	2
189	7	2
190	1	4
191	2	3
192	2	3
193	3	3
194	2	3
195	2	3
196	2	3
197	1	4
198	2	3
199	2	3
200	3	3
201	2	3
202	1	4
203	1	4
204	3	3
205	3	3
206	3	3
207	4	2
208	2	3
209	2	3
210	1	4
211	1	4
212	2	3
213	4	2
214	3	3
215	2	3
216	1	4
217	1	4
218	2	3
219	1	4
220	2	3
222	2	3
223	1	4
224	1	4
225	2	3
226	1	4
228	1	4
231	1	4
232	1	4
233	1	4
234	2	3
235	2	3
236	1	4
237	4	2
238	5	2
239	4	2
240	2	3
241	2	3
242	2	3
243	1	4
244	2	3
245	2	3
246	2	3
247	1	4
249	1	4
250	1	4
251	2	3
252	2	3
253	2	3
254	2	3
255	3	3
256	2	3
257	1	4
258	3	3
259	3	3
260	4	2
261	2	3
262	2	3
263	3	3
264	2	3
265	1	4
266	2	3
267	1	4
270	3	3
271	2	3
273	1	4
274	2	3
275	1	4
276	2	3
277	1	4
278	1	4
279	2	3
280	2	3
281	2	3
282	2	3
283	3	3
284	1	4
285	1	4
287	1	4
288	1	4
289	2	3
290	2	3
291	2	3
292	1	4
293	2	3
294	2	3
295	2	3
296	4	2
297	5	2
298	3	3
299	3	3
300	1	4
301	2	3
302	3	3
303	1	4
304	1	4
305	3	3
306	4	2
307	2	3
309	3	3
310	1	4
311	1	4
312	4	2
313	2	3
314	1	4
315	5	2
316	1	4
317	3	3
318	2	3
319	5	2
320	4	2
321	6	2
322	4	2
323	2	3
324	2	3
325	3	3
326	1	4
327	3	3
328	2	3
329	3	3
330	1	4
331	1	4
332	1	4
333	1	4
334	1	4
335	2	3
336	1	4
338	1	4
339	1	4
340	2	3
341	2	3
342	2	3
343	3	3
344	2	3
345	3	3
346	1	4
347	2	3
348	2	3
349	2	3
350	2	3
351	2	3
352	1	4
353	3	3
354	2	3
355	1	4
356	2	3
358	1	4
359	2	3
360	3	3
361	3	3
362	1	4
363	3	3
364	4	2
365	3	3
366	3	3
367	3	3
369	1	4
370	2	3
371	4	2
372	1	4
373	3	3
374	2	3
375	3	3
376	1	4
377	4	2
378	3	3
379	3	3
380	4	2
381	2	3
382	2	3
383	2	3
384	2	3
385	2	3
386	2	3
387	2	3
388	3	3
389	4	2
390	3	3
391	3	3
392	3	3
393	1	4
394	1	4
395	3	3
396	4	2
397	3	3
398	3	3
399	1	4
400	1	4
401	2	3
402	1	4
403	2	3
404	1	4
405	2	3
406	3	3
407	3	3
408	4	2
409	2	3
410	1	4
411	1	4
412	1	4
413	1	4
414	3	3
415	2	3
416	3	3
417	2	3
418	2	3
419	3	3
420	2	3
421	3	3
422	3	3
423	2	3
424	3	3
425	2	3
426	2	3
427	2	3
428	1	4
429	1	4
434	2	3
435	3	3
436	1	4
437	1	4
438	2	3
439	6	2
440	2	3
441	2	3
442	1	4
443	2	3
444	2	3
445	1	4
446	3	3
447	1	4
448	1	4
449	2	3
450	2	3
451	1	4
453	1	4
454	2	3
455	1	4
456	1	4
457	1	4
458	2	3
459	3	3
460	1	4
461	2	3
462	3	3
463	4	2
464	3	3
465	5	2
466	2	3
467	3	3
468	1	4
469	3	3
470	2	3
471	3	3
472	4	2
473	4	2
474	4	2
475	3	3
476	3	3
477	6	2
478	4	2
479	3	3
480	5	2
481	4	2
482	2	3
483	3	3
484	1	4
485	1	4
486	1	4
487	1	4
488	1	4
489	1	4
490	1	4
491	1	4
492	1	4
493	3	3
494	2	3
495	1	4
496	1	4
497	3	3
498	4	2
499	2	3
500	2	3
501	2	3
502	2	3
503	1	4
504	3	3
505	4	2
506	3	3
507	3	3
508	4	2
509	3	3
510	3	3
511	3	3
512	3	3
513	2	3
514	2	3
515	3	3
516	2	3
517	1	4
518	2	3
519	2	3
520	2	3
521	1	4
522	4	2
523	3	3
524	5	2
525	3	3
526	5	2
527	5	2
528	3	3
529	6	2
530	7	2
531	5	2
532	4	2
533	1	4
534	1	4
535	2	3
536	2	3
537	1	4
538	2	3
539	3	3
540	3	3
541	2	3
542	4	2
543	4	2
544	5	2
545	3	3
548	1	4
549	3	3
550	2	3
551	3	3
552	5	2
553	1	4
554	2	3
555	1	4
556	2	3
557	4	2
558	3	3
559	3	3
560	3	3
561	1	4
562	3	3
563	1	4
564	2	3
565	2	3
566	2	3
567	3	3
568	3	3
569	3	3
570	2	3
571	1	4
572	4	2
573	3	3
574	2	3
575	2	3
576	1	4
577	4	2
578	2	3
579	1	4
580	2	3
581	4	2
582	3	3
583	1	4
584	3	3
585	2	3
586	1	4
587	3	3
588	5	2
589	4	2
590	3	3
591	2	3
592	3	3
593	3	3
594	3	3
595	3	3
596	1	4
597	4	2
598	2	3
599	3	3
600	4	2
601	2	3
602	4	2
603	1	4
604	1	4
605	2	3
606	2	3
607	2	3
608	1	4
609	4	2
610	2	3
611	3	3
612	6	2
613	2	3
614	3	3
615	4	2
616	3	3
617	2	3
618	2	3
619	2	3
620	3	3
621	5	2
622	4	2
623	2	3
624	4	2
625	3	3
626	4	2
627	3	3
628	3	3
629	2	3
630	2	3
631	5	2
632	9	2
633	3	3
634	3	3
635	1	4
636	2	3
637	2	3
638	1	4
639	1	4
640	2	3
641	3	3
642	4	2
643	5	2
644	4	2
645	5	2
646	3	3
647	4	2
648	2	3
649	1	4
650	2	3
651	6	2
652	5	2
653	2	3
654	2	3
655	4	2
656	3	3
657	5	2
658	5	2
659	3	3
660	4	2
661	4	2
662	5	2
663	5	2
664	6	2
665	5	2
666	4	2
667	3	3
668	3	3
669	3	3
670	3	3
671	3	3
672	4	2
673	3	3
674	3	3
675	5	2
676	4	2
677	1	4
678	3	3
679	4	2
680	3	3
681	6	2
682	4	2
683	3	3
684	1	4
685	2	3
686	2	3
687	1	4
688	4	2
689	3	3
690	1	4
691	2	3
692	2	3
693	2	3
694	2	3
695	2	3
696	2	3
697	1	4
698	2	3
699	4	2
700	2	3
702	2	3
703	2	3
704	2	3
705	2	3
706	3	3
707	6	2
708	5	2
709	4	2
710	3	3
711	2	3
712	3	3
713	2	3
714	2	3
715	2	3
716	1	4
717	2	3
718	4	2
719	3	3
720	4	2
721	3	3
722	3	3
723	3	3
724	2	3
725	2	3
726	4	2
727	5	2
728	4	2
729	4	2
730	5	2
731	3	3
732	4	2
733	4	2
734	3	3
735	2	3
736	2	3
737	6	2
738	5	2
739	3	3
740	6	2
741	4	2
742	4	2
743	3	3
744	1	4
745	1	4
746	2	3
747	6	2
748	2	3
749	1	4
750	3	3
751	6	2
752	5	2
753	6	2
754	4	2
755	2	3
756	3	3
757	6	2
758	5	2
759	5	2
760	7	2
761	5	2
762	2	3
763	2	3
764	3	3
765	2	3
766	3	3
767	2	3
768	3	3
769	4	2
770	2	3
771	3	3
772	3	3
773	2	3
774	2	3
775	1	4
776	1	4
779	2	3
780	3	3
781	5	2
782	2	3
783	5	2
784	4	2
785	2	3
786	4	2
787	3	3
788	4	2
789	4	2
790	2	3
791	2	3
792	2	3
793	4	2
794	3	3
795	3	3
796	2	3
797	2	3
798	3	3
799	2	3
800	3	3
801	3	3
802	5	2
803	4	2
804	2	3
805	3	3
806	2	3
807	3	3
808	2	3
809	4	2
810	2	3
811	4	2
812	8	2
813	10	2
814	7	2
815	2	3
816	2	3
818	3	3
819	3	3
820	4	2
821	2	3
822	3	3
823	2	3
824	3	3
825	2	3
826	3	3
827	2	3
828	4	2
829	3	3
830	3	3
831	4	2
832	5	2
833	3	3
834	3	3
835	2	3
836	3	3
837	3	3
838	5	2
839	6	2
840	3	3
841	3	3
842	4	2
843	1	4
844	2	3
845	3	3
846	3	3
847	3	3
848	3	3
849	3	3
850	4	2
851	4	2
852	5	2
853	3	3
855	2	3
856	3	3
857	3	3
858	3	3
859	2	3
861	1	4
862	2	3
863	2	3
864	3	3
865	3	3
866	2	3
867	2	3
868	2	3
869	5	2
870	3	3
871	3	3
872	6	2
873	2	3
874	3	3
875	6	2
876	7	2
877	8	2
878	7	2
879	4	2
880	7	2
881	6	2
882	4	2
883	4	2
884	5	2
885	3	3
886	4	2
887	3	3
888	4	2
889	3	3
890	3	3
891	4	2
892	1	4
893	3	3
894	1	4
895	3	3
896	1	4
897	4	2
898	2	3
899	3	3
900	3	3
901	2	3
902	3	3
903	3	3
904	2	3
905	6	2
906	4	2
907	4	2
908	6	2
909	4	2
910	6	2
911	13	0
912	8	2
913	7	2
914	6	2
915	2	3
916	2	3	<<<<<<<<<<
917	5	2
918	7	2
919	6	2
920	5	2
921	10	2
922	7	2
923	4	2
924	3	3
925	5	2
926	3	3
927	4	2
928	4	2
929	2	3
930	3	3
931	7	2
932	5	2
933	5	2
934	4	2
935	3	3
936	2	3
937	3	3
938	4	2
939	5	2
940	5	2
941	1	4
942	3	3
943	1	4
944	3	3
945	3	3
946	4	2
947	7	2
948	2	3
949	3	3
950	3	3
951	2	3
952	4	2
953	4	2
954	8	2
955	4	2
956	9	2
957	5	2
958	4	2
959	2	3
960	3	3
961	7	2
962	9	2
963	4	2
964	2	3
965	4	2
966	4	2
967	3	3
968	2	3
969	3	3
970	4	2
971	5	2
972	3	3
973	5	2
974	4	2
975	7	2
976	3	3
977	3	3
978	4	2
979	4	2
980	3	3
981	7	2
982	3	3
983	3	3
984	3	3
985	2	3
986	3	3
987	6	2
988	4	2
989	2	3
990	4	2
991	2	3
992	4	2
993	4	2
994	5	2
995	4	2
996	4	2
997	5	2
998	3	3
999	8	2
1000	6	2
1001	5	2
1002	4	2
1003	3	3
1004	3	3
1005	7	2
1006	1	4
1008	2	3
1009	4	2
1010	4	2
1011	3	3
1012	3	3
1013	4	2
1014	2	3
1015	3	3
1016	5	2
1017	4	2
1018	8	2
1019	4	2
1020	6	2
1021	4	2
1022	1	4
1024	6	2
1025	3	3
1026	6	2
1027	5	2
1028	9	2
1029	4	2
1030	3	3
1031	3	3
1032	4	2
1033	4	2
1034	7	2
1035	7	2
1036	4	2
1037	3	3
1038	1	4
1039	1	4
1040	2	3
1041	1	4
1042	2	3
1043	4	2
1044	5	2
1045	4	2
1046	2	3
1047	2	3
1048	3	3
1049	4	2
1050	3	3
1051	4	2
1052	5	2
1053	4	2
1054	5	2
1055	5	2
1056	3	3
1057	2	3
1058	1	4
1059	2	3
1061	1	4
1062	1	4
1063	2	3
1064	2	3
1065	5	2
1066	3	3
1067	2	3
1068	3	3
1069	3	3
1070	3	3
1071	4	2
1072	3	3
1073	7	2
1074	10	2
1075	4	2
1076	4	2
1077	2	3
1078	2	3
1079	2	3
1080	2	3
1081	2	3
1082	4	2
1083	1	4
1084	2	3
1085	1	4
1086	3	3
1087	3	3
1088	2	3
1089	4	2
1090	5	2
1092	3	3
1093	4	2
1094	2	3
1095	5	2
1096	3	3
1097	2	3
1098	2	3
1099	3	3
1100	2	3
1101	4	2
1102	3	3
1103	3	3
1104	4	2
1105	3	3
1106	4	2
1107	4	2
1108	2	3
1109	4	2
1111	3	3
1112	4	2
1113	5	2
1114	2	3
1115	3	3
1116	2	3
1117	4	2
1118	2	3
1119	4	2
1120	5	2
1121	4	2
1122	2	3
1123	1	4
1124	2	3
1125	5	2
1126	5	2
1127	6	2
1128	4	2
1129	3	3
1130	8	2
1131	4	2
1132	2	3
1133	3	3
1134	3	3
1135	3	3
1136	4	2
1137	2	3
1138	5	2
1139	4	2
1140	4	2
1141	2	3
1142	3	3
1143	2	3
1146	3	3
1147	3	3
1148	1	4
1149	4	2
1150	3	3
1151	2	3
1152	1	4
1153	2	3
1154	2	3
1155	4	2
1156	2	3
1157	3	3
1158	4	2
1159	5	2
1160	4	2
1161	3	3
1162	3	3
1163	2	3
1164	2	3
1165	2	3
1166	2	3
1167	1	4
1168	3	3
1169	2	3
1170	4	2
1171	2	3
1172	3	3
1173	4	2
1174	4	2
1175	4	2
1176	5	2
1177	3	3
1178	1	4
1179	4	2
1180	4	2
1181	4	2
1182	3	3
1183	4	2
1184	3	3
1185	4	2
1186	5	2
1187	4	2
1188	4	2
1189	6	2
1190	6	2
1191	5	2
1192	7	2
1193	11	2
1194	8	2
1195	7	2
1196	3	3
1197	7	2
1198	5	2
1199	5	2
1200	6	2
1201	5	2
1202	3	3
1203	3	3
1204	2	3
1205	2	3
1206	4	2
1207	2	3
1208	2	3
1209	2	3
1210	5	2
1211	2	3
1212	3	3
1213	2	3
1214	4	2
1215	3	3
1217	5	2
1218	5	2
1219	3	3
1220	2	3
1221	3	3
1222	5	2
1223	4	2
1224	4	2
1225	8	2
1226	8	2
1227	9	2
1228	4	2
1229	4	2
1230	5	2
1231	4	2
1232	7	2
1233	4	2
1234	7	2
1235	3	3
1236	2	3
1237	4	2
1238	5	2
1239	4	2
1240	4	2
1241	4	2
1242	4	2
1243	5	2
1244	4	2
1245	5	2
1246	4	2
1247	3	3
1248	2	3
1249	2	3
1250	2	3
1251	1	4
1252	2	3
1253	2	3
1254	3	3
1255	6	2
1256	4	2
1257	2	3
1258	1	4
1259	1	4
1260	2	3
1261	1	4
1262	2	3
1263	3	3
1264	2	3
1265	3	3
1266	5	2
1267	2	3
1268	3	3
1269	3	3
1270	4	2
1271	2	3
1272	5	2
1273	2	3
1274	3	3
1275	4	2
1276	2	3
1277	4	2
1278	2	3
1279	3	3
1280	4	2
1281	2	3
1282	2	3
1283	1	4
1284	1	4
1285	2	3
1286	1	4
1287	3	3
1288	2	3
1289	2	3
1290	4	2
1291	3	3
1292	2	3
1293	4	2
1294	7	2
1295	3	3
1296	5	2
1297	4	2
1298	8	2
1299	3	3
1300	3	3
1301	2	3
1302	3	3
1303	4	2
1304	7	2
1305	5	2
1306	4	2
1307	3	3
1308	4	2
1309	5	2
1310	3	3
1311	3	3
1312	5	2
1313	10	2
1314	5	2
1315	4	2
1316	4	2
1317	5	2
1318	3	3
1319	5	2
1320	5	2
1321	4	2
1322	3	3
1323	2	3
1324	6	2
1325	3	3
1326	3	3
1327	3	3
1328	3	3
1329	4	2
1330	2	3
1331	3	3
1332	2	3
1333	5	2
1334	2	3
1335	2	3
1336	2	3
1337	2	3
1338	3	3
1339	5	2
1340	1	4
1341	2	3
1342	3	3
1343	4	2
1344	2	3
1345	3	3
1346	2	3
1347	2	3
1348	3	3
1349	7	2
1350	3	3
1351	4	2
1352	3	3
1353	2	3
1354	2	3
1355	2	3
1356	4	2
1357	3	3
1358	5	2
1359	2	3
1360	4	2
1361	3	3
1362	4	2
1363	6	2
1364	7	2
1365	7	2
1366	8	2
1367	7	2
1368	4	2
1369	4	2
1370	3	3
1371	2	3
1372	3	3
1373	4	2
1374	5	2
1375	4	2
1376	4	2
1377	2	3
1378	2	3
1379	2	3
1380	3	3
1381	4	2
1382	2	3
1383	2	3
1384	2	3
1385	3	3
1386	3	3
1387	2	3
1388	1	4
1389	6	2
1390	2	3
1391	1	4
1392	2	3
1393	3	3
1394	5	2
1395	3	3
1396	3	3
1397	3	3
1398	6	2
1399	4	2
1400	3	3
1401	1	4
1402	2	3
1403	3	3
1405	1	4
1406	3	3
1407	3	3
1408	3	3
1409	2	3
1410	4	2
1411	1	4
1412	2	3
1413	2	3
1414	2	3
1415	5	2
1416	5	2
1417	5	2
1418	2	3
1419	7	2
1420	6	2
1421	4	2
1422	7	2
1423	3	3
1424	9	2
1425	7	2
1426	4	2
1427	6	2
1428	5	2
1429	5	2
1430	5	2
1431	4	2
1432	4	2
1433	5	2
1434	5	2
1435	5	2
1436	7	2
1437	4	2
1438	6	2
1439	6	2
1440	7	2
1441	5	2
1442	4	2
1443	2	3
1444	5	2
1445	6	2
1446	3	3
1447	8	2
1448	4	2
1449	7	2
1450	9	2
1451	7	2
1452	4	2
1453	3	3
1454	5	2
1455	5	2
1456	7	2
1457	5	2
1458	7	2
1459	5	2
1460	8	2
1461	5	2
1462	6	2
1463	4	2
1464	2	3
1465	4	2
1466	3	3
1467	5	2
1468	8	2
1469	5	2
1470	5	2
1471	3	3
1472	3	3
1473	4	2
1474	3	3
1475	3	3
1476	2	3
1477	2	3
1478	3	3
1479	2	3
1480	4	2
1481	3	3
1482	2	3
1483	2	3
1484	2	3
1485	2	3
1486	4	2
1487	7	2
1488	8	2
1489	5	2
1490	5	2
1491	2	3
1492	2	3
1493	3	3
1494	2	3
1495	3	3
1496	3	3
1497	3	3
1498	3	3
1499	3	3
1500	3	3
1501	5	2
1502	2	3
1503	3	3
1504	5	2
1505	6	2
1506	6	2
1507	5	2
1508	4	2
1509	2	3
1510	2	3
1511	4	2
1512	2	3
1513	3	3
1514	2	3
1515	3	3
1516	1	4
1517	3	3
1518	3	3
1519	3	3
1520	2	3
1521	1	4
1522	2	3
1523	2	3
1524	2	3
1525	2	3
1526	1	4
1527	4	2
1528	1	4
1529	3	3
1530	2	3
1531	3	3
1532	4	2
1533	2	3
1534	4	2
1535	2	3
1536	2	3
1537	2	3
1538	3	3
1539	3	3
1540	4	2
1541	2	3
1542	3	3
1543	3	3
1544	2	3
1546	1	4
1548	2	3
1549	1	4
1550	2	3
1551	3	3
1552	2	3
1553	2	3
1554	1	4
1555	2	3
1556	2	3
1557	3	3
1558	2	3
1559	3	3
1560	5	2
1561	3	3
1562	4	2
1563	4	2
1564	4	2
1565	4	2
1566	1	4
1567	2	3
1568	3	3
1569	2	3
1570	4	2
1571	3	3
1572	2	3
1574	1	4
1575	3	3
1576	4	2
1577	3	3
1578	3	3
1579	3	3
1580	3	3
1581	4	2
1582	2	3
1583	3	3
1584	3	3
1585	5	2
1586	4	2
1587	7	2
1588	8	2
1589	5	2
1590	4	2
1591	7	2
1592	4	2
1593	6	2
1594	4	2
1595	6	2
1596	5	2
1597	4	2
1598	7	2
1599	5	2
1600	12	2
1601	4	2
1602	5	2
1603	3	3
1604	2	3
1605	3	3
1606	4	2
1607	3	3
1608	2	3
1609	1	4
1610	1	4
1611	1	4
1612	2	3
1613	2	3
1614	2	3
1615	1	4
1616	2	3
1617	3	3
1618	2	3
1619	1	4
1620	2	3
1621	4	2
1622	5	2
1623	4	2
1624	3	3
1625	5	2
1626	4	2
1627	3	3
1628	4	2
1629	5	2
1630	5	2
1631	3	3
1632	4	2
1633	3	3
1634	5	2
1635	3	3
1636	1	4
1637	1	4
1638	1	4
1639	3	3
1640	2	3
1641	3	3
1642	3	3
1643	2	3
1644	1	4
1649	1	4
1650	1	4
1653	2	3
1654	1	4
1655	2	3
1656	1	4
1657	2	3
1658	2	3
1659	3	3
1660	3	3
1661	4	2
1662	2	3
1663	2	3
1664	5	2
1665	3	3
1666	8	2
1667	2	3
1668	4	2
1669	4	2
1670	5	2
1671	4	2
1672	3	3
1673	4	2
1674	4	2
1675	1	4
1676	3	3
1677	1	4
1678	3	3
1679	3	3
1680	4	2
1681	4	2
1682	2	3
1683	2	3
1684	2	3
1685	3	3
1686	4	2
1687	4	2
1688	6	2
1689	3	3
1690	3	3
1691	4	2
1692	5	2
1693	3	3
1694	3	3
1695	3	3
1696	4	2
1697	6	2
1698	5	2
1699	6	2
1700	4	2
1701	3	3
1702	5	2
1703	3	3
1704	4	2
1705	4	2
1706	6	2
1707	5	2
1708	5	2
1709	6	2
1710	4	2
1711	4	2
1712	2	3
1713	2	3
1714	4	2
1715	4	2
1716	5	2
1717	6	2
1718	6	2
1719	7	2
1720	7	2
1721	3	3
1722	5	2
1723	3	3
1724	4	2
1725	2	3
1726	4	2
1727	4	2
1728	3	3
1729	4	2
1730	5	2
1731	5	2
1732	4	2
1733	3	3
1734	4	2
1735	2	3
1736	2	3
1737	3	3
1738	2	3
1739	3	3
1740	3	3
1741	4	2
1742	3	3
1743	5	2
1744	4	2
1745	4	2
1746	3	3
1747	3	3
1748	3	3
1749	2	3
1750	5	2
1751	6	2
1752	4	2
1753	2	3
1754	2	3
1755	1	4
1756	2	3
1757	2	3
1758	4	2
1759	4	2
1760	3	3
1761	5	2
1762	2	3
1763	2	3
1764	2	3
1765	2	3
1766	1	4
1768	1	4
1771	1	4
1772	1	4
1773	1	4
1774	1	4
1776	2	3
1777	2	3
1778	4	2
1779	3	3
1780	1	4
1781	1	4
1785	1	4
1786	1	4
1787	2	3
---------------------------------------------------
---------------------------------------------------

5' UGUUGUUAGCAAUGUUAAUGAU 3' Transcript: MsUN040137:261-282 Slice Site:273
     o|o||||||||o|o|||o| 
3' UAGAUAAUCGUUAUAGUUAUUU 5' Query: msa-miR2677

SiteID: MsUN040137:273
MFE of perfect match: -26.70
MFE of this site: -19.70
MFEratio: 0.737827715355805
Allen et al. score: 7
Paired Regions (query5'-query3',transcript3'-transcript5')
	2-20,281-263
Unpaired Regions (query5'-query3',transcript3'-transcript5')
	1-1,282-282	UP5: Unpaired region at 5' of query
	21-22,262-261	UP3: Unpaired region at 3' of query

Degradome data file: MsCCDMclean.fa_dd.txt
Degardome Category: 1
Degradome p-value: 0.0289470039448939
T-Plot file: MsCCTGT/msa-miR2677_MsUN040137_273_TPlot.pdf

Position	Reads	Category
8	1	4
33	1	4
37	1	4
65	1	4
89	1	4
114	1	4
122	1	4
150	1	4
152	1	4
207	1	4
225	1	4
254	1	4
262	1	4
269	1	4
272	1	4
273	2	1	<<<<<<<<<<
274	2	1
282	1	4
283	1	4
294	1	4
320	1	4
324	1	4
325	1	4
335	1	4
339	1	4
341	1	4
342	1	4
347	2	1
349	1	4
350	1	4
361	1	4
364	1	4
368	1	4
386	1	4
391	1	4
393	1	4
418	1	4
440	1	4
449	1	4
480	1	4
481	2	1
504	1	4
505	1	4
512	1	4
521	1	4
526	1	4
530	1	4
531	2	1
532	1	4
547	1	4
561	1	4
574	1	4
624	1	4
629	1	4
632	1	4
654	1	4
679	1	4
685	1	4
701	1	4
706	1	4
---------------------------------------------------
---------------------------------------------------

5' AUUGUUACCACCAAGCACAAUGAUGACGAA 3' Transcript: MsUN040404:491-520 Slice Site:511
     |||||||||||       |||o||||||
3' GUACAAUGGUGGU-------ACUGCUGCUU 5' Query: msa-miR0006

SiteID: MsUN040404:511
MFE of perfect match: -40.80
MFE of this site: -29.50
MFEratio: 0.723039215686275
Allen et al. score: 17
Paired Regions (query5'-query3',transcript3'-transcript5')
	1-10,520-511
	11-21,503-493
Unpaired Regions (query5'-query3',transcript3'-transcript5')
	x-x,510-504	BULt: Bulge on transcript side
	22-23,492-491	UP3: Unpaired region at 3' of query

Degradome data file: MsCCDMclean.fa_dd.txt
Degardome Category: 2
Degradome p-value: 0.0368586383093961
T-Plot file: MsCCTGT/msa-miR0006_MsUN040404_511_TPlot.pdf

Position	Reads	Category
9	1	4
11	3	2
13	3	2
14	1	4
20	1	4
22	1	4
38	1	4
42	1	4
50	1	4
51	1	4
69	1	4
71	1	4
74	1	4
76	1	4
81	1	4
87	2	3
90	1	4
94	2	3
98	1	4
102	2	3
105	1	4
107	1	4
108	1	4
109	1	4
112	1	4
115	1	4
118	1	4
126	2	3
127	1	4
128	1	4
133	1	4
135	1	4
141	1	4
147	1	4
152	1	4
154	1	4
155	1	4
156	1	4
158	2	3
159	2	3
160	1	4
161	1	4
162	1	4
163	1	4
166	1	4
176	1	4
177	1	4
178	1	4
179	1	4
180	2	3
181	2	3
182	1	4
183	1	4
184	1	4
185	1	4
186	1	4
189	1	4
190	1	4
192	2	3
196	1	4
197	1	4
200	1	4
202	1	4
203	1	4
204	2	3
205	1	4
208	1	4
216	1	4
218	1	4
220	1	4
221	2	3
222	1	4
223	1	4
224	2	3
227	1	4
229	1	4
231	1	4
239	1	4
240	1	4
242	2	3
243	2	3
244	1	4
245	1	4
246	1	4
247	1	4
248	1	4
253	1	4
254	1	4
258	1	4
259	1	4
260	1	4
261	1	4
262	2	3
263	2	3
264	1	4
268	1	4
269	1	4
271	1	4
273	1	4
275	1	4
276	1	4
280	2	3
281	1	4
282	1	4
283	2	3
284	1	4
285	2	3
287	2	3
288	2	3
289	2	3
291	1	4
292	2	3
293	1	4
294	1	4
296	1	4
300	1	4
302	1	4
303	1	4
305	2	3
308	1	4
309	3	2
310	3	2
311	2	3
312	4	2
316	1	4
317	1	4
318	2	3
319	3	2
320	1	4
321	2	3
322	4	2
323	4	2
324	3	2
325	1	4
326	1	4
328	1	4
329	1	4
332	1	4
333	1	4
337	3	2
338	2	3
339	2	3
340	1	4
343	1	4
344	1	4
346	1	4
347	1	4
348	1	4
350	1	4
351	1	4
352	1	4
353	1	4
358	1	4
359	2	3
360	2	3
361	1	4
363	1	4
364	1	4
365	1	4
366	2	3
369	1	4
370	1	4
371	1	4
372	1	4
373	1	4
374	1	4
376	1	4
377	2	3
378	2	3
379	2	3
380	1	4
381	2	3
382	2	3
383	1	4
384	1	4
385	1	4
386	1	4
387	1	4
389	1	4
390	2	3
392	3	2
393	1	4
395	1	4
396	1	4
397	1	4
398	2	3
399	2	3
400	1	4
401	1	4
403	1	4
404	1	4
405	2	3
406	1	4
407	1	4
408	2	3
409	1	4
410	2	3
411	3	2
412	1	4
413	2	3
414	2	3
415	1	4
417	1	4
418	2	3
419	1	4
420	1	4
421	1	4
422	2	3
423	2	3
424	2	3
425	1	4
426	1	4
427	2	3
428	1	4
429	4	2
430	3	2
431	3	2
432	3	2
433	2	3
434	1	4
435	2	3
436	1	4
437	1	4
438	2	3
439	1	4
440	1	4
441	2	3
442	1	4
443	1	4
444	2	3
445	1	4
446	2	3
447	2	3
448	2	3
449	1	4
450	1	4
451	1	4
452	1	4
453	1	4
454	2	3
455	1	4
456	2	3
458	2	3
459	2	3
460	1	4
461	3	2
462	3	2
463	1	4
464	3	2
466	1	4
467	3	2
468	1	4
469	3	2
470	3	2
471	4	2
472	2	3
473	2	3
474	2	3
475	2	3
476	3	2
477	1	4
478	2	3
479	2	3
480	2	3
481	2	3
482	1	4
483	2	3
486	2	3
487	1	4
488	1	4
489	3	2
490	3	2
491	2	3
492	2	3
493	1	4
494	1	4
495	2	3
496	1	4
497	1	4
498	1	4
499	1	4
500	1	4
501	1	4
502	4	2
503	2	3
504	1	4
505	3	2
506	1	4
507	2	3
509	2	3
510	1	4
511	3	2	<<<<<<<<<<
512	3	2
513	2	3
514	2	3
515	4	2
516	3	2
517	3	2
518	2	3
519	2	3
520	2	3
521	2	3
522	1	4
523	2	3
524	1	4
525	2	3
526	2	3
527	1	4
528	2	3
529	2	3
530	2	3
531	1	4
532	2	3
533	2	3
534	2	3
535	2	3
536	3	2
537	2	3
538	3	2
539	2	3
540	1	4
541	1	4
542	2	3
543	1	4
544	3	2
545	2	3
546	4	2
547	1	4
550	2	3
551	3	2
552	3	2
553	2	3
554	4	2
555	4	2
556	3	2
557	4	2
558	4	2
559	2	3
560	2	3
561	2	3
562	1	4
563	2	3
564	6	2
565	5	2
566	5	2
567	2	3
568	3	2
569	3	2
570	1	4
571	3	2
572	4	2
573	2	3
574	2	3
575	3	2
576	2	3
577	4	2
579	1	4
580	1	4
581	3	2
582	2	3
583	4	2
584	2	3
585	2	3
586	2	3
587	3	2
589	1	4
590	4	2
591	2	3
592	2	3
593	1	4
594	1	4
595	2	3
596	1	4
597	1	4
598	3	2
599	3	2
600	2	3
601	2	3
602	4	2
603	4	2
604	4	2
605	6	2
606	3	2
607	5	2
608	4	2
609	3	2
610	6	2
611	3	2
612	5	2
613	3	2
614	2	3
615	3	2
616	3	2
617	2	3
618	4	2
619	4	2
620	2	3
621	2	3
622	3	2
623	3	2
624	2	3
625	1	4
626	3	2
627	3	2
628	2	3
629	3	2
630	4	2
631	2	3
632	4	2
633	2	3
634	5	2
635	2	3
636	1	4
637	4	2
638	2	3
639	2	3
640	2	3
641	2	3
642	2	3
643	2	3
644	3	2
645	2	3
646	2	3
647	2	3
648	1	4
649	4	2
650	3	2
651	2	3
652	3	2
653	2	3
654	1	4
655	2	3
656	1	4
657	1	4
658	1	4
659	2	3
660	2	3
662	1	4
663	2	3
664	4	2
665	2	3
666	2	3
667	2	3
668	2	3
669	2	3
670	2	3
671	2	3
672	2	3
673	3	2
674	4	2
675	2	3
676	2	3
677	1	4
678	2	3
679	2	3
680	3	2
681	4	2
682	2	3
683	2	3
684	2	3
685	2	3
686	2	3
687	4	2
688	4	2
689	2	3
690	4	2
691	4	2
692	3	2
693	4	2
694	3	2
695	3	2
696	2	3
697	3	2
698	6	2
699	3	2
700	3	2
701	3	2
702	3	2
703	4	2
704	2	3
705	2	3
706	2	3
707	2	3
708	2	3
709	3	2
710	2	3
711	3	2
712	4	2
713	3	2
714	2	3
715	2	3
716	3	2
717	2	3
718	6	2
719	8	2
720	3	2
721	2	3
722	2	3
723	3	2
724	2	3
725	6	2
726	2	3
727	5	2
728	2	3
729	3	2
730	3	2
731	4	2
732	2	3
733	4	2
734	6	2
735	2	3
736	3	2
737	5	2
738	5	2
739	5	2
740	7	2
741	7	2
742	4	2
743	5	2
744	5	2
745	6	2
746	5	2
747	5	2
748	4	2
749	2	3
750	3	2
751	2	3
752	5	2
753	3	2
754	3	2
755	4	2
756	2	3
757	5	2
758	5	2
759	2	3
760	3	2
761	5	2
762	4	2
763	3	2
764	2	3
765	4	2
766	5	2
767	4	2
768	4	2
769	3	2
770	2	3
771	4	2
772	2	3
773	3	2
774	3	2
775	2	3
776	3	2
777	2	3
778	2	3
779	5	2
780	4	2
781	4	2
782	8	2
783	6	2
784	6	2
785	9	2
786	4	2
787	5	2
788	6	2
789	8	2
790	6	2
791	8	2
792	10	0
793	6	2
794	6	2
795	5	2
796	6	2
797	6	2
798	6	2
799	8	2
800	4	2
801	1	4
802	2	3
803	2	3
804	1	4
805	2	3
806	3	2
807	3	2
808	3	2
809	1	4
811	1	4
812	2	3
815	1	4
816	2	3
821	1	4
822	1	4
823	1	4
825	1	4
826	2	3
828	1	4
829	2	3
830	1	4
831	2	3
832	2	3
835	1	4
837	1	4
838	1	4
841	1	4
842	1	4
843	2	3
844	1	4
846	2	3
848	2	3
849	1	4
850	1	4
851	2	3
852	1	4
853	1	4
854	1	4
855	1	4
856	2	3
859	1	4
864	1	4
869	1	4
871	1	4
873	1	4
875	1	4
876	1	4
877	2	3
878	2	3
879	1	4
880	2	3
881	2	3
882	3	2
884	1	4
885	2	3
886	2	3
890	1	4
891	2	3
892	2	3
893	1	4
900	1	4
902	1	4
904	1	4
905	1	4
906	1	4
907	1	4
908	2	3
909	3	2
910	1	4
911	2	3
912	3	2
913	1	4
914	1	4
918	2	3
919	1	4
922	2	3
923	1	4
925	1	4
926	1	4
927	2	3
928	1	4
929	1	4
930	1	4
932	1	4
933	1	4
934	1	4
935	1	4
937	2	3
938	2	3
939	1	4
940	1	4
941	2	3
944	2	3
945	2	3
947	2	3
949	1	4
951	1	4
952	1	4
953	1	4
954	1	4
955	1	4
956	1	4
958	1	4
959	1	4
960	2	3
961	1	4
962	3	2
963	4	2
965	1	4
966	1	4
967	2	3
968	2	3
969	1	4
973	1	4
976	1	4
978	1	4
980	2	3
981	1	4
982	1	4
983	1	4
989	1	4
990	1	4
999	1	4
1001	2	3
1003	1	4
1005	1	4
1006	1	4
1007	1	4
1008	3	2
1009	1	4
1010	1	4
1011	1	4
1013	2	3
1015	1	4
1018	2	3
1019	2	3
1020	1	4
1021	1	4
1023	2	3
1024	2	3
1025	1	4
1026	1	4
1027	1	4
1028	1	4
1033	1	4
1037	1	4
1038	1	4
1039	1	4
1040	1	4
1041	1	4
1043	1	4
1044	2	3
1045	1	4
1046	1	4
1048	1	4
1049	1	4
1050	2	3
1051	1	4
1052	2	3
1053	1	4
1054	2	3
1055	1	4
1056	2	3
1057	1	4
1058	2	3
1059	1	4
1060	1	4
1062	1	4
1063	1	4
1064	1	4
1065	1	4
1066	1	4
1067	1	4
1070	1	4
1071	2	3
1072	1	4
1073	1	4
1074	2	3
1075	2	3
1076	1	4
1077	2	3
1078	2	3
1081	1	4
1082	2	3
1085	2	3
1086	2	3
1087	1	4
1088	1	4
1089	1	4
1093	1	4
1094	1	4
1095	1	4
1096	1	4
1097	2	3
1098	2	3
1099	1	4
1100	1	4
1101	1	4
1102	1	4
1103	1	4
1104	2	3
1105	2	3
1106	3	2
1107	2	3
1108	3	2
1109	3	2
1110	2	3
1111	2	3
1112	2	3
1113	2	3
1114	4	2
1115	2	3
1116	2	3
1117	2	3
1119	2	3
1120	2	3
1121	1	4
1122	1	4
1123	1	4
1125	2	3
1126	2	3
1128	3	2
1129	1	4
1130	3	2
1131	1	4
1133	1	4
1134	2	3
1135	1	4
1137	3	2
1138	3	2
1139	1	4
1140	2	3
1141	3	2
1142	2	3
1143	3	2
1144	1	4
1145	3	2
1146	2	3
1147	2	3
1148	2	3
1149	3	2
1150	4	2
1151	2	3
1152	1	4
1153	1	4
1154	1	4
1155	1	4
1156	2	3
1157	1	4
1158	1	4
1159	1	4
1160	1	4
1161	1	4
1162	2	3
1163	2	3
1164	2	3
1167	1	4
1170	1	4
1172	1	4
1175	2	3
1177	1	4
1178	1	4
1180	2	3
1181	2	3
1183	4	2
1184	1	4
1185	1	4
1186	2	3
1187	1	4
1188	4	2
1189	2	3
1190	1	4
1191	2	3
1192	3	2
1193	1	4
1194	2	3
1196	3	2
1197	2	3
1198	2	3
1199	3	2
1200	1	4
1202	2	3
1203	2	3
1205	1	4
1206	1	4
1207	1	4
1209	2	3
1210	2	3
1211	1	4
1212	3	2
1213	3	2
1214	2	3
1215	2	3
1216	1	4
1217	2	3
1218	1	4
1222	2	3
1223	3	2
1224	2	3
1225	2	3
1227	1	4
1228	2	3
1229	1	4
1230	1	4
1231	1	4
1232	3	2
1233	1	4
1234	2	3
1235	2	3
1236	3	2
1237	2	3
1238	3	2
1239	2	3
1240	3	2
1241	2	3
1242	2	3
1243	2	3
1245	3	2
1246	1	4
1247	2	3
1248	1	4
1249	1	4
1250	2	3
1251	2	3
1252	1	4
1253	2	3
1254	1	4
1255	1	4
1256	1	4
1260	1	4
1261	2	3
1263	1	4
1266	1	4
1267	1	4
1269	1	4
1270	1	4
1271	1	4
1272	3	2
1273	1	4
1274	1	4
1275	1	4
1276	2	3
1277	2	3
1278	1	4
1279	2	3
1280	1	4
1281	1	4
1283	1	4
1284	2	3
1286	1	4
1287	2	3
1288	2	3
1290	2	3
1291	2	3
1293	1	4
1295	1	4
1296	3	2
1297	1	4
1298	3	2
1299	1	4
1300	1	4
1301	3	2
1302	2	3
1303	1	4
1304	1	4
1305	1	4
1307	2	3
1310	2	3
1311	1	4
1312	2	3
1313	1	4
1315	1	4
1316	2	3
1317	1	4
1318	3	2
1319	2	3
1320	2	3
1321	3	2
1322	2	3
1323	1	4
1324	2	3
1325	2	3
1326	3	2
1327	2	3
1328	2	3
1329	1	4
1330	1	4
1331	1	4
1332	2	3
1334	1	4
1335	1	4
1336	1	4
1337	1	4
1338	2	3
1339	1	4
1340	2	3
1341	1	4
1343	1	4
1344	1	4
1346	1	4
1347	2	3
1348	1	4
1349	1	4
1350	3	2
1351	2	3
1353	1	4
1354	2	3
1355	2	3
1356	3	2
1357	3	2
1358	3	2
1359	2	3
1360	2	3
1361	2	3
1362	2	3
1363	1	4
1364	2	3
1365	2	3
1366	1	4
1367	3	2
1368	1	4
1369	5	2
1370	1	4
1371	3	2
1372	2	3
1373	3	2
1374	6	2
1375	3	2
1376	2	3
1377	2	3
1378	2	3
1379	2	3
1380	2	3
1381	1	4
1382	1	4
1383	2	3
1384	1	4
1385	2	3
1386	1	4
1387	1	4
1388	1	4
1390	3	2
1391	2	3
1392	1	4
1393	1	4
1394	2	3
1395	1	4
1397	2	3
1398	1	4
1399	1	4
1400	1	4
1401	2	3
1402	2	3
1403	2	3
1404	2	3
1405	3	2
1406	2	3
1407	2	3
1408	2	3
1409	1	4
1410	1	4
1412	1	4
1413	2	3
1414	2	3
1415	1	4
1416	2	3
1417	1	4
1418	3	2
1419	1	4
1420	1	4
1421	2	3
1422	2	3
1423	1	4
1424	3	2
1425	2	3
1426	2	3
1427	2	3
1428	2	3
1429	1	4
1430	2	3
1431	3	2
1432	2	3
1433	3	2
1434	2	3
1435	1	4
1436	3	2
1437	3	2
1438	4	2
1439	2	3
1440	2	3
1441	2	3
1442	3	2
1443	2	3
1444	2	3
1445	1	4
1447	1	4
1448	2	3
1449	2	3
1450	2	3
1451	2	3
1452	2	3
1453	1	4
1454	2	3
1455	1	4
1456	2	3
1457	1	4
1458	1	4
1459	2	3
1460	2	3
1461	1	4
1462	2	3
1463	2	3
1464	2	3
1465	4	2
1466	3	2
1467	1	4
1468	2	3
1469	3	2
1470	1	4
1471	2	3
1472	4	2
1473	2	3
1474	2	3
1475	2	3
1476	3	2
1478	4	2
1479	1	4
1480	3	2
1481	3	2
1482	3	2
1483	3	2
1484	1	4
1485	1	4
1486	1	4
1488	1	4
1489	3	2
1490	1	4
1491	1	4
1492	1	4
1493	3	2
1494	1	4
1495	2	3
1496	2	3
1497	3	2
1498	3	2
1499	2	3
1500	2	3
1501	1	4
1502	1	4
1503	1	4
1505	1	4
1506	1	4
1508	1	4
1509	1	4
1511	2	3
1513	1	4
1514	1	4
1515	3	2
1516	1	4
1518	2	3
1519	1	4
1520	1	4
1521	3	2
1522	2	3
1523	2	3
1524	4	2
1525	2	3
1526	1	4
1527	2	3
1528	2	3
1529	2	3
1530	5	2
1531	2	3
1532	3	2
1533	4	2
1534	1	4
1535	2	3
1536	1	4
1537	2	3
1538	1	4
1539	2	3
1541	1	4
1542	1	4
1543	2	3
1544	2	3
1545	3	2
1546	1	4
1547	4	2
1548	1	4
1549	2	3
1550	1	4
1551	2	3
1552	4	2
1553	3	2
1554	3	2
1555	3	2
1556	2	3
1557	2	3
1558	4	2
1559	1	4
1560	3	2
1563	1	4
1564	1	4
1565	1	4
1567	1	4
1568	2	3
1569	1	4
1570	3	2
1571	2	3
1572	4	2
1573	4	2
1574	3	2
1575	4	2
1576	4	2
1577	4	2
1578	4	2
1579	4	2
1580	6	2
1581	4	2
1582	6	2
1583	2	3
1584	2	3
1585	3	2
1586	1	4
1587	1	4
1588	1	4
1589	2	3
1590	1	4
1591	2	3
1592	1	4
1593	3	2
1594	1	4
1595	1	4
1596	1	4
1597	1	4
1598	4	2
1599	3	2
1600	4	2
1602	3	2
1603	1	4
1604	2	3
1605	1	4
1606	2	3
1607	1	4
1608	2	3
1609	4	2
1610	2	3
1611	2	3
1612	1	4
1613	3	2
1614	2	3
1615	2	3
1616	2	3
1617	2	3
1618	1	4
1619	1	4
1620	2	3
1621	2	3
1622	3	2
1623	2	3
1624	2	3
1625	2	3
1626	2	3
1627	2	3
1628	1	4
1629	2	3
1630	2	3
1631	2	3
1632	2	3
1633	2	3
1634	4	2
1635	2	3
1636	2	3
1637	8	2
1638	6	2
1639	5	2
1640	6	2
1641	3	2
1642	3	2
1643	3	2
1644	7	2
1645	2	3
1646	3	2
1647	5	2
1648	4	2
1649	3	2
1650	6	2
1651	4	2
1652	3	2
1653	2	3
1654	3	2
1655	2	3
1656	1	4
1657	2	3
1658	2	3
1659	2	3
1660	2	3
1661	1	4
1662	1	4
1664	1	4
1665	2	3
1666	1	4
1668	3	2
1669	4	2
1670	1	4
1671	2	3
1672	1	4
1673	2	3
1675	2	3
1676	1	4
1677	2	3
1678	3	2
1679	2	3
1680	2	3
1681	3	2
1682	2	3
1683	3	2
1686	3	2
1687	1	4
1688	1	4
1689	2	3
1690	1	4
1691	2	3
1692	2	3
1693	1	4
1694	2	3
1695	1	4
1696	2	3
1697	1	4
1698	1	4
1699	1	4
1700	1	4
1701	3	2
1702	3	2
1703	1	4
1704	2	3
1705	1	4
1706	2	3
1707	1	4
1708	3	2
1709	2	3
1710	2	3
1711	3	2
1712	2	3
1713	1	4
1714	2	3
1715	4	2
1716	3	2
1717	2	3
1718	1	4
1719	2	3
1720	2	3
1721	3	2
1722	2	3
1723	2	3
1724	1	4
1725	2	3
1727	2	3
1728	3	2
1729	1	4
1731	2	3
1732	3	2
1733	1	4
1734	3	2
1735	1	4
1736	2	3
1737	3	2
1738	3	2
1739	1	4
1740	2	3
1741	1	4
1742	1	4
1743	2	3
1744	2	3
1745	3	2
1746	2	3
1748	1	4
1749	3	2
1750	1	4
1751	2	3
1752	2	3
1753	3	2
1756	1	4
1757	3	2
1758	3	2
1759	1	4
1760	2	3
1761	1	4
1762	1	4
1763	1	4
1764	1	4
1765	1	4
1766	2	3
1767	3	2
1768	2	3
1769	1	4
1770	3	2
1771	4	2
1772	2	3
1773	3	2
1774	3	2
1775	2	3
1776	3	2
1777	1	4
1778	1	4
1779	2	3
1780	3	2
1781	2	3
1782	2	3
1784	1	4
1785	1	4
1786	3	2
1787	1	4
1788	1	4
1789	2	3
1790	1	4
1791	2	3
1792	1	4
1793	1	4
1794	2	3
1795	2	3
1796	2	3
1797	1	4
1798	2	3
1799	2	3
1800	2	3
1801	1	4
1802	2	3
1803	1	4
1804	1	4
1805	1	4
1806	3	2
1807	1	4
1808	1	4
1809	2	3
1817	1	4
1818	1	4
1819	1	4
1823	1	4
1825	1	4
1826	2	3
1828	1	4
1831	1	4
1832	2	3
1833	2	3
1834	4	2
1835	1	4
1837	1	4
1838	2	3
1839	2	3
1842	2	3
1845	3	2
1846	5	2
1847	2	3
1848	3	2
1849	1	4
1850	1	4
1851	1	4
1852	2	3
1853	2	3
1854	3	2
1855	2	3
1857	1	4
1858	1	4
1859	1	4
1860	1	4
1861	1	4
1862	2	3
1863	1	4
1864	1	4
1865	2	3
1867	2	3
1869	1	4
1872	1	4
1876	1	4
1877	1	4
1879	1	4
1880	2	3
1881	1	4
1883	2	3
1884	1	4
1886	1	4
1887	1	4
1888	1	4
1889	1	4
1890	2	3
1891	2	3
1892	1	4
1893	2	3
1895	1	4
1900	1	4
1902	1	4
1904	1	4
1906	1	4
1908	1	4
1910	1	4
1911	2	3
1914	1	4
1915	1	4
1916	1	4
1917	2	3
1918	2	3
1919	3	2
1920	1	4
1921	3	2
1922	2	3
1923	3	2
1924	3	2
1925	1	4
1926	1	4
1927	1	4
1929	1	4
1931	1	4
1932	2	3
1933	1	4
1934	4	2
1935	2	3
1936	1	4
1937	1	4
1938	2	3
1940	4	2
1941	5	2
1942	4	2
1943	2	3
1944	6	2
1945	2	3
1946	3	2
1947	3	2
1948	5	2
1949	2	3
1950	2	3
1951	2	3
1952	1	4
1953	2	3
1955	1	4
1956	3	2
1958	1	4
1959	1	4
1960	2	3
1961	2	3
1962	1	4
1963	2	3
1964	2	3
1965	1	4
1967	2	3
1968	1	4
1969	2	3
1970	2	3
1971	2	3
1972	2	3
1973	2	3
1974	1	4
1975	1	4
1976	1	4
1977	1	4
1978	1	4
1979	2	3
1980	3	2
1981	2	3
1982	2	3
1983	3	2
1984	3	2
1985	3	2
1986	3	2
1987	4	2
1988	1	4
1989	3	2
1990	2	3
1991	1	4
1992	2	3
1993	3	2
1994	1	4
1995	2	3
1996	1	4
1997	1	4
1998	1	4
1999	3	2
2001	2	3
2003	1	4
2004	2	3
2005	2	3
2006	2	3
2008	1	4
2009	1	4
2010	1	4
2011	2	3
2012	1	4
2013	2	3
2015	2	3
2016	1	4
2019	1	4
2020	2	3
2022	2	3
2023	1	4
2024	1	4
2025	1	4
2026	2	3
2027	1	4
2030	1	4
2032	1	4
2033	1	4
2034	1	4
2035	1	4
2036	1	4
2037	1	4
2038	1	4
2040	1	4
2041	1	4
2042	2	3
2043	3	2
2044	2	3
2045	5	2
2046	3	2
2047	2	3
2048	4	2
2049	2	3
2050	3	2
2051	2	3
2052	1	4
2053	1	4
2054	3	2
2055	2	3
2056	3	2
2057	3	2
2059	1	4
2060	2	3
2061	1	4
2062	2	3
2063	3	2
2064	2	3
2065	1	4
2066	2	3
2067	2	3
2068	2	3
2069	2	3
2070	2	3
2071	2	3
2072	2	3
2073	2	3
2075	1	4
2076	1	4
2077	1	4
2078	2	3
2079	2	3
2080	3	2
2081	2	3
2082	1	4
2083	3	2
2084	3	2
2085	3	2
2086	3	2
2087	2	3
2088	2	3
2089	1	4
2090	4	2
2091	1	4
2092	2	3
2093	2	3
2094	1	4
2095	1	4
2096	3	2
2097	1	4
2098	2	3
2099	2	3
2100	3	2
2101	1	4
2102	5	2
2103	1	4
2104	2	3
2106	1	4
2107	2	3
2109	3	2
2110	3	2
2111	1	4
2112	2	3
2113	1	4
2115	1	4
2116	2	3
2117	2	3
2118	2	3
2119	2	3
2120	2	3
2121	2	3
2122	2	3
2123	2	3
2124	1	4
2125	2	3
2126	3	2
2127	1	4
2128	2	3
2129	2	3
2130	2	3
2131	2	3
2132	4	2
2133	4	2
2134	3	2
2135	2	3
2136	2	3
2137	1	4
2138	1	4
2139	2	3
2140	2	3
2141	1	4
2143	2	3
2144	2	3
2145	2	3
2146	3	2
2147	1	4
2148	1	4
2149	3	2
2150	1	4
2151	1	4
2152	1	4
2153	3	2
2154	3	2
2155	3	2
2156	2	3
2157	1	4
2158	1	4
2159	2	3
2160	2	3
2161	2	3
2162	3	2
2163	2	3
2164	2	3
2165	2	3
2166	2	3
2167	2	3
2168	1	4
2169	2	3
2170	1	4
2171	1	4
2172	2	3
2173	1	4
2174	1	4
2175	2	3
2176	1	4
2177	1	4
2178	2	3
2179	3	2
2180	2	3
2181	4	2
2182	3	2
2183	2	3
2184	3	2
2185	3	2
2186	2	3
2187	3	2
2188	4	2
2189	4	2
2190	3	2
2191	2	3
2192	3	2
2193	4	2
2194	4	2
2195	4	2
2196	4	2
2197	4	2
2198	4	2
2199	4	2
2200	2	3
2201	4	2
2202	2	3
2203	3	2
2204	4	2
2205	2	3
2206	2	3
2207	3	2
2208	3	2
2209	2	3
2210	1	4
2211	1	4
2212	2	3
2213	1	4
2215	1	4
2216	1	4
2217	1	4
2229	2	3
2230	2	3
2231	2	3
2232	3	2
2233	3	2
2236	1	4
2237	2	3
2239	1	4
2240	4	2
2241	2	3
2242	4	2
2243	4	2
2244	1	4
2245	2	3
2246	1	4
2248	1	4
2249	1	4
2250	1	4
2252	1	4
2253	1	4
2255	1	4
2256	1	4
2257	1	4
2258	1	4
2259	3	2
2260	1	4
2261	2	3
2262	3	2
2264	1	4
2265	1	4
2266	2	3
2267	1	4
2268	1	4
2269	1	4
2270	1	4
2273	1	4
2274	2	3
2275	2	3
2276	4	2
2277	2	3
2278	2	3
2279	6	2
2280	4	2
2282	2	3
2283	2	3
2284	3	2
2285	2	3
2286	1	4
2287	2	3
2288	4	2
2289	2	3
2290	2	3
2291	3	2
2292	8	2
2293	5	2
2294	7	2
2295	2	3
2296	1	4
2297	2	3
2298	3	2
2299	3	2
2300	2	3
2301	3	2
2302	2	3
2303	3	2
2304	2	3
2305	1	4
2306	3	2
2307	1	4
2308	2	3
2309	2	3
2310	2	3
2311	1	4
2313	1	4
2315	1	4
2316	5	2
2317	2	3
2318	1	4
2319	2	3
2320	3	2
2321	5	2
2322	4	2
2323	3	2
2324	2	3
2325	4	2
2326	2	3
2327	3	2
2328	2	3
2329	2	3
2330	3	2
2331	5	2
2332	4	2
2333	1	4
2334	3	2
2335	2	3
2336	9	2
2337	9	2
2338	5	2
2339	7	2
2340	1	4
2341	2	3
2343	1	4
2344	1	4
2345	2	3
2346	2	3
2347	2	3
2348	1	4
2349	2	3
2350	1	4
2351	2	3
2352	2	3
2353	2	3
2354	2	3
2355	2	3
2356	3	2
2357	1	4
2358	2	3
2359	1	4
2360	1	4
2361	1	4
2362	2	3
2363	2	3
2364	1	4
2370	1	4
2372	1	4
2393	1	4
2394	1	4
2395	1	4
2399	1	4
---------------------------------------------------
---------------------------------------------------

5' AUGUAUACAGGGAGCCAGGCA 3' Transcript: MsUN041965:389-409 Slice Site:400
     |o|||||||||||||||||
3' ACCGUAUGUCCCUCGGUCCGU 5' Query: msa-miR160e

SiteID: MsUN041965:400
MFE of perfect match: -45.40
MFE of this site: -40.00
MFEratio: 0.881057268722467
Allen et al. score: 2.5
Paired Regions (query5'-query3',transcript3'-transcript5')
	1-19,409-391
Unpaired Regions (query5'-query3',transcript3'-transcript5')
	20-21,390-389	UP3: Unpaired region at 3' of query

Degradome data file: MsCCDMclean.fa_dd.txt
Degardome Category: 0
Degradome p-value: 0.00107584700536334
T-Plot file: MsCCTGT/msa-miR160e_MsUN041965_400_TPlot.pdf

Position	Reads	Category
307	1	4
366	1	4
386	1	4
400	3	0	<<<<<<<<<<
418	1	4
429	1	4
492	2	2
573	1	4
597	1	4
599	1	4
616	1	4
618	1	4
622	1	4
659	1	4
671	2	2
682	1	4
683	1	4
792	1	4
799	1	4
802	1	4
821	1	4
938	1	4
956	1	4
965	1	4
966	1	4
987	1	4
1002	1	4
1003	1	4
1006	1	4
1032	1	4
1034	1	4
1039	1	4
1053	2	2
1062	1	4
1073	1	4
1074	1	4
1089	1	4
1139	1	4
1155	1	4
1156	1	4
1166	1	4
1169	1	4
1170	1	4
1174	1	4
1193	1	4
1199	1	4
1227	1	4
1255	1	4
1269	1	4
1288	1	4
1295	1	4
1324	1	4
1349	1	4
1352	1	4
1355	1	4
1379	1	4
1388	1	4
1407	1	4
1416	1	4
1439	1	4
---------------------------------------------------
---------------------------------------------------

5' UGAAUCCUCAAAGUUGUACAAA 3' Transcript: MsUN041969:813-834 Slice Site:825
   ||||||||| ||||||||||||
3' ACUUAGGAGGUUCAACAUGUUU 5' Query: msa-miR5226

SiteID: MsUN041969:825
MFE of perfect match: -34.80
MFE of this site: -29.70
MFEratio: 0.853448275862069
Allen et al. score: 1
Paired Regions (query5'-query3',transcript3'-transcript5')
	1-12,834-823
	14-22,821-813
Unpaired Regions (query5'-query3',transcript3'-transcript5')
	13-13,822-822	SIL: Symmetric internal loop

Degradome data file: MsCCDMclean.fa_dd.txt
Degardome Category: 4
Degradome p-value: 0.0209598461616964
T-Plot file: MsCCTGT/msa-miR5226_MsUN041969_825_TPlot.pdf

Position	Reads	Category
4	2	2
6	1	4
19	1	4
36	1	4
37	1	4
41	1	4
148	2	2
197	1	4
201	1	4
207	1	4
214	3	1
215	1	4
248	1	4
296	1	4
350	1	4
369	1	4
373	1	4
408	1	4
430	1	4
469	1	4
501	1	4
515	1	4
552	1	4
558	1	4
572	1	4
573	1	4
588	1	4
598	1	4
636	1	4
678	1	4
688	1	4
702	1	4
739	1	4
741	1	4
751	1	4
755	1	4
777	1	4
781	1	4
786	1	4
809	1	4
812	1	4
825	1	4	<<<<<<<<<<
828	1	4
839	1	4
844	1	4
853	1	4
854	1	4
858	1	4
871	1	4
873	1	4
886	1	4
896	1	4
899	1	4
900	1	4
901	2	2
902	1	4
914	1	4
918	1	4
919	1	4
931	1	4
935	1	4
939	1	4
940	1	4
941	1	4
942	1	4
943	1	4
944	1	4
945	1	4
970	1	4
971	1	4
972	1	4
974	1	4
975	1	4
979	1	4
982	2	2
984	1	4
985	1	4
986	1	4
988	1	4
993	1	4
996	2	2
997	1	4
999	1	4
1001	1	4
1003	1	4
1016	1	4
1018	1	4
1019	2	2
1022	1	4
1024	1	4
1025	2	2
1026	1	4
1027	2	2
1029	2	2
1033	1	4
1038	1	4
1039	1	4
1040	1	4
1041	1	4
1044	1	4
1048	1	4
1050	1	4
1051	1	4
1054	1	4
1056	1	4
1058	3	1
1059	2	2
1060	1	4
1061	1	4
1062	1	4
1065	1	4
1068	1	4
1075	2	2
1081	1	4
1083	1	4
1085	1	4
1087	2	2
1088	2	2
1089	2	2
1091	1	4
1098	1	4
1100	1	4
1101	1	4
1104	1	4
1108	1	4
1109	1	4
1110	1	4
1111	2	2
1112	1	4
1114	1	4
1116	1	4
1118	1	4
1122	1	4
---------------------------------------------------
---------------------------------------------------

5' ACCAUCUUGCU-CCAUCGUCUCA 3' Transcript: MsUN042209:1229-1250 Slice Site:1240
     ||||||o|| |||  ||||||
3' UAGUAGAAUGAUGGUU-CAGAGU 5' Query: msa-miR5218

SiteID: MsUN042209:1240
MFE of perfect match: -35.70
MFE of this site: -24.30
MFEratio: 0.680672268907563
Allen et al. score: 8.5
Paired Regions (query5'-query3',transcript3'-transcript5')
	1-6,1250-1245
	8-10,1242-1240
	12-20,1239-1231
Unpaired Regions (query5'-query3',transcript3'-transcript5')
	7-7,1244-1243	AILt: Asymmetric internal loop with more nts on the transcript side
	11-11,x-x	BULq: Bulge on query side
	21-22,1230-1229	UP3: Unpaired region at 3' of query

Degradome data file: MsCCDMclean.fa_dd.txt
Degardome Category: 1
Degradome p-value: 0.0303488077421377
T-Plot file: MsCCTGT/msa-miR5218_MsUN042209_1240_TPlot.pdf

Position	Reads	Category
19	1	4
120	1	4
126	1	4
127	1	4
274	1	4
290	1	4
322	1	4
438	1	4
476	1	4
499	1	4
537	1	4
593	1	4
611	1	4
631	1	4
637	1	4
642	1	4
667	1	4
678	1	4
710	1	4
744	1	4
746	1	4
753	1	4
759	1	4
778	1	4
787	1	4
795	2	1
800	1	4
802	1	4
807	1	4
815	1	4
818	1	4
819	1	4
820	1	4
822	1	4
829	1	4
836	1	4
845	1	4
848	1	4
868	1	4
878	1	4
904	2	1
905	1	4
907	1	4
963	1	4
977	1	4
990	1	4
1008	1	4
1011	1	4
1015	1	4
1017	1	4
1022	1	4
1039	1	4
1042	1	4
1061	1	4
1066	1	4
1075	1	4
1077	1	4
1094	1	4
1114	1	4
1115	1	4
1121	1	4
1142	1	4
1155	1	4
1161	2	1
1165	1	4
1169	1	4
1177	1	4
1182	1	4
1192	1	4
1196	1	4
1217	1	4
1228	1	4
1239	1	4
1240	2	1	<<<<<<<<<<
1250	1	4
1256	1	4
1264	1	4
1267	1	4
1273	1	4
1277	1	4
1305	1	4
1306	1	4
1308	1	4
1311	1	4
1312	1	4
1314	1	4
1316	1	4
1318	1	4
1320	1	4
1328	1	4
1342	1	4
1346	2	1
1347	1	4
1353	1	4
1368	1	4
1375	1	4
1378	1	4
1379	1	4
1388	1	4
1392	1	4
1401	1	4
1408	1	4
1412	1	4
1417	1	4
1420	1	4
1425	2	1
1437	1	4
1441	1	4
1442	1	4
1450	1	4
1460	1	4
1461	1	4
1463	1	4
1466	1	4
1468	1	4
1479	1	4
1480	1	4
1485	1	4
1501	1	4
1510	1	4
1511	1	4
1514	1	4
1529	1	4
1530	1	4
1531	1	4
1538	1	4
1541	1	4
1543	1	4
1548	1	4
1553	1	4
1556	1	4
1561	1	4
1592	1	4
1605	1	4
1606	1	4
1636	1	4
1641	1	4
1657	1	4
1677	2	1
1701	1	4
1712	1	4
1719	1	4
1723	1	4
1724	1	4
1749	1	4
1778	1	4
1781	1	4
1782	1	4
1815	1	4
1827	1	4
1831	1	4
1832	1	4
1837	1	4
1840	1	4
1841	1	4
1846	1	4
1847	1	4
1860	1	4
1870	1	4
1872	1	4
1873	1	4
1874	1	4
1877	1	4
1879	1	4
1881	1	4
1883	1	4
1884	1	4
1885	1	4
1886	1	4
1898	1	4
---------------------------------------------------
---------------------------------------------------

5' GUGUUUGUGUCUCUCCAAAGC 3' Transcript: MsUN042336:28-48 Slice Site:39
    |||o|o||||||||||||  
3' AACAGAUACAGAGAGGUUUAC 5' Query: msa-miR5561-5p

SiteID: MsUN042336:39
MFE of perfect match: -33.60
MFE of this site: -28.60
MFEratio: 0.851190476190476
Allen et al. score: 5
Paired Regions (query5'-query3',transcript3'-transcript5')
	3-20,46-29
Unpaired Regions (query5'-query3',transcript3'-transcript5')
	1-2,48-47	UP5: Unpaired region at 5' of query
	21-21,28-28	UP3: Unpaired region at 3' of query

Degradome data file: MsCCDMclean.fa_dd.txt
Degardome Category: 4
Degradome p-value: 0.0209598461616964
T-Plot file: MsCCTGT/msa-miR5561-5p_MsUN042336_39_TPlot.pdf

Position	Reads	Category
1	1	4
13	1	4
15	1	4
18	1	4
19	2	2
20	1	4
22	1	4
23	1	4
24	1	4
25	1	4
27	1	4
29	2	2
30	1	4
34	1	4
37	1	4
39	1	4	<<<<<<<<<<
40	2	2
42	1	4
43	2	2
48	1	4
56	1	4
63	1	4
64	1	4
65	1	4
87	1	4
110	2	2
127	1	4
133	1	4
136	1	4
142	1	4
143	1	4
149	1	4
150	1	4
156	2	2
163	2	2
164	1	4
170	1	4
172	1	4
181	1	4
185	1	4
191	1	4
199	1	4
207	1	4
214	1	4
215	1	4
216	1	4
229	1	4
235	1	4
238	1	4
239	1	4
244	1	4
246	1	4
252	1	4
260	1	4
270	1	4
276	1	4
279	1	4
284	2	2
296	1	4
297	1	4
298	1	4
299	1	4
300	1	4
307	1	4
308	1	4
309	1	4
313	1	4
315	1	4
316	1	4
317	1	4
318	1	4
320	1	4
322	1	4
324	1	4
325	1	4
327	1	4
330	1	4
332	1	4
337	1	4
340	1	4
353	1	4
354	1	4
357	1	4
360	2	2
361	1	4
362	1	4
369	1	4
376	1	4
378	1	4
385	1	4
389	1	4
409	1	4
413	1	4
418	1	4
420	1	4
427	1	4
432	1	4
437	1	4
443	1	4
446	1	4
464	1	4
478	1	4
494	1	4
501	1	4
508	1	4
510	1	4
512	1	4
521	1	4
525	1	4
526	1	4
527	1	4
531	1	4
532	1	4
536	1	4
537	1	4
539	1	4
546	2	2
566	1	4
567	1	4
592	1	4
613	1	4
648	1	4
677	1	4
687	1	4
735	1	4
759	1	4
774	1	4
781	1	4
794	1	4
814	1	4
823	1	4
856	1	4
874	1	4
875	1	4
886	1	4
889	1	4
897	1	4
901	1	4
907	1	4
908	1	4
910	1	4
914	1	4
917	1	4
918	1	4
919	1	4
928	1	4
933	1	4
935	1	4
936	1	4
946	1	4
952	1	4
954	1	4
970	1	4
985	2	2
1000	1	4
1001	1	4
1013	1	4
1022	2	2
1024	1	4
1036	1	4
1039	1	4
1040	2	2
1042	2	2
1043	1	4
1047	1	4
1049	1	4
1057	1	4
1059	1	4
1063	1	4
1064	2	2
1069	1	4
1071	1	4
1072	1	4
1073	1	4
1074	1	4
1075	1	4
1076	1	4
1080	1	4
1081	1	4
1084	1	4
1092	1	4
1096	1	4
1102	1	4
1104	1	4
1105	1	4
1107	1	4
1108	1	4
1109	2	2
1112	1	4
1118	1	4
1119	1	4
1122	1	4
1124	1	4
1125	1	4
1129	1	4
1130	1	4
1133	1	4
1134	1	4
1136	1	4
1138	1	4
1141	1	4
1142	1	4
1165	1	4
1172	1	4
1174	1	4
1175	1	4
1186	1	4
1187	1	4
1190	1	4
1192	1	4
1193	1	4
1196	2	2
1197	2	2
1204	1	4
1208	1	4
1211	1	4
1212	2	2
1213	1	4
1219	1	4
1222	1	4
1223	1	4
1228	1	4
1229	1	4
1231	1	4
1232	1	4
1235	1	4
1237	1	4
1238	1	4
1239	2	2
1244	3	1
1247	2	2
1250	1	4
1251	1	4
1252	1	4
1253	1	4
1254	1	4
1256	1	4
1257	1	4
1262	2	2
1263	2	2
1268	1	4
1269	1	4
1270	3	1
1271	1	4
1272	1	4
1273	1	4
1277	2	2
1279	1	4
1281	2	2
1282	1	4
1284	2	2
1285	1	4
1290	2	2
1291	2	2
1292	2	2
1296	1	4
1297	2	2
1298	1	4
1300	2	2
1302	1	4
1303	2	2
1304	1	4
1306	2	2
1310	1	4
1311	2	2
1312	1	4
1322	1	4
1328	1	4
1330	1	4
1331	1	4
1332	1	4
1333	1	4
1360	1	4
1362	1	4
1364	1	4
1367	1	4
1392	1	4
1421	1	4
1426	1	4
1427	1	4
1428	2	2
1430	1	4
1469	1	4
1481	1	4
1483	1	4
1498	1	4
1508	1	4
1512	1	4
---------------------------------------------------
---------------------------------------------------

5' CUUCUUGCGAAAGACUCGGCC 3' Transcript: MsUN042878:838-858 Slice Site:849
   |||| |||o|||||||| o| 
3' GAAGUACGUUUUCUGAGGUGU 5' Query: msa-miR5562-5p

SiteID: MsUN042878:849
MFE of perfect match: -35.20
MFE of this site: -27.40
MFEratio: 0.778409090909091
Allen et al. score: 5.5
Paired Regions (query5'-query3',transcript3'-transcript5')
	2-3,857-856
	5-16,854-843
	18-21,841-838
Unpaired Regions (query5'-query3',transcript3'-transcript5')
	1-1,858-858	UP5: Unpaired region at 5' of query
	4-4,855-855	SIL: Symmetric internal loop
	17-17,842-842	SIL: Symmetric internal loop

Degradome data file: MsCCDMclean.fa_dd.txt
Degardome Category: 2
Degradome p-value: 0.0149097660844282
T-Plot file: MsCCTGT/msa-miR5562-5p_MsUN042878_849_TPlot.pdf

Position	Reads	Category
34	1	4
103	1	4
104	1	4
105	2	2
107	1	4
109	2	2
119	1	4
132	1	4
178	1	4
193	1	4
196	1	4
214	1	4
224	1	4
231	1	4
233	1	4
235	1	4
239	1	4
240	1	4
256	1	4
258	1	4
271	1	4
276	1	4
279	1	4
299	1	4
321	1	4
322	1	4
323	1	4
325	1	4
338	1	4
341	2	2
343	1	4
344	1	4
349	1	4
361	1	4
366	1	4
381	1	4
391	1	4
395	1	4
399	2	2
400	1	4
401	1	4
405	1	4
406	2	2
407	2	2
408	1	4
413	1	4
415	1	4
416	1	4
417	1	4
419	1	4
421	1	4
422	1	4
424	1	4
426	1	4
429	1	4
437	2	2
438	1	4
451	1	4
465	1	4
474	1	4
498	1	4
500	1	4
504	1	4
512	1	4
514	1	4
517	1	4
518	1	4
520	1	4
521	1	4
522	1	4
527	1	4
531	1	4
532	1	4
533	1	4
534	2	2
535	1	4
540	1	4
543	1	4
547	1	4
560	2	2
561	1	4
564	1	4
565	1	4
567	1	4
568	1	4
569	1	4
572	1	4
573	1	4
574	1	4
581	1	4
583	1	4
588	1	4
595	1	4
596	1	4
598	1	4
599	1	4
600	1	4
601	1	4
606	1	4
608	1	4
612	1	4
613	1	4
614	2	2
615	1	4
617	1	4
618	1	4
621	2	2
623	1	4
630	1	4
632	1	4
635	1	4
637	1	4
642	1	4
643	1	4
648	1	4
651	1	4
653	1	4
658	1	4
664	1	4
665	1	4
666	2	2
669	1	4
679	1	4
697	1	4
699	1	4
719	1	4
720	1	4
725	1	4
732	1	4
733	1	4
734	1	4
736	1	4
741	1	4
742	1	4
746	1	4
748	1	4
756	1	4
772	1	4
775	2	2
776	3	2
777	1	4
778	1	4
780	1	4
783	2	2
784	2	2
785	1	4
786	1	4
787	1	4
788	2	2
790	1	4
791	1	4
793	1	4
794	1	4
796	1	4
801	1	4
805	1	4
807	1	4
808	1	4
809	1	4
810	1	4
813	1	4
817	1	4
818	2	2
821	2	2
823	2	2
824	1	4
825	1	4
828	2	2
831	1	4
833	2	2
836	2	2
837	1	4
838	2	2
839	2	2
840	1	4
841	1	4
842	1	4
843	1	4
844	2	2
845	1	4
847	1	4
849	2	2	<<<<<<<<<<
850	1	4
853	1	4
854	2	2
857	1	4
862	2	2
865	1	4
868	2	2
869	1	4
870	1	4
871	1	4
879	1	4
882	1	4
884	1	4
886	1	4
889	1	4
890	1	4
892	1	4
893	1	4
894	1	4
896	1	4
899	3	2
900	2	2
901	3	2
902	3	2
903	2	2
904	1	4
905	1	4
906	2	2
907	1	4
909	1	4
910	1	4
915	2	2
916	2	2
917	1	4
918	1	4
919	1	4
923	1	4
926	1	4
927	1	4
928	1	4
929	2	2
930	2	2
932	2	2
933	2	2
934	2	2
935	1	4
936	2	2
937	1	4
938	2	2
939	1	4
940	1	4
941	3	2
942	1	4
944	4	1
945	2	2
946	1	4
948	1	4
951	1	4
953	1	4
955	1	4
956	2	2
962	1	4
965	1	4
971	1	4
972	1	4
975	1	4
976	1	4
977	1	4
978	1	4
979	1	4
980	1	4
981	1	4
982	2	2
983	2	2
985	1	4
986	1	4
987	1	4
988	1	4
989	1	4
991	1	4
993	2	2
994	1	4
995	1	4
1001	1	4
1013	1	4
1014	1	4
1015	1	4
1016	1	4
1017	1	4
1018	1	4
1019	1	4
1023	2	2
1026	1	4
1033	2	2
1034	2	2
1035	2	2
1036	1	4
1037	1	4
1040	1	4
1041	1	4
1042	1	4
1043	1	4
1046	1	4
1047	1	4
1048	2	2
1049	2	2
1050	4	1
1051	2	2
1052	1	4
1054	1	4
1057	3	2
1058	2	2
1059	2	2
1060	2	2
1061	2	2
1062	2	2
1063	3	2
1064	3	2
1066	2	2
1067	2	2
1068	2	2
1069	1	4
1070	1	4
1071	1	4
1073	1	4
1074	1	4
1075	1	4
1076	1	4
1077	2	2
1079	2	2
1080	1	4
1081	1	4
1082	1	4
1083	2	2
1084	2	2
1085	3	2
1086	2	2
1087	1	4
1089	1	4
1106	1	4
1112	2	2
1113	1	4
1115	1	4
1118	1	4
1126	2	2
1128	1	4
1130	1	4
1132	1	4
1135	1	4
1138	1	4
1142	1	4
1144	1	4
1145	1	4
1146	1	4
1147	1	4
1148	1	4
1149	1	4
1153	1	4
1159	1	4
1160	1	4
1161	2	2
1163	2	2
1164	1	4
1165	2	2
1166	1	4
1167	1	4
1168	2	2
1169	1	4
1170	2	2
1171	3	2
1176	2	2
1177	2	2
1179	1	4
1183	1	4
1186	2	2
1187	1	4
1189	1	4
1190	1	4
1193	1	4
1200	1	4
1202	1	4
1206	1	4
1230	1	4
1232	1	4
1238	1	4
1241	1	4
1245	1	4
1256	1	4
1257	1	4
1259	1	4
1262	1	4
1266	1	4
1280	1	4
1281	1	4
1282	2	2
1283	1	4
1284	2	2
1285	1	4
1286	2	2
1287	3	2
1290	1	4
1291	3	2
1292	3	2
1293	2	2
1294	2	2
1295	1	4
1301	1	4
1305	1	4
1307	1	4
1309	4	1
1310	1	4
1313	1	4
1314	1	4
1315	1	4
1317	1	4
1324	1	4
1328	1	4
---------------------------------------------------
---------------------------------------------------

5' GGCUUACGUGUCCUGCUUCUCCA 3' Transcript: MsUN043080:293-315 Slice Site:306
    ||  |||||o||||||||||||
3' ACG--UGCACGGGACGAAGAGGU 5' Query: msa-miR164a

SiteID: MsUN043080:306
MFE of perfect match: -44.30
MFE of this site: -36.90
MFEratio: 0.832957110609481
Allen et al. score: 3.5
Paired Regions (query5'-query3',transcript3'-transcript5')
	1-18,315-298
	19-20,295-294
Unpaired Regions (query5'-query3',transcript3'-transcript5')
	x-x,297-296	BULt: Bulge on transcript side
	21-21,293-293	UP3: Unpaired region at 3' of query

Degradome data file: MsCCDMclean.fa_dd.txt
Degardome Category: 2
Degradome p-value: 0.00748287978716866
T-Plot file: MsCCTGT/msa-miR164a_MsUN043080_306_TPlot.pdf

Position	Reads	Category
2	1	4
11	1	4
55	2	2
56	1	4
59	1	4
99	1	4
106	1	4
174	1	4
219	1	4
285	1	4
306	2	2	<<<<<<<<<<
329	1	4
343	1	4
344	1	4
364	1	4
373	1	4
444	1	4
456	1	4
461	1	4
478	1	4
479	1	4
485	1	4
514	1	4
515	1	4
517	1	4
519	1	4
522	1	4
526	1	4
551	1	4
557	1	4
562	1	4
564	1	4
565	1	4
567	1	4
569	1	4
570	1	4
574	2	2
577	1	4
592	1	4
594	2	2
599	1	4
600	1	4
601	1	4
622	1	4
626	1	4
628	1	4
630	1	4
631	1	4
639	1	4
667	1	4
668	1	4
670	1	4
680	1	4
681	1	4
684	1	4
686	1	4
687	1	4
688	1	4
692	1	4
700	1	4
701	1	4
705	1	4
709	1	4
712	1	4
713	1	4
714	1	4
715	1	4
716	1	4
717	1	4
720	1	4
725	1	4
731	1	4
737	2	2
739	1	4
740	2	2
742	1	4
748	2	2
749	2	2
750	2	2
752	1	4
765	2	2
766	1	4
767	1	4
768	3	0
770	1	4
771	1	4
773	1	4
774	1	4
788	1	4
792	1	4
793	1	4
795	2	2
796	1	4
798	1	4
807	1	4
815	1	4
818	1	4
819	1	4
821	1	4
824	1	4
841	1	4
843	2	2
844	1	4
847	1	4
865	1	4
866	1	4
867	1	4
868	1	4
871	1	4
888	1	4
889	1	4
891	1	4
892	1	4
893	1	4
895	1	4
896	1	4
901	1	4
902	1	4
909	1	4
---------------------------------------------------
---------------------------------------------------

5' AAGGUGUGGAAAACAGUUCUCA 3' Transcript: MsUN043794:230-251 Slice Site:242
   ||||||o|||||||||||||||
3' UUCCACGCCUUUUGUCAAGAGU 5' Query: msa-miR5743a

SiteID: MsUN043794:242
MFE of perfect match: -38.30
MFE of this site: -37.80
MFEratio: 0.986945169712794
Allen et al. score: 0.5
Paired Regions (query5'-query3',transcript3'-transcript5')
	1-22,251-230
Unpaired Regions (query5'-query3',transcript3'-transcript5')
	NA

Degradome data file: MsCCDMclean.fa_dd.txt
Degardome Category: 4
Degradome p-value: 0.0209598461616964
T-Plot file: MsCCTGT/msa-miR5743a_MsUN043794_242_TPlot.pdf

Position	Reads	Category
99	1	4
119	1	4
129	1	4
132	1	4
134	1	4
138	1	4
150	1	4
166	1	4
173	1	4
181	1	4
197	1	4
203	1	4
212	1	4
215	1	4
242	1	4	<<<<<<<<<<
266	1	4
270	2	2
282	1	4
299	1	4
322	1	4
325	1	4
326	1	4
327	1	4
328	1	4
336	1	4
344	1	4
381	1	4
387	1	4
394	1	4
396	1	4
397	1	4
410	3	1
411	1	4
412	1	4
413	1	4
417	1	4
429	1	4
432	2	2
443	1	4
448	1	4
454	1	4
455	2	2
456	1	4
459	1	4
466	1	4
471	1	4
473	1	4
488	1	4
492	1	4
494	1	4
497	1	4
535	1	4
544	1	4
547	2	2
548	1	4
549	1	4
565	2	2
573	1	4
574	1	4
580	1	4
583	1	4
594	1	4
600	2	2
603	1	4
610	1	4
614	1	4
616	1	4
621	1	4
624	2	2
626	1	4
646	2	2
649	1	4
659	1	4
660	1	4
661	2	2
663	1	4
665	1	4
666	1	4
668	1	4
682	2	2
683	3	1
685	1	4
---------------------------------------------------
---------------------------------------------------

5' CGGGUGUAAUUUCCUUGAUUAA 3' Transcript: MsUN043960:293-314 Slice Site:305
   ||o|||||||||||| ||||||
3' GCUCACAUUAAAGGAUCUAAUU 5' Query: msa-miR1509b

SiteID: MsUN043960:305
MFE of perfect match: -31.70
MFE of this site: -27.90
MFEratio: 0.8801261829653
Allen et al. score: 2.5
Paired Regions (query5'-query3',transcript3'-transcript5')
	1-6,314-309
	8-22,307-293
Unpaired Regions (query5'-query3',transcript3'-transcript5')
	7-7,308-308	SIL: Symmetric internal loop

Degradome data file: MsCCDMclean.fa_dd.txt
Degardome Category: 1
Degradome p-value: 0.0028850989327055
T-Plot file: MsCCTGT/msa-miR1509b_MsUN043960_305_TPlot.pdf

Position	Reads	Category
149	1	4
199	1	4
305	4	1	<<<<<<<<<<
336	1	4
361	1	4
371	1	4
377	1	4
378	1	4
388	1	4
395	1	4
400	1	4
406	1	4
422	1	4
429	1	4
434	1	4
455	1	4
478	1	4
484	1	4
558	3	2
579	1	4
580	1	4
607	1	4
638	1	4
647	1	4
650	1	4
654	1	4
655	1	4
661	1	4
662	1	4
663	1	4
664	1	4
665	1	4
669	1	4
670	1	4
674	1	4
676	1	4
677	1	4
678	2	2
679	1	4
680	1	4
686	1	4
688	1	4
708	1	4
715	1	4
721	1	4
732	1	4
733	2	2
734	1	4
736	1	4
740	1	4
747	1	4
763	1	4
764	1	4
766	1	4
786	1	4
808	1	4
817	3	2
818	4	1
832	1	4
833	3	2
843	1	4
846	1	4
849	1	4
853	1	4
889	1	4
901	2	2
---------------------------------------------------
---------------------------------------------------

5' UUGGGAAGUCAUCCUUGGCUC 3' Transcript: MsUN044017:1778-1798 Slice Site:1789
   oo|| ||||||||||||||||
3' GGCCGUUCAGUAGGAACCGAG 5' Query: msa-miR169e-5p

SiteID: MsUN044017:1789
MFE of perfect match: -43.20
MFE of this site: -36.70
MFEratio: 0.849537037037037
Allen et al. score: 2
Paired Regions (query5'-query3',transcript3'-transcript5')
	1-16,1798-1783
	18-21,1781-1778
Unpaired Regions (query5'-query3',transcript3'-transcript5')
	17-17,1782-1782	SIL: Symmetric internal loop

Degradome data file: MsCCDMclean.fa_dd.txt
Degardome Category: 4
Degradome p-value: 0.0209598461616964
T-Plot file: MsCCTGT/msa-miR169e-5p_MsUN044017_1789_TPlot.pdf

Position	Reads	Category
140	1	4
291	1	4
409	1	4
415	1	4
647	1	4
693	1	4
719	1	4
765	1	4
840	1	4
860	1	4
913	1	4
927	1	4
1050	1	4
1060	1	4
1101	1	4
1110	1	4
1119	1	4
1203	1	4
1395	1	4
1414	1	4
1418	1	4
1495	1	4
1497	1	4
1500	1	4
1589	1	4
1601	1	4
1603	1	4
1643	1	4
1647	1	4
1712	1	4
1789	1	4	<<<<<<<<<<
1802	1	4
1816	1	4
1874	1	4
1887	1	4
1894	1	4
1907	1	4
1908	1	4
1911	1	4
1913	1	4
1930	1	4
1972	1	4
1976	1	4
1983	1	4
1990	1	4
2003	1	4
2007	1	4
2039	1	4
---------------------------------------------------
---------------------------------------------------

5' UUUUGGUUUUAUUCAUUUGAG 3' Transcript: MsUN045409:11-31 Slice Site:22
   ||||o| ||o||||||||o| 
3' AAAAUCUAAGUAAGUAAAUUA 5' Query: msa-miR7701-5p

SiteID: MsUN045409:22
MFE of perfect match: -22.60
MFE of this site: -16.40
MFEratio: 0.725663716814159
Allen et al. score: 4.5
Paired Regions (query5'-query3',transcript3'-transcript5')
	2-14,30-18
	16-21,16-11
Unpaired Regions (query5'-query3',transcript3'-transcript5')
	1-1,31-31	UP5: Unpaired region at 5' of query
	15-15,17-17	SIL: Symmetric internal loop

Degradome data file: MsCCDMclean.fa_dd.txt
Degardome Category: 0
Degradome p-value: 0.0199430006552966
T-Plot file: MsCCTGT/msa-miR7701-5p_MsUN045409_22_TPlot.pdf

Position	Reads	Category
7	1	4
12	1	4
15	2	2
17	1	4
18	1	4
20	1	4
21	2	2
22	4	0	<<<<<<<<<<
23	2	2
24	1	4
25	1	4
26	2	2
27	1	4
28	1	4
30	1	4
31	1	4
32	3	2
33	2	2
34	1	4
35	2	2
36	1	4
37	1	4
39	1	4
40	1	4
41	1	4
44	1	4
45	1	4
47	1	4
48	1	4
63	1	4
73	1	4
83	1	4
95	1	4
96	1	4
97	1	4
113	1	4
133	1	4
135	1	4
148	1	4
165	1	4
166	1	4
167	1	4
168	1	4
170	1	4
172	1	4
173	1	4
178	1	4
184	1	4
195	1	4
207	1	4
218	1	4
222	1	4
235	1	4
246	1	4
248	1	4
249	1	4
260	1	4
264	1	4
270	1	4
274	1	4
275	1	4
281	1	4
282	1	4
306	1	4
312	2	2
313	1	4
314	1	4
315	1	4
319	1	4
320	1	4
321	1	4
322	1	4
327	1	4
331	1	4
332	1	4
333	1	4
335	1	4
339	1	4
347	1	4
348	1	4
352	2	2
353	1	4
357	1	4
361	1	4
372	1	4
375	1	4
376	1	4
381	1	4
390	1	4
392	1	4
394	1	4
399	1	4
400	1	4
401	1	4
402	1	4
404	2	2
405	1	4
406	3	2
407	1	4
409	1	4
411	1	4
413	1	4
422	1	4
423	1	4
424	1	4
426	1	4
427	1	4
429	1	4
434	1	4
439	1	4
443	1	4
444	1	4
445	1	4
446	2	2
447	2	2
448	1	4
451	1	4
454	1	4
458	1	4
467	1	4
468	1	4
471	1	4
474	1	4
475	2	2
476	1	4
482	1	4
483	2	2
484	1	4
485	2	2
486	1	4
489	2	2
490	1	4
491	1	4
493	1	4
495	1	4
507	1	4
519	1	4
520	1	4
527	1	4
531	1	4
532	1	4
537	1	4
539	1	4
542	1	4
544	1	4
545	1	4
546	2	2
549	1	4
550	1	4
555	1	4
558	1	4
560	1	4
562	2	2
563	1	4
576	1	4
587	1	4
593	1	4
595	1	4
597	1	4
598	2	2
600	1	4
602	2	2
603	1	4
604	1	4
605	1	4
613	1	4
621	1	4
626	1	4
632	1	4
634	1	4
653	1	4
660	1	4
669	1	4
678	1	4
680	1	4
681	2	2
683	1	4
694	1	4
695	1	4
697	1	4
699	1	4
709	1	4
710	1	4
711	1	4
713	1	4
716	1	4
729	1	4
736	1	4
739	1	4
747	1	4
749	1	4
752	1	4
753	1	4
756	1	4
757	1	4
768	2	2
769	2	2
770	1	4
781	1	4
789	1	4
794	1	4
804	1	4
805	1	4
809	1	4
810	1	4
811	2	2
812	1	4
826	1	4
828	1	4
856	1	4
858	1	4
868	1	4
871	1	4
878	1	4
879	1	4
880	1	4
882	1	4
888	1	4
892	1	4
893	2	2
895	2	2
900	1	4
901	1	4
902	1	4
903	2	2
904	1	4
915	1	4
918	1	4
920	1	4
925	1	4
930	1	4
932	2	2
934	2	2
935	1	4
939	1	4
940	1	4
941	1	4
943	1	4
944	2	2
945	1	4
947	1	4
950	1	4
953	2	2
965	1	4
966	1	4
972	1	4
994	1	4
1084	1	4
1097	1	4
---------------------------------------------------
---------------------------------------------------

5' CUACAAAACUGCCCCCUAAGU 3' Transcript: MsUN045450:992-1012 Slice Site:1003
   |||||||||||||||||||||
3' GAUGUUUUGACGGGGGAUUCA 5' Query: msa-miR5249

SiteID: MsUN045450:1003
MFE of perfect match: -37.40
MFE of this site: -39.50
MFEratio: 1
Allen et al. score: 0
Paired Regions (query5'-query3',transcript3'-transcript5')
	1-21,1012-992
Unpaired Regions (query5'-query3',transcript3'-transcript5')
	NA

Degradome data file: MsCCDMclean.fa_dd.txt
Degardome Category: 4
Degradome p-value: 0.0209598461616964
T-Plot file: MsCCTGT/msa-miR5249_MsUN045450_1003_TPlot.pdf

Position	Reads	Category
149	1	4
150	1	4
153	1	4
155	1	4
158	1	4
165	1	4
166	1	4
179	1	4
181	1	4
182	1	4
186	1	4
193	1	4
195	1	4
198	1	4
203	1	4
204	1	4
211	1	4
216	1	4
224	1	4
231	1	4
234	1	4
235	1	4
236	1	4
252	1	4
261	1	4
271	1	4
279	1	4
288	1	4
289	1	4
298	1	4
303	1	4
315	1	4
316	1	4
325	1	4
333	1	4
342	2	2
343	1	4
348	1	4
351	1	4
352	1	4
354	1	4
355	1	4
361	1	4
363	1	4
387	1	4
388	1	4
413	2	2
427	1	4
433	1	4
440	1	4
441	2	2
442	1	4
443	1	4
444	2	2
445	1	4
451	1	4
453	1	4
462	1	4
464	1	4
471	1	4
477	1	4
478	1	4
482	1	4
491	1	4
494	1	4
500	1	4
503	1	4
504	1	4
509	1	4
514	1	4
520	1	4
521	2	2
528	1	4
529	1	4
534	1	4
539	1	4
545	1	4
548	1	4
549	1	4
553	1	4
554	1	4
564	1	4
565	1	4
568	1	4
570	1	4
572	1	4
576	1	4
577	1	4
584	1	4
592	1	4
595	1	4
598	1	4
602	1	4
608	1	4
613	1	4
616	1	4
617	1	4
621	1	4
622	1	4
626	1	4
627	1	4
630	1	4
631	1	4
635	1	4
636	1	4
637	2	2
639	1	4
653	2	2
655	1	4
656	1	4
671	1	4
672	1	4
674	1	4
675	1	4
678	1	4
689	1	4
693	1	4
696	1	4
698	1	4
699	1	4
700	1	4
702	1	4
704	1	4
709	1	4
711	1	4
713	1	4
714	1	4
715	1	4
721	1	4
722	1	4
726	2	2
730	2	2
737	1	4
740	1	4
746	1	4
747	2	2
749	1	4
750	1	4
752	1	4
753	1	4
755	1	4
758	1	4
760	1	4
761	1	4
763	1	4
767	1	4
774	1	4
783	1	4
786	1	4
787	1	4
789	2	2
792	1	4
794	1	4
795	2	2
797	1	4
798	1	4
800	1	4
801	1	4
807	1	4
808	2	2
809	1	4
810	1	4
811	1	4
814	1	4
816	2	2
817	1	4
818	1	4
819	1	4
820	1	4
822	1	4
823	1	4
827	1	4
829	1	4
833	1	4
835	1	4
836	1	4
838	1	4
839	1	4
841	2	2
847	1	4
848	1	4
850	1	4
853	1	4
856	1	4
857	2	2
861	1	4
864	1	4
865	1	4
872	2	2
876	1	4
879	1	4
881	1	4
886	1	4
888	1	4
893	1	4
896	1	4
899	1	4
901	1	4
902	1	4
905	1	4
909	1	4
924	1	4
934	2	2
945	2	2
948	2	2
949	2	2
956	1	4
959	1	4
969	1	4
970	1	4
973	2	2
979	1	4
980	2	2
985	1	4
986	1	4
990	1	4
991	1	4
992	1	4
994	1	4
995	1	4
999	3	2
1001	8	0
1002	1	4
1003	1	4	<<<<<<<<<<
1004	4	2
1006	1	4
1007	1	4
1008	1	4
1013	1	4
1014	1	4
1016	1	4
1019	2	2
1022	1	4
1023	1	4
1025	1	4
1039	2	2
1042	1	4
1044	1	4
1065	1	4
1074	1	4
1110	1	4
1111	1	4
1116	1	4
1117	1	4
1122	1	4
1125	1	4
1126	1	4
1135	2	2
1140	1	4
1143	1	4
1144	1	4
1145	1	4
1153	1	4
1154	1	4
1157	1	4
1170	1	4
1171	1	4
1177	1	4
1179	1	4
1180	1	4
1182	1	4
1184	1	4
1185	1	4
1187	1	4
1190	1	4
1194	1	4
1195	1	4
1197	1	4
1198	1	4
1200	1	4
1201	2	2
1202	2	2
1204	1	4
1207	1	4
1211	1	4
1216	1	4
1219	1	4
1220	2	2
1223	2	2
1224	1	4
1225	1	4
1226	2	2
1227	1	4
1228	1	4
1230	1	4
1231	1	4
1234	1	4
1235	2	2
1236	1	4
1237	2	2
1242	2	2
1243	2	2
1244	1	4
1245	2	2
1246	2	2
1247	1	4
1248	1	4
1249	3	2
1250	2	2
1251	1	4
1252	2	2
1254	1	4
1256	1	4
1257	1	4
1258	3	2
1259	3	2
1260	3	2
1261	2	2
1262	2	2
1263	2	2
1264	2	2
1265	1	4
1266	3	2
1268	1	4
1269	1	4
1270	2	2
1271	3	2
1272	2	2
1273	2	2
1274	2	2
1275	3	2
1276	1	4
1277	1	4
1278	1	4
1279	2	2
1286	1	4
1291	1	4
1300	1	4
1301	1	4
1302	1	4
1304	1	4
1306	1	4
1307	1	4
1309	1	4
1311	1	4
1312	1	4
1317	1	4
1318	1	4
1319	1	4
1325	1	4
1326	1	4
1330	1	4
1331	2	2
1334	1	4
1335	1	4
1339	1	4
1340	1	4
1341	1	4
1343	2	2
1344	1	4
1345	1	4
1346	1	4
1349	1	4
1350	1	4
1352	2	2
1353	2	2
1354	3	2
1355	1	4
1356	3	2
1357	2	2
1359	1	4
1360	1	4
1361	2	2
1362	1	4
1364	1	4
1368	1	4
1369	2	2
1371	1	4
1372	1	4
1374	2	2
1375	1	4
1378	1	4
1381	3	2
1382	1	4
1384	1	4
1386	1	4
1387	2	2
1388	2	2
1390	1	4
1391	1	4
1392	1	4
1396	1	4
1400	1	4
1401	1	4
1402	2	2
1404	1	4
1406	2	2
1407	1	4
1409	3	2
1413	1	4
1414	2	2
1415	1	4
1416	3	2
1417	2	2
1418	2	2
1420	2	2
1423	2	2
1424	2	2
1425	1	4
1426	2	2
1427	3	2
1428	3	2
1432	2	2
1433	2	2
1437	1	4
1439	1	4
1441	1	4
1442	1	4
1444	1	4
1456	1	4
1464	1	4
1468	2	2
1493	1	4
---------------------------------------------------
---------------------------------------------------

5' AGCAAGUGCCCUGCUUCUCCA 3' Transcript: MsUN045895:671-691 Slice Site:682
    ||| ||||||||||||||||
3' ACGUGCACGGGACGAAGAGGU 5' Query: msa-miR164a

SiteID: MsUN045895:682
MFE of perfect match: -44.30
MFE of this site: -38.50
MFEratio: 0.869074492099323
Allen et al. score: 2
Paired Regions (query5'-query3',transcript3'-transcript5')
	1-16,691-676
	18-20,674-672
Unpaired Regions (query5'-query3',transcript3'-transcript5')
	17-17,675-675	SIL: Symmetric internal loop
	21-21,671-671	UP3: Unpaired region at 3' of query

Degradome data file: MsCCDMclean.fa_dd.txt
Degardome Category: 2
Degradome p-value: 0.00250054075474193
T-Plot file: MsCCTGT/msa-miR164a_MsUN045895_682_TPlot.pdf

Position	Reads	Category
15	1	4
28	1	4
36	1	4
43	1	4
52	1	4
68	1	4
149	1	4
307	1	4
379	1	4
498	1	4
564	1	4
571	1	4
572	1	4
590	1	4
601	1	4
607	1	4
682	2	2	<<<<<<<<<<
708	1	4
714	1	4
747	1	4
756	1	4
757	1	4
772	1	4
775	1	4
776	1	4
779	1	4
789	1	4
796	1	4
799	1	4
800	1	4
828	1	4
839	1	4
879	1	4
915	1	4
920	1	4
930	1	4
935	1	4
948	1	4
950	1	4
968	1	4
984	1	4
985	1	4
1011	1	4
1012	2	2
1034	1	4
1054	1	4
1057	1	4
1058	1	4
1062	1	4
1069	1	4
1070	1	4
1071	1	4
1074	1	4
1076	2	2
1077	1	4
1090	1	4
1105	1	4
1109	1	4
1110	2	2
1111	1	4
1125	3	2
1128	2	2
1129	2	2
1130	1	4
1134	1	4
1135	1	4
1137	1	4
1140	1	4
1141	2	2
1142	1	4
1143	1	4
1144	5	0
1145	3	2
1146	2	2
1147	1	4
1148	1	4
1150	1	4
1151	1	4
1152	2	2
1153	1	4
1169	1	4
1179	1	4
1209	1	4
1215	1	4
1216	1	4
1238	1	4
1241	1	4
1244	1	4
1246	1	4
1248	1	4
1249	1	4
1257	1	4
1262	1	4
1264	1	4
1270	1	4
1287	1	4
1290	1	4
1302	1	4
1304	1	4
1314	1	4
1319	1	4
1321	1	4
1322	1	4
1323	1	4
1324	1	4
1326	1	4
1327	2	2
1328	1	4
1331	1	4
1333	1	4
1342	1	4
1344	2	2
1345	1	4
1346	2	2
1350	1	4
1354	1	4
1358	1	4
1359	1	4
1361	1	4
1363	1	4
1364	1	4
1392	1	4
1403	1	4
1409	1	4
1410	1	4
1411	1	4
1412	1	4
1416	1	4
1417	1	4
1419	1	4
1434	1	4
1439	1	4
1446	1	4
---------------------------------------------------
---------------------------------------------------

5' UUGUCUAUCCCUCCUGAGCUA 3' Transcript: MsUN047287:523-543 Slice Site:534
       |||||||||||||||| 
3' CCGCGAUAGGGAGGACUCGAA 5' Query: msa-miR390

SiteID: MsUN047287:534
MFE of perfect match: -44.40
MFE of this site: -33.10
MFEratio: 0.745495495495496
Allen et al. score: 5
Paired Regions (query5'-query3',transcript3'-transcript5')
	2-17,542-527
Unpaired Regions (query5'-query3',transcript3'-transcript5')
	1-1,543-543	UP5: Unpaired region at 5' of query
	18-21,526-523	UP3: Unpaired region at 3' of query

Degradome data file: MsCCDMclean.fa_dd.txt
Degardome Category: 2
Degradome p-value: 0.0198301231607253
T-Plot file: MsCCTGT/msa-miR390_MsUN047287_534_TPlot.pdf

Position	Reads	Category
5	1	4
21	1	4
62	1	4
76	1	4
101	1	4
126	1	4
156	1	4
158	1	4
162	1	4
164	1	4
165	1	4
176	1	4
183	1	4
216	1	4
226	1	4
251	1	4
266	1	4
272	1	4
277	1	4
285	1	4
287	1	4
288	1	4
290	1	4
292	1	4
294	2	2
295	2	2
296	2	2
297	1	4
302	1	4
351	1	4
361	1	4
362	1	4
366	1	4
369	2	2
383	1	4
388	1	4
390	2	2
391	2	2
398	1	4
401	1	4
402	1	4
403	2	2
404	2	2
406	1	4
408	1	4
416	1	4
443	1	4
462	1	4
463	1	4
464	1	4
480	1	4
488	1	4
489	1	4
490	1	4
498	1	4
501	6	0
502	2	2
508	2	2
509	1	4
512	1	4
513	2	2
514	1	4
521	1	4
522	2	2
523	1	4
528	1	4
529	3	2
530	3	2
531	2	2
534	3	2	<<<<<<<<<<
562	1	4
563	1	4
568	1	4
602	1	4
607	1	4
616	1	4
623	1	4
630	1	4
637	1	4
640	1	4
676	1	4
679	1	4
680	1	4
---------------------------------------------------
---------------------------------------------------

5' AAGCUCAAGAAAGCUGUGGGA 3' Transcript: MsUN047297:272-292 Slice Site:283
   ||| |||||||||||||||o|
3' UUCAAGUUCUUUCGACACCUU 5' Query: msa-miR396a-5p

SiteID: MsUN047297:283
MFE of perfect match: -33.40
MFE of this site: -30.00
MFEratio: 0.898203592814371
Allen et al. score: 2
Paired Regions (query5'-query3',transcript3'-transcript5')
	1-17,292-276
	19-21,274-272
Unpaired Regions (query5'-query3',transcript3'-transcript5')
	18-18,275-275	SIL: Symmetric internal loop

Degradome data file: MsCCDMclean.fa_dd.txt
Degardome Category: 0
Degradome p-value: 0.000461219096114518
T-Plot file: MsCCTGT/msa-miR396a-5p_MsUN047297_283_TPlot.pdf

Position	Reads	Category
32	1	4
190	2	2
272	1	4
283	3	0	<<<<<<<<<<
295	2	2
305	1	4
336	1	4
337	1	4
338	1	4
367	1	4
368	1	4
383	1	4
408	1	4
411	1	4
415	1	4
441	1	4
453	1	4
479	1	4
482	1	4
483	1	4
518	1	4
519	1	4
530	1	4
548	1	4
551	2	2
555	1	4
557	1	4
558	2	2
559	2	2
563	1	4
565	2	2
582	1	4
584	1	4
592	1	4
594	2	2
596	1	4
605	1	4
613	1	4
621	1	4
631	1	4
632	2	2
634	1	4
636	1	4
641	1	4
662	2	2
663	1	4
676	1	4
678	1	4
682	1	4
683	2	2
684	1	4
685	1	4
688	1	4
690	1	4
696	1	4
713	1	4
717	1	4
721	1	4
740	1	4
741	2	2
749	1	4
752	1	4
767	1	4
772	1	4
778	1	4
780	1	4
784	2	2
790	1	4
791	1	4
795	1	4
797	1	4
807	1	4
808	2	2
816	1	4
851	1	4
853	2	2
860	1	4
880	1	4
882	1	4
884	1	4
---------------------------------------------------
---------------------------------------------------

5' CACAUCCUCUCUUUUCUCCCU 3' Transcript: MsUN048390:72-92 Slice Site:83
   ||||| || ||||||||||| 
3' GUGUAAGAUAGAAAAGAGGGU 5' Query: msa-miR5239

SiteID: MsUN048390:83
MFE of perfect match: -33.50
MFE of this site: -24.60
MFEratio: 0.734328358208955
Allen et al. score: 3
Paired Regions (query5'-query3',transcript3'-transcript5')
	2-12,91-81
	14-15,79-78
	17-21,76-72
Unpaired Regions (query5'-query3',transcript3'-transcript5')
	1-1,92-92	UP5: Unpaired region at 5' of query
	13-13,80-80	SIL: Symmetric internal loop
	16-16,77-77	SIL: Symmetric internal loop

Degradome data file: MsCCDMclean.fa_dd.txt
Degardome Category: 0
Degradome p-value: 0.00735403363169573
T-Plot file: MsCCTGT/msa-miR5239_MsUN048390_83_TPlot.pdf

Position	Reads	Category
83	2	0	<<<<<<<<<<
87	1	4
146	1	4
153	1	4
245	1	4
288	1	4
325	1	4
367	1	4
472	1	4
477	1	4
558	1	4
593	1	4
634	1	4
748	1	4
946	1	4
956	1	4
974	1	4
1016	1	4
1030	1	4
1044	1	4
---------------------------------------------------
---------------------------------------------------

5' UCUCUCGGUUAAUUAUAUCUCGGA 3' Transcript: MsUN048661:1268-1291 Slice Site:1282
   o||| ||o|o||  ||||||||||
3' GGAG-GCUAGUU--UAUAGAGCCU 5' Query: msa-miR7697-5p

SiteID: MsUN048661:1282
MFE of perfect match: -37.20
MFE of this site: -24.80
MFEratio: 0.666666666666667
Allen et al. score: 6.5
Paired Regions (query5'-query3',transcript3'-transcript5')
	1-10,1291-1282
	11-17,1279-1273
	18-21,1271-1268
Unpaired Regions (query5'-query3',transcript3'-transcript5')
	x-x,1281-1280	BULt: Bulge on transcript side
	x-x,1272-1272	BULt: Bulge on transcript side

Degradome data file: MsCCDMclean.fa_dd.txt
Degardome Category: 1
Degradome p-value: 0.0410289558673672
T-Plot file: MsCCTGT/msa-miR7697-5p_MsUN048661_1282_TPlot.pdf

Position	Reads	Category
147	1	4
216	1	4
231	1	4
258	1	4
286	1	4
352	1	4
368	1	4
373	1	4
393	1	4
433	1	4
469	1	4
544	1	4
595	2	1
596	1	4
634	1	4
636	1	4
646	1	4
783	1	4
798	1	4
803	1	4
815	1	4
830	1	4
835	1	4
915	1	4
943	1	4
949	1	4
964	1	4
982	1	4
995	1	4
1018	1	4
1020	1	4
1024	1	4
1025	1	4
1029	1	4
1031	1	4
1032	1	4
1035	1	4
1036	1	4
1042	1	4
1051	1	4
1053	1	4
1068	1	4
1071	1	4
1072	1	4
1075	1	4
1092	1	4
1107	1	4
1117	1	4
1118	1	4
1119	1	4
1123	1	4
1125	1	4
1136	1	4
1146	1	4
1156	1	4
1157	1	4
1170	1	4
1173	1	4
1174	1	4
1178	1	4
1182	1	4
1189	1	4
1191	1	4
1206	1	4
1215	1	4
1218	1	4
1220	1	4
1221	1	4
1223	1	4
1224	1	4
1228	1	4
1229	1	4
1230	1	4
1236	1	4
1261	1	4
1262	2	1
1263	1	4
1264	1	4
1267	1	4
1270	1	4
1282	2	1	<<<<<<<<<<
1283	1	4
1285	1	4
1301	1	4
1303	1	4
1312	1	4
1335	1	4
1337	1	4
1339	1	4
1341	1	4
1348	1	4
1349	1	4
1354	1	4
1359	1	4
1364	1	4
1365	1	4
1369	1	4
1374	1	4
1375	1	4
1380	1	4
1383	1	4
1385	1	4
1386	1	4
1390	1	4
1391	1	4
1394	1	4
1397	1	4
1398	2	1
1404	1	4
1405	2	1
1406	1	4
1409	1	4
1411	1	4
1433	1	4
1434	1	4
1438	1	4
1442	1	4
1446	2	1
1447	1	4
1449	2	1
1450	1	4
1466	1	4
1472	1	4
1475	1	4
1478	1	4
1489	1	4
1490	1	4
1493	1	4
1501	1	4
1505	1	4
1508	1	4
1510	1	4
1518	1	4
1519	1	4
1520	1	4
1522	1	4
1527	1	4
1528	1	4
1533	1	4
1534	2	1
1535	1	4
1541	1	4
1542	1	4
1544	1	4
1550	1	4
1551	1	4
1552	1	4
1553	1	4
1554	2	1
1555	1	4
1557	1	4
1558	1	4
1609	1	4
1654	1	4
1785	1	4
---------------------------------------------------
---------------------------------------------------

5' GUGCUCUCUAUCUUCUGUCAA 3' Transcript: MsUN049469:1060-1080 Slice Site:1071
   |||||||||||||||||||||
3' CACGAGAGAUAGAAGACAGUU 5' Query: msa-miR156e

SiteID: MsUN049469:1071
MFE of perfect match: -36.20
MFE of this site: -37.50
MFEratio: 1
Allen et al. score: 0
Paired Regions (query5'-query3',transcript3'-transcript5')
	1-21,1080-1060
Unpaired Regions (query5'-query3',transcript3'-transcript5')
	NA

Degradome data file: MsCCDMclean.fa_dd.txt
Degardome Category: 4
Degradome p-value: 0.0414803771722707
T-Plot file: MsCCTGT/msa-miR156e_MsUN049469_1071_TPlot.pdf

Position	Reads	Category
39	1	4
63	1	4
160	1	4
161	1	4
240	1	4
375	1	4
398	1	4
456	1	4
631	1	4
712	1	4
715	1	4
733	1	4
736	1	4
775	1	4
790	1	4
817	1	4
823	1	4
851	1	4
862	1	4
872	1	4
879	1	4
987	1	4
1021	1	4
1043	1	4
1049	1	4
1071	1	4	<<<<<<<<<<
1119	1	4
1142	1	4
1177	1	4
1185	1	4
1229	1	4
1253	1	4
1259	1	4
1261	1	4
1281	1	4
1299	1	4
1321	1	4
1349	1	4
1369	1	4
1382	1	4
1388	1	4
1390	2	2
1402	1	4
1409	2	2
1419	1	4
1439	1	4
1440	1	4
1448	1	4
1474	1	4
1476	1	4
1477	1	4
1481	1	4
1486	1	4
1489	1	4
1499	1	4
1505	1	4
1506	1	4
1511	1	4
1514	1	4
1516	1	4
1517	2	2
1526	1	4
1532	1	4
1535	2	2
1543	2	2
1544	1	4
1551	3	0
1552	1	4
1564	1	4
1571	1	4
1577	1	4
1582	1	4
1588	1	4
1589	1	4
1599	1	4
1607	1	4
1609	1	4
1611	1	4
1613	1	4
1614	1	4
1616	1	4
1617	2	2
1632	1	4
1633	1	4
1636	1	4
1640	1	4
1651	1	4
1686	1	4
1707	1	4
1709	1	4
1711	2	2
1713	1	4
1718	1	4
1724	1	4
1726	1	4
---------------------------------------------------
---------------------------------------------------

5' AUGUGAAAGAAAGCUGUGGAA 3' Transcript: MsUN050298:745-765 Slice Site:756
     ||  |||||||||||||||
3' UUCAAGUUCUUUCGACACCUU 5' Query: msa-miR396a-5p

SiteID: MsUN050298:756
MFE of perfect match: -33.40
MFE of this site: -26.10
MFEratio: 0.781437125748503
Allen et al. score: 4
Paired Regions (query5'-query3',transcript3'-transcript5')
	1-15,765-751
	18-19,748-747
Unpaired Regions (query5'-query3',transcript3'-transcript5')
	16-17,750-749	SIL: Symmetric internal loop
	20-21,746-745	UP3: Unpaired region at 3' of query

Degradome data file: MsCCDMclean.fa_dd.txt
Degardome Category: 0
Degradome p-value: 0.00643774521512275
T-Plot file: MsCCTGT/msa-miR396a-5p_MsUN050298_756_TPlot.pdf

Position	Reads	Category
1	1	4
2	1	4
41	1	4
178	1	4
303	1	4
304	1	4
356	1	4
388	1	4
390	1	4
393	1	4
416	1	4
484	1	4
534	1	4
572	1	4
614	1	4
620	1	4
625	1	4
635	1	4
668	1	4
682	1	4
708	1	4
711	1	4
727	1	4
756	9	0	<<<<<<<<<<
757	1	4
762	1	4
765	1	4
766	1	4
767	1	4
770	1	4
780	1	4
865	1	4
884	1	4
900	1	4
901	1	4
905	1	4
906	1	4
908	1	4
910	1	4
911	1	4
913	1	4
929	1	4
941	1	4
944	1	4
958	1	4
962	1	4
969	1	4
973	1	4
1044	1	4
1072	1	4
1076	1	4
1077	1	4
1085	2	2
1090	1	4
1108	1	4
1109	1	4
1123	1	4
---------------------------------------------------
---------------------------------------------------

5' AGGUGGAGCUGGAGGAGGCUAU 3' Transcript: MsUN050516:52-73 Slice Site:64
    o||||| |||o||||o|||  
3' CUCACCU-GACUUCCUUCGAGA 5' Query: msa-miR319a-5p

SiteID: MsUN050516:64
MFE of perfect match: -40.40
MFE of this site: -30.20
MFEratio: 0.747524752475248
Allen et al. score: 7.5
Paired Regions (query5'-query3',transcript3'-transcript5')
	3-14,71-60
	15-20,58-53
Unpaired Regions (query5'-query3',transcript3'-transcript5')
	1-2,73-72	UP5: Unpaired region at 5' of query
	x-x,59-59	BULt: Bulge on transcript side
	21-21,52-52	UP3: Unpaired region at 3' of query

Degradome data file: MsCCDMclean.fa_dd.txt
Degardome Category: 2
Degradome p-value: 0.0416693645264576
T-Plot file: MsCCTGT/msa-miR319a-5p_MsUN050516_64_TPlot.pdf

Position	Reads	Category
13	1	4
35	1	4
37	1	4
39	1	4
41	2	2
45	1	4
47	1	4
49	2	2
52	1	4
58	1	4
64	2	2	<<<<<<<<<<
68	1	4
69	1	4
71	1	4
87	1	4
88	1	4
90	1	4
95	1	4
106	1	4
116	1	4
143	1	4
145	1	4
163	1	4
167	1	4
168	1	4
174	1	4
178	1	4
179	1	4
180	1	4
181	1	4
199	1	4
208	1	4
212	1	4
216	1	4
226	1	4
231	1	4
238	1	4
244	1	4
254	1	4
261	1	4
262	1	4
268	1	4
271	1	4
278	1	4
281	1	4
283	1	4
284	1	4
286	1	4
290	1	4
312	2	2
313	4	1
314	1	4
315	4	1
316	1	4
317	2	2
318	1	4
324	1	4
325	1	4
329	1	4
330	1	4
331	1	4
333	1	4
341	1	4
349	1	4
358	1	4
359	1	4
360	1	4
363	1	4
364	1	4
366	1	4
369	1	4
370	1	4
371	2	2
373	1	4
374	1	4
376	1	4
378	2	2
381	1	4
389	1	4
391	1	4
393	1	4
396	1	4
401	2	2
403	1	4
405	3	2
407	3	2
409	2	2
410	1	4
421	1	4
426	1	4
428	1	4
429	1	4
439	1	4
442	1	4
446	1	4
450	1	4
453	1	4
456	1	4
462	1	4
475	2	2
479	1	4
480	2	2
483	1	4
484	2	2
485	1	4
486	1	4
487	2	2
488	2	2
489	1	4
490	1	4
491	1	4
493	1	4
495	1	4
511	1	4
518	1	4
523	1	4
524	2	2
528	1	4
531	1	4
537	1	4
539	1	4
541	1	4
542	1	4
543	2	2
544	3	2
545	1	4
546	3	2
547	1	4
548	1	4
549	2	2
550	2	2
551	1	4
552	1	4
561	1	4
564	1	4
565	1	4
566	3	2
567	2	2
568	1	4
570	2	2
571	2	2
572	1	4
573	1	4
580	1	4
585	1	4
601	1	4
613	1	4
---------------------------------------------------
---------------------------------------------------

5' UGUGCUCUCUCUCUUCUGUCA 3' Transcript: MsUN050762:1042-1062 Slice Site:1053
   |||||||||||||||||||||
3' ACACGAGAGAGAGAAGACAGU 5' Query: msa-miR156a

SiteID: MsUN050762:1053
MFE of perfect match: -39.00
MFE of this site: -40.00
MFEratio: 1
Allen et al. score: 0
Paired Regions (query5'-query3',transcript3'-transcript5')
	1-21,1062-1042
Unpaired Regions (query5'-query3',transcript3'-transcript5')
	NA

Degradome data file: MsCCDMclean.fa_dd.txt
Degardome Category: 4
Degradome p-value: 0.0414803771722707
T-Plot file: MsCCTGT/msa-miR156a_MsUN050762_1053_TPlot.pdf

Position	Reads	Category
395	1	4
406	1	4
407	1	4
781	1	4
898	1	4
954	1	4
965	1	4
1037	1	4
1045	1	4
1053	1	4	<<<<<<<<<<
1054	1	4
1055	1	4
1121	1	4
1151	1	4
1242	1	4
1268	1	4
1269	1	4
1274	1	4
1284	1	4
1317	1	4
1331	1	4
1337	1	4
1362	2	0
1369	1	4
1401	1	4
1412	1	4
1446	1	4
---------------------------------------------------
---------------------------------------------------

5' CAGGGUUUGUAUGAACGGUCAA 3' Transcript: MsUN075246:98-119 Slice Site:110
   |||||||oo|||||||||||||
3' GUCCCAAGUAUACUUGCCAGUU 5' Query: msa-miR2587g

SiteID: MsUN075246:110
MFE of perfect match: -38.20
MFE of this site: -36.50
MFEratio: 0.955497382198953
Allen et al. score: 1
Paired Regions (query5'-query3',transcript3'-transcript5')
	1-22,119-98
Unpaired Regions (query5'-query3',transcript3'-transcript5')
	NA

Degradome data file: MsCCDMclean.fa_dd.txt
Degardome Category: 4
Degradome p-value: 0.0414803771722707
T-Plot file: MsCCTGT/msa-miR2587g_MsUN075246_110_TPlot.pdf

Position	Reads	Category
6	1	4
47	1	4
55	1	4
62	1	4
66	1	4
72	1	4
108	1	4
110	1	4	<<<<<<<<<<
168	1	4
215	1	4
246	1	4
254	1	4
255	1	4
---------------------------------------------------
---------------------------------------------------

5' UUCAGAGGCGAGGAUACUCGUA 3' Transcript: MsUN079376:116-137 Slice Site:128
   |||||||| ||o||o|| ||||
3' AAGUCUCCACUUCUGUGUGCAU 5' Query: msa-miR5213-5p

SiteID: MsUN079376:128
MFE of perfect match: -39.00
MFE of this site: -29.90
MFEratio: 0.766666666666667
Allen et al. score: 5
Paired Regions (query5'-query3',transcript3'-transcript5')
	1-4,137-134
	6-13,132-125
	15-22,123-116
Unpaired Regions (query5'-query3',transcript3'-transcript5')
	5-5,133-133	SIL: Symmetric internal loop
	14-14,124-124	SIL: Symmetric internal loop

Degradome data file: MsCCDMclean.fa_dd.txt
Degardome Category: 0
Degradome p-value: 0.00383699892144262
T-Plot file: MsCCTGT/msa-miR5213-5p_MsUN079376_128_TPlot.pdf

Position	Reads	Category
113	1	4
128	2	0	<<<<<<<<<<
303	1	4
---------------------------------------------------
---------------------------------------------------

5' CGAGUGUAAUUUCCUUGAUUAA 3' Transcript: MsUN081284:165-186 Slice Site:177
   ||||||||||||||| ||||||
3' GCUCACAUUAAAGGAUCUAAUU 5' Query: msa-miR1509b

SiteID: MsUN081284:177
MFE of perfect match: -31.70
MFE of this site: -29.10
MFEratio: 0.917981072555205
Allen et al. score: 2
Paired Regions (query5'-query3',transcript3'-transcript5')
	1-6,186-181
	8-22,179-165
Unpaired Regions (query5'-query3',transcript3'-transcript5')
	7-7,180-180	SIL: Symmetric internal loop

Degradome data file: MsCCDMclean.fa_dd.txt
Degardome Category: 0
Degradome p-value: 0.000153763340657975
T-Plot file: MsCCTGT/msa-miR1509b_MsUN081284_177_TPlot.pdf

Position	Reads	Category
87	1	4
102	1	4
177	4	0	<<<<<<<<<<
178	1	4
241	1	4
271	2	2
---------------------------------------------------
---------------------------------------------------

5' CUCCACCUGAACUAGACCCAAA 3' Transcript: MsUN082240:297-318 Slice Site:309
    ||| ||o||||o|o|||||| 
3' UAGGCGGGCUUGGUUUGGGUUA 5' Query: msa-miR2616

SiteID: MsUN082240:309
MFE of perfect match: -42.10
MFE of this site: -31.60
MFEratio: 0.750593824228029
Allen et al. score: 5.5
Paired Regions (query5'-query3',transcript3'-transcript5')
	2-17,317-302
	19-21,300-298
Unpaired Regions (query5'-query3',transcript3'-transcript5')
	1-1,318-318	UP5: Unpaired region at 5' of query
	18-18,301-301	SIL: Symmetric internal loop
	22-22,297-297	UP3: Unpaired region at 3' of query

Degradome data file: MsCCDMclean.fa_dd.txt
Degardome Category: 2
Degradome p-value: 0.0416693645264576
T-Plot file: MsCCTGT/msa-miR2616_MsUN082240_309_TPlot.pdf

Position	Reads	Category
26	1	4
40	1	4
44	1	4
45	2	2
53	1	4
56	1	4
58	1	4
59	1	4
60	1	4
62	1	4
71	1	4
80	1	4
81	1	4
82	1	4
84	1	4
85	1	4
86	1	4
89	1	4
93	1	4
108	2	2
111	1	4
112	1	4
113	1	4
114	1	4
117	1	4
119	1	4
121	1	4
125	1	4
128	1	4
132	1	4
133	1	4
135	1	4
139	1	4
140	1	4
144	1	4
145	1	4
147	1	4
152	1	4
153	1	4
159	1	4
160	1	4
166	3	2
171	1	4
172	1	4
178	1	4
180	1	4
186	1	4
189	1	4
190	1	4
191	1	4
193	1	4
197	1	4
199	1	4
200	1	4
201	1	4
204	1	4
206	2	2
208	1	4
211	1	4
217	1	4
218	2	2
219	1	4
222	1	4
230	1	4
231	1	4
233	2	2
234	2	2
236	2	2
238	1	4
239	1	4
246	1	4
257	1	4
262	1	4
264	1	4
265	1	4
266	1	4
268	1	4
271	2	2
289	1	4
291	1	4
293	1	4
294	1	4
295	1	4
297	1	4
298	1	4
299	1	4
300	1	4
309	2	2	<<<<<<<<<<
312	2	2
313	1	4
315	1	4
316	2	2
317	1	4
318	3	2
320	2	2
322	1	4
326	1	4
329	1	4
330	1	4
333	1	4
334	2	2
336	1	4
337	1	4
338	1	4
341	1	4
344	1	4
345	1	4
347	1	4
350	1	4
352	1	4
354	1	4
356	1	4
358	1	4
359	1	4
360	1	4
361	2	2
362	1	4
363	1	4
367	1	4
372	2	2
373	2	2
374	1	4
375	2	2
376	2	2
377	1	4
378	1	4
379	1	4
385	2	2
387	1	4
388	1	4
389	1	4
390	1	4
391	1	4
394	1	4
396	1	4
408	1	4
409	2	2
411	1	4
412	1	4
419	1	4
420	1	4
421	1	4
422	1	4
426	1	4
428	1	4
429	1	4
431	1	4
433	1	4
434	1	4
436	1	4
439	1	4
441	1	4
442	1	4
443	1	4
444	1	4
445	2	2
446	2	2
447	1	4
449	1	4
451	2	2
452	1	4
453	2	2
454	1	4
458	1	4
463	1	4
464	1	4
467	1	4
473	2	2
474	2	2
475	1	4
478	1	4
479	1	4
480	1	4
481	1	4
482	1	4
483	1	4
484	2	2
485	1	4
486	2	2
487	2	2
490	1	4
493	2	2
494	2	2
495	2	2
497	1	4
498	2	2
500	2	2
501	1	4
506	1	4
512	1	4
514	1	4
515	1	4
518	1	4
519	2	2
520	1	4
522	1	4
525	1	4
530	1	4
532	1	4
533	1	4
534	1	4
535	1	4
538	2	2
539	1	4
540	2	2
541	1	4
543	3	2
544	1	4
545	2	2
546	1	4
547	1	4
549	2	2
550	1	4
551	2	2
552	3	2
553	2	2
554	2	2
557	1	4
558	2	2
559	2	2
560	2	2
561	2	2
564	1	4
566	1	4
568	1	4
570	1	4
571	1	4
572	2	2
576	1	4
577	2	2
578	1	4
579	1	4
580	1	4
581	1	4
582	1	4
583	2	2
584	2	2
586	1	4
587	1	4
588	1	4
590	2	2
591	1	4
592	1	4
593	1	4
594	3	2
595	3	2
596	1	4
597	2	2
598	1	4
599	3	2
600	2	2
601	1	4
602	2	2
603	3	2
604	2	2
605	1	4
606	1	4
607	1	4
611	1	4
615	2	2
616	1	4
617	2	2
619	3	2
620	3	2
621	4	2
622	4	2
623	4	2
624	2	2
625	2	2
626	1	4
627	1	4
628	3	2
630	1	4
631	2	2
632	3	2
633	3	2
634	3	2
635	2	2
636	1	4
638	1	4
639	1	4
640	1	4
642	1	4
643	1	4
644	2	2
645	1	4
646	1	4
647	1	4
648	1	4
649	1	4
650	3	2
651	2	2
652	1	4
653	1	4
655	2	2
656	1	4
657	3	2
658	2	2
659	1	4
660	2	2
661	3	2
662	1	4
663	1	4
665	2	2
666	2	2
667	1	4
668	4	2
669	4	2
670	3	2
671	4	2
672	1	4
673	4	2
674	1	4
678	1	4
679	1	4
681	2	2
682	3	2
683	2	2
684	2	2
685	1	4
686	2	2
687	1	4
688	3	2
689	3	2
690	2	2
691	2	2
692	2	2
693	2	2
694	1	4
695	3	2
696	2	2
697	1	4
700	1	4
701	1	4
702	2	2
703	2	2
704	1	4
705	3	2
706	1	4
707	2	2
708	3	2
709	2	2
710	2	2
711	1	4
712	2	2
713	2	2
714	2	2
715	2	2
716	3	2
717	2	2
718	2	2
719	1	4
720	1	4
721	2	2
722	1	4
723	1	4
724	1	4
725	2	2
726	5	2
727	3	2
728	2	2
729	4	2
730	4	2
731	2	2
732	3	2
733	2	2
734	3	2
735	2	2
736	2	2
737	2	2
738	2	2
739	3	2
740	1	4
741	2	2
742	1	4
743	2	2
744	1	4
745	2	2
746	2	2
747	1	4
748	2	2
749	2	2
750	3	2
751	2	2
752	3	2
753	2	2
754	1	4
755	1	4
756	1	4
757	1	4
758	1	4
759	2	2
760	2	2
761	1	4
762	2	2
763	2	2
764	1	4
765	3	2
766	2	2
767	2	2
768	2	2
769	3	2
770	1	4
771	1	4
772	2	2
773	2	2
774	3	2
775	1	4
776	4	2
777	2	2
778	2	2
779	3	2
780	3	2
781	2	2
782	2	2
783	2	2
784	2	2
785	4	2
786	10	1
787	5	2
788	5	2
789	5	2
790	4	2
791	5	2
792	4	2
793	2	2
794	2	2
795	3	2
796	2	2
797	3	2
798	7	2
799	6	2
800	4	2
801	5	2
802	7	2
803	8	2
804	10	1
805	8	2
806	4	2
807	9	2
808	6	2
809	3	2
810	3	2
811	7	2
812	7	2
813	3	2
814	4	2
815	3	2
816	2	2
817	2	2
818	5	2
819	2	2
820	3	2
821	4	2
822	7	2
823	3	2
824	4	2
825	8	2
826	5	2
827	4	2
828	7	2
829	2	2
830	3	2
831	6	2
832	2	2
833	4	2
834	5	2
835	3	2
836	2	2
837	2	2
838	4	2
839	4	2
840	4	2
841	2	2
842	3	2
843	5	2
844	6	2
845	2	2
846	3	2
847	3	2
848	3	2
849	2	2
850	2	2
851	2	2
852	3	2
853	1	4
854	2	2
855	2	2
856	3	2
857	4	2
858	3	2
859	3	2
860	4	2
861	5	2
862	4	2
863	1	4
865	1	4
866	3	2
867	3	2
868	4	2
869	2	2
870	3	2
871	4	2
872	5	2
873	1	4
874	1	4
875	1	4
---------------------------------------------------
---------------------------------------------------

5' UAAACUCGUUCCUGGCAACUCU 3' Transcript: MsUN084220:260-281 Slice Site:272
        |||||||  o|||||||
3' UAGAAAGCAAGGUAUGUUGAGA 5' Query: msa-miR1507-5p

SiteID: MsUN084220:272
MFE of perfect match: -34.40
MFE of this site: -22.60
MFEratio: 0.656976744186047
Allen et al. score: 10
Paired Regions (query5'-query3',transcript3'-transcript5')
	1-8,281-274
	11-17,271-265
Unpaired Regions (query5'-query3',transcript3'-transcript5')
	9-10,273-272	SIL: Symmetric internal loop
	18-22,264-260	UP3: Unpaired region at 3' of query

Degradome data file: MsCCDMclean.fa_dd.txt
Degardome Category: 0
Degradome p-value: 0.014805495547636
T-Plot file: MsCCTGT/msa-miR1507-5p_MsUN084220_272_TPlot.pdf

Position	Reads	Category
2	1	4
26	1	4
29	1	4
31	1	4
53	1	4
54	1	4
72	1	4
73	1	4
79	1	4
88	1	4
103	1	4
115	1	4
117	2	2
128	1	4
133	1	4
139	1	4
145	1	4
146	2	2
148	1	4
152	1	4
155	1	4
158	1	4
159	1	4
161	1	4
169	1	4
173	1	4
174	1	4
175	2	2
176	1	4
177	2	2
182	1	4
183	1	4
184	2	2
186	1	4
188	1	4
189	1	4
190	1	4
191	1	4
192	1	4
196	1	4
199	2	2
200	2	2
201	2	2
202	2	2
203	2	2
205	1	4
207	1	4
208	1	4
211	1	4
212	1	4
213	1	4
214	1	4
215	1	4
226	1	4
228	1	4
231	1	4
235	1	4
236	2	2
237	2	2
238	1	4
239	1	4
243	1	4
245	1	4
250	1	4
256	1	4
262	1	4
263	1	4
264	1	4
267	1	4
268	1	4
269	2	2
270	3	2
271	2	2
272	4	0	<<<<<<<<<<
273	1	4
274	1	4
275	3	2
---------------------------------------------------
---------------------------------------------------

5' CAAUGGGUUAUGAGAAGCUUGA 3' Transcript: MsUN085264:82-103 Slice Site:93
      ||oo||||||| |o|||||
3' AAAACUUAAUACUC-UUGAACU 5' Query: msa-miR7696a-5p

SiteID: MsUN085264:93
MFE of perfect match: -27.00
MFE of this site: -21.10
MFEratio: 0.781481481481482
Allen et al. score: 7
Paired Regions (query5'-query3',transcript3'-transcript5')
	1-7,103-97
	8-18,95-85
Unpaired Regions (query5'-query3',transcript3'-transcript5')
	x-x,96-96	BULt: Bulge on transcript side
	19-21,84-82	UP3: Unpaired region at 3' of query

Degradome data file: MsCCDMclean.fa_dd.txt
Degardome Category: 3
Degradome p-value: 0.00551061060758251
T-Plot file: MsCCTGT/msa-miR7696a-5p_MsUN085264_93_TPlot.pdf

Position	Reads	Category
8	3	3
9	2	3
10	5	2
11	5	2
12	4	2
13	1	4
14	3	3
15	5	2
16	4	2
17	4	2
18	5	2
19	5	2
20	8	2
21	4	2
22	6	2
23	5	2
24	4	2
25	4	2
26	4	2
27	3	3
28	7	2
29	6	2
30	7	2
31	2	3
32	2	3
33	4	2
34	6	2
35	2	3
36	2	3
37	4	2
39	2	3
40	6	2
41	4	2
42	4	2
43	6	2
44	3	3
45	3	3
46	4	2
47	3	3
48	4	2
49	3	3
50	2	3
51	3	3
52	4	2
53	6	2
54	5	2
55	3	3
56	3	3
57	1	4
58	3	3
59	2	3
60	4	2
61	5	2
62	5	2
63	5	2
64	4	2
65	4	2
66	6	2
67	4	2
68	5	2
69	9	2
70	6	2
71	10	2
72	5	2
73	8	2
74	3	3
75	6	2
76	4	2
77	7	2
78	6	2
79	9	2
80	5	2
81	4	2
82	3	3
83	3	3
84	8	2
85	4	2
86	3	3
87	2	3
88	3	3
89	2	3
90	4	2
91	3	3
92	4	2
93	3	3	<<<<<<<<<<
94	3	3
95	5	2
96	3	3
97	9	2
98	7	2
99	4	2
100	6	2
101	4	2
102	6	2
103	4	2
104	6	2
105	5	2
106	7	2
107	9	2
108	5	2
109	4	2
110	5	2
111	3	3
112	4	2
113	6	2
114	6	2
115	4	2
116	4	2
117	4	2
118	4	2
119	3	3
120	4	2
121	4	2
122	4	2
123	3	3
124	4	2
125	4	2
126	5	2
127	5	2
128	3	3
129	6	2
130	6	2
131	2	3
132	3	3
133	3	3
134	2	3
135	4	2
136	8	2
137	8	2
138	6	2
139	2	3
140	5	2
141	2	3
142	3	3
143	3	3
144	4	2
145	4	2
146	7	2
147	11	2
148	4	2
149	3	3
150	4	2
151	3	3
152	6	2
153	7	2
154	4	2
155	4	2
156	6	2
157	5	2
158	7	2
159	6	2
160	9	2
161	7	2
162	7	2
163	6	2
164	11	2
165	8	2
166	6	2
167	7	2
168	11	2
169	9	2
170	8	2
171	7	2
172	6	2
173	3	3
174	7	2
175	6	2
176	3	3
177	7	2
178	5	2
179	4	2
180	4	2
181	2	3
182	2	3
183	3	3
184	3	3
185	3	3
186	3	3
187	3	3
188	4	2
189	2	3
190	1	4
191	2	3
192	1	4
194	2	3
195	2	3
196	4	2
197	3	3
198	3	3
199	3	3
201	1	4
202	2	3
203	1	4
205	1	4
208	1	4
213	1	4
214	1	4
216	3	3
217	2	3
219	1	4
221	2	3
222	1	4
223	1	4
224	2	3
225	2	3
226	3	3
227	3	3
228	2	3
229	1	4
230	1	4
231	2	3
232	2	3
233	2	3
234	5	2
235	2	3
236	1	4
237	1	4
238	2	3
239	2	3
240	2	3
241	1	4
242	1	4
245	3	3
246	3	3
247	2	3
248	1	4
249	1	4
250	1	4
252	1	4
253	3	3
254	2	3
255	4	2
256	3	3
257	2	3
258	3	3
259	3	3
260	1	4
261	2	3
262	4	2
263	1	4
264	3	3
265	2	3
266	3	3
267	5	2
268	3	3
269	4	2
270	2	3
271	1	4
272	2	3
273	2	3
274	5	2
275	2	3
276	3	3
277	1	4
278	3	3
279	4	2
280	1	4
281	3	3
282	2	3
283	1	4
284	2	3
285	3	3
286	2	3
287	4	2
288	1	4
289	5	2
290	3	3
291	2	3
292	1	4
293	1	4
294	2	3
295	6	2
296	2	3
297	2	3
298	4	2
299	3	3
300	4	2
301	4	2
302	4	2
303	2	3
304	5	2
305	3	3
306	4	2
307	4	2
308	5	2
309	3	3
310	3	3
311	4	2
312	4	2
313	3	3
314	5	2
315	2	3
316	5	2
317	4	2
318	2	3
319	4	2
320	2	3
321	3	3
322	1	4
324	3	3
325	2	3
326	3	3
327	2	3
328	2	3
329	2	3
330	1	4
331	3	3
332	2	3
333	3	3
334	3	3
335	6	2
336	4	2
337	3	3
338	7	2
339	7	2
340	4	2
341	2	3
342	2	3
343	5	2
344	4	2
345	5	2
346	4	2
347	2	3
348	1	4
349	3	3
350	5	2
351	3	3
352	3	3
353	2	3
354	7	2
355	11	2
356	27	0
357	7	2
358	3	3
359	4	2
360	3	3
361	4	2
362	5	2
363	2	3
364	5	2
365	4	2
366	4	2
367	4	2
368	3	3
369	4	2
370	4	2
371	4	2
372	2	3
373	2	3
374	3	3
375	3	3
376	3	3
377	4	2
378	1	4
379	3	3
380	2	3
381	2	3
382	3	3
383	3	3
384	2	3
385	1	4
386	3	3
387	7	2
388	3	3
389	5	2
390	4	2
391	7	2
392	9	2
393	6	2
394	4	2
395	5	2
396	2	3
397	9	2
398	6	2
399	6	2
400	5	2
401	5	2
402	4	2
403	5	2
404	7	2
405	2	3
406	4	2
407	3	3
408	4	2
409	7	2
410	6	2
411	2	3
412	2	3
413	2	3
414	1	4
415	1	4
416	4	2
417	1	4
418	3	3
419	4	2
420	5	2
421	3	3
422	3	3
423	2	3
424	2	3
425	2	3
426	2	3
427	2	3
428	2	3
429	4	2
430	6	2
431	5	2
432	5	2
433	10	2
434	8	2
435	11	2
436	12	2
437	7	2
438	5	2
439	3	3
440	4	2
441	2	3
442	1	4
---------------------------------------------------
---------------------------------------------------

5' AGAAGGCUCGUCCCCGUGAAU 3' Transcript: MsUN086651:414-434 Slice Site:425
   || ||| ||||||||||||||
3' UCCUCCAAGCAGGGGCACUUA 5' Query: msa-miR2647a

SiteID: MsUN086651:425
MFE of perfect match: -41.60
MFE of this site: -31.80
MFEratio: 0.764423076923077
Allen et al. score: 2
Paired Regions (query5'-query3',transcript3'-transcript5')
	1-14,434-421
	16-18,419-417
	20-21,415-414
Unpaired Regions (query5'-query3',transcript3'-transcript5')
	15-15,420-420	SIL: Symmetric internal loop
	19-19,416-416	SIL: Symmetric internal loop

Degradome data file: MsCCDMclean.fa_dd.txt
Degardome Category: 2
Degradome p-value: 0.00499482880541768
T-Plot file: MsCCTGT/msa-miR2647a_MsUN086651_425_TPlot.pdf

Position	Reads	Category
2	1	4
3	1	4
5	2	2
8	1	4
12	1	4
13	1	4
34	1	4
53	1	4
57	1	4
60	1	4
63	1	4
114	1	4
116	1	4
133	1	4
140	1	4
144	1	4
147	1	4
148	1	4
150	1	4
152	2	2
155	1	4
157	1	4
161	1	4
165	1	4
170	1	4
171	1	4
177	1	4
182	1	4
190	1	4
191	2	2
195	1	4
208	1	4
209	1	4
211	1	4
216	1	4
226	1	4
237	1	4
238	1	4
240	1	4
243	1	4
266	1	4
274	1	4
275	1	4
277	1	4
283	2	2
285	2	2
289	1	4
298	1	4
301	3	2
302	1	4
306	1	4
309	1	4
312	1	4
313	1	4
318	1	4
320	1	4
321	1	4
324	1	4
325	1	4
327	1	4
328	1	4
331	1	4
336	1	4
344	1	4
350	3	2
351	2	2
356	1	4
357	1	4
365	1	4
367	1	4
384	1	4
389	1	4
393	1	4
397	1	4
399	1	4
400	2	2
401	1	4
403	2	2
404	1	4
405	1	4
406	1	4
407	2	2
410	2	2
411	1	4
414	1	4
420	1	4
421	1	4
423	1	4
424	1	4
425	3	2	<<<<<<<<<<
426	4	2
427	5	2
428	5	2
429	4	2
430	1	4
433	1	4
434	2	2
435	3	2
436	6	2
437	4	2
438	3	2
440	2	2
441	2	2
443	2	2
444	1	4
447	1	4
452	1	4
454	1	4
460	2	2
461	2	2
462	2	2
464	5	2
465	3	2
466	2	2
467	1	4
469	1	4
470	2	2
471	3	2
474	1	4
476	2	2
477	1	4
479	1	4
485	1	4
487	1	4
490	1	4
491	1	4
492	1	4
493	1	4
494	2	2
495	3	2
498	1	4
499	2	2
500	2	2
501	3	2
502	3	2
503	1	4
504	1	4
505	3	2
508	4	2
509	1	4
510	1	4
511	3	2
512	2	2
513	1	4
514	1	4
515	3	2
516	1	4
517	1	4
518	3	2
519	6	2
520	2	2
523	1	4
524	1	4
526	2	2
527	1	4
528	5	2
529	1	4
530	1	4
531	1	4
532	1	4
533	3	2
534	3	2
535	3	2
536	4	2
537	5	2
538	2	2
539	3	2
540	5	2
541	1	4
542	1	4
544	2	2
545	2	2
546	3	2
547	1	4
548	1	4
549	1	4
550	2	2
551	3	2
552	3	2
553	3	2
555	2	2
556	2	2
557	2	2
558	1	4
559	1	4
561	3	2
563	1	4
565	1	4
566	1	4
567	3	2
568	2	2
569	2	2
571	1	4
572	1	4
573	3	2
575	1	4
577	1	4
582	1	4
585	3	2
587	3	2
589	5	2
590	2	2
591	9	0
592	2	2
593	6	2
594	4	2
595	3	2
596	4	2
597	2	2
598	1	4
599	3	2
600	1	4
604	2	2
605	1	4
606	1	4
607	2	2
608	1	4
609	1	4
610	2	2
611	2	2
612	4	2
613	2	2
614	3	2
615	1	4
617	1	4
619	2	2
620	4	2
621	1	4
622	3	2
623	4	2
625	1	4
626	1	4
628	2	2
629	1	4
630	1	4
631	3	2
---------------------------------------------------
---------------------------------------------------

5' AACAGCAGGACUAAAGCUGGA 3' Transcript: MsUN086833:437-457 Slice Site:448
   ||||o||||||| ||||    
3' UUGUUGUCCUGAGUUCGUAAA 5' Query: msa-miR2592b-3p

SiteID: MsUN086833:448
MFE of perfect match: -33.50
MFE of this site: -23.70
MFEratio: 0.707462686567164
Allen et al. score: 9.5
Paired Regions (query5'-query3',transcript3'-transcript5')
	5-8,453-450
	10-21,448-437
Unpaired Regions (query5'-query3',transcript3'-transcript5')
	1-4,457-454	UP5: Unpaired region at 5' of query
	9-9,449-449	SIL: Symmetric internal loop

Degradome data file: MsCCDMclean.fa_dd.txt
Degardome Category: 3
Degradome p-value: 0.0232652138338627
T-Plot file: MsCCTGT/msa-miR2592b-3p_MsUN086833_448_TPlot.pdf

Position	Reads	Category
66	1	4
75	1	4
89	1	4
91	1	4
93	1	4
105	1	4
109	1	4
129	1	4
130	1	4
132	1	4
136	1	4
138	1	4
145	1	4
146	1	4
147	1	4
149	1	4
152	1	4
153	1	4
154	1	4
157	1	4
158	1	4
165	1	4
167	1	4
168	1	4
178	1	4
181	1	4
182	1	4
185	1	4
186	2	3
188	3	2
190	1	4
195	1	4
198	2	3
199	1	4
200	2	3
203	3	2
205	1	4
206	2	3
207	1	4
208	2	3
209	1	4
210	1	4
212	1	4
213	1	4
214	2	3
215	2	3
216	1	4
217	2	3
218	2	3
219	1	4
220	2	3
221	2	3
222	2	3
223	2	3
224	2	3
226	3	2
227	2	3
228	1	4
229	3	2
230	2	3
231	2	3
232	4	2
233	2	3
234	3	2
235	1	4
238	1	4
240	2	3
242	1	4
243	2	3
244	3	2
245	3	2
246	1	4
247	2	3
248	1	4
249	1	4
250	2	3
251	3	2
252	3	2
253	4	2
254	1	4
255	2	3
256	2	3
257	3	2
259	1	4
260	2	3
262	3	2
263	1	4
264	2	3
265	2	3
266	2	3
267	3	2
268	2	3
269	3	2
270	1	4
273	1	4
275	1	4
276	1	4
277	1	4
279	1	4
281	1	4
282	1	4
283	1	4
284	1	4
285	2	3
289	2	3
290	2	3
291	1	4
292	2	3
293	1	4
294	2	3
295	1	4
296	4	2
297	4	2
298	4	2
299	3	2
300	4	2
301	3	2
302	2	3
303	1	4
304	1	4
305	2	3
307	1	4
308	1	4
311	1	4
312	1	4
313	1	4
314	2	3
315	1	4
316	3	2
317	2	3
318	1	4
319	2	3
320	1	4
321	3	2
322	1	4
323	2	3
324	2	3
326	1	4
327	1	4
328	2	3
329	2	3
332	3	2
333	3	2
334	2	3
335	2	3
336	2	3
337	2	3
340	2	3
341	1	4
342	2	3
343	1	4
344	3	2
345	1	4
346	2	3
348	1	4
349	1	4
350	1	4
351	1	4
352	1	4
353	1	4
354	3	2
356	3	2
357	1	4
358	2	3
359	3	2
360	2	3
361	1	4
362	2	3
363	2	3
364	2	3
365	2	3
366	3	2
367	2	3
368	1	4
369	1	4
370	1	4
373	1	4
374	1	4
375	2	3
376	2	3
377	2	3
378	2	3
379	2	3
380	3	2
381	2	3
382	1	4
383	2	3
384	1	4
385	2	3
386	2	3
387	2	3
388	2	3
389	3	2
393	1	4
394	2	3
395	1	4
396	1	4
397	1	4
398	2	3
399	2	3
400	2	3
401	2	3
402	3	2
403	3	2
404	3	2
405	3	2
406	4	2
407	2	3
408	1	4
409	5	2
410	1	4
411	3	2
412	4	2
413	3	2
414	4	2
415	5	2
416	3	2
417	3	2
418	2	3
419	3	2
420	2	3
421	2	3
422	1	4
423	2	3
424	1	4
425	2	3
426	2	3
427	3	2
428	3	2
429	2	3
430	3	2
431	2	3
432	1	4
433	2	3
434	2	3
435	1	4
436	1	4
437	2	3
438	1	4
439	1	4
440	1	4
441	2	3
442	1	4
443	2	3
444	2	3
445	1	4
446	1	4
447	3	2
448	2	3	<<<<<<<<<<
449	2	3
450	2	3
451	2	3
452	2	3
453	4	2
454	2	3
455	1	4
456	2	3
457	1	4
458	1	4
459	2	3
460	2	3
461	3	2
462	5	2
463	5	2
464	2	3
465	4	2
466	2	3
467	2	3
468	2	3
469	2	3
470	4	2
471	3	2
472	2	3
473	1	4
474	2	3
475	1	4
476	2	3
477	2	3
478	2	3
479	4	2
480	1	4
481	3	2
482	2	3
483	1	4
484	2	3
485	2	3
486	5	2
487	3	2
488	5	2
489	5	2
490	1	4
491	2	3
492	3	2
493	6	2
494	7	2
495	7	2
496	2	3
497	2	3
498	2	3
499	3	2
500	3	2
501	2	3
502	3	2
503	3	2
504	1	4
505	2	3
506	4	2
507	3	2
508	1	4
509	3	2
510	1	4
511	1	4
512	2	3
513	4	2
514	5	2
515	3	2
516	2	3
517	2	3
519	3	2
520	2	3
521	2	3
522	2	3
523	2	3
524	2	3
525	1	4
526	2	3
527	3	2
528	2	3
529	1	4
530	2	3
531	3	2
532	2	3
533	2	3
534	1	4
535	1	4
536	1	4
537	2	3
538	2	3
539	1	4
540	2	3
541	2	3
542	3	2
543	2	3
544	2	3
545	3	2
546	4	2
547	2	3
548	3	2
549	1	4
550	2	3
551	1	4
552	1	4
553	1	4
554	2	3
555	2	3
556	1	4
557	2	3
558	2	3
559	1	4
560	3	2
561	4	2
562	2	3
563	3	2
564	2	3
565	2	3
566	2	3
567	2	3
568	2	3
569	2	3
570	3	2
571	2	3
572	3	2
573	2	3
574	3	2
575	3	2
576	2	3
577	1	4
578	2	3
579	2	3
580	3	2
581	2	3
582	3	2
583	1	4
584	1	4
585	2	3
586	1	4
587	1	4
588	2	3
589	2	3
590	3	2
591	7	2
592	8	2
593	6	2
594	7	2
595	5	2
596	3	2
597	10	2
598	7	2
599	10	2
600	3	2
601	3	2
602	6	2
603	5	2
604	8	2
605	7	2
606	6	2
607	3	2
608	5	2
609	9	2
610	11	2
611	6	2
612	4	2
613	4	2
614	5	2
615	6	2
616	6	2
617	7	2
618	4	2
619	3	2
620	2	3
621	3	2
622	15	0
623	6	2
624	3	2
625	1	4
626	3	2
627	2	3
628	2	3
629	4	2
630	3	2
631	3	2
632	2	3
633	3	2
634	1	4
635	4	2
636	3	2
637	4	2
638	3	2
639	4	2
640	3	2
641	3	2
642	4	2
643	2	3
644	4	2
646	1	4
647	1	4
648	3	2
649	5	2
650	3	2
651	3	2
652	3	2
653	1	4
655	3	2
657	1	4
664	2	3
665	1	4
667	1	4
669	1	4
670	3	2
671	2	3
674	1	4
676	1	4
677	1	4
678	1	4
679	2	3
681	2	3
682	1	4
683	2	3
684	1	4
685	2	3
686	6	2
687	5	2
688	5	2
689	1	4
690	1	4
692	1	4
694	1	4
695	2	3
696	1	4
704	1	4
707	1	4
708	1	4
711	1	4
712	1	4
715	1	4
720	1	4
723	1	4
730	1	4
731	1	4
742	1	4
752	1	4
759	1	4
760	1	4
765	1	4
766	1	4
768	1	4
770	1	4
771	1	4
782	1	4
788	1	4
791	1	4
---------------------------------------------------
---------------------------------------------------

5' AUGCUCUCUAUCUUCUGUCAA 3' Transcript: MsUN086910:442-462 Slice Site:453
    ||||||||||||||||||||
3' CACGAGAGAUAGAAGACAGUU 5' Query: msa-miR156h-5p

SiteID: MsUN086910:453
MFE of perfect match: -36.20
MFE of this site: -34.80
MFEratio: 0.961325966850829
Allen et al. score: 1
Paired Regions (query5'-query3',transcript3'-transcript5')
	1-20,462-443
Unpaired Regions (query5'-query3',transcript3'-transcript5')
	21-21,442-442	UP3: Unpaired region at 3' of query

Degradome data file: MsCCDMclean.fa_dd.txt
Degardome Category: 2
Degradome p-value: 0.00996470929603999
T-Plot file: MsCCTGT/msa-miR156h-5p_MsUN086910_453_TPlot.pdf

Position	Reads	Category
142	1	4
226	1	4
257	1	4
327	1	4
368	1	4
372	1	4
377	1	4
392	1	4
422	1	4
441	1	4
443	1	4
453	2	2	<<<<<<<<<<
455	1	4
459	1	4
472	1	4
481	1	4
484	1	4
485	1	4
491	1	4
495	1	4
517	1	4
521	1	4
527	1	4
528	1	4
534	1	4
535	1	4
536	1	4
537	1	4
538	2	2
540	3	0
546	1	4
553	1	4
558	1	4
---------------------------------------------------
---------------------------------------------------

5' CCGUUCAAGAAAGCCUGUGGAA 3' Transcript: MsUN088040:554-575 Slice Site:565
     ||||||||||| ||||||||
3' UUCAAGUUCUUUC-GACACCUU 5' Query: msa-miR396a-5p

SiteID: MsUN088040:565
MFE of perfect match: -33.40
MFE of this site: -28.00
MFEratio: 0.838323353293413
Allen et al. score: 4
Paired Regions (query5'-query3',transcript3'-transcript5')
	1-8,575-568
	9-19,566-556
Unpaired Regions (query5'-query3',transcript3'-transcript5')
	x-x,567-567	BULt: Bulge on transcript side
	20-21,555-554	UP3: Unpaired region at 3' of query

Degradome data file: MsCCDMclean.fa_dd.txt
Degardome Category: 1
Degradome p-value: 0.00384494765717669
T-Plot file: MsCCTGT/msa-miR396a-5p_MsUN088040_565_TPlot.pdf

Position	Reads	Category
2	1	4
99	2	1
101	1	4
112	1	4
168	1	4
345	1	4
458	1	4
477	1	4
522	1	4
565	2	1	<<<<<<<<<<
660	1	4
662	1	4
667	1	4
668	1	4
671	1	4
697	1	4
728	1	4
734	1	4
737	1	4
739	1	4
743	1	4
744	1	4
746	1	4
749	1	4
---------------------------------------------------
---------------------------------------------------

5' UGGGAGGAUUAGUAAGCUCAGG 3' Transcript: MsUN088357:184-205 Slice Site:196
   |||o|||||||||||  |||||
3' ACCUUCCUAAUCAUUGAAGUCC 5' Query: msa-miR2632a

SiteID: MsUN088357:196
MFE of perfect match: -36.80
MFE of this site: -32.00
MFEratio: 0.869565217391304
Allen et al. score: 4.5
Paired Regions (query5'-query3',transcript3'-transcript5')
	1-5,205-201
	8-22,198-184
Unpaired Regions (query5'-query3',transcript3'-transcript5')
	6-7,200-199	SIL: Symmetric internal loop

Degradome data file: MsCCDMclean.fa_dd.txt
Degardome Category: 4
Degradome p-value: 0.0414803771722707
T-Plot file: MsCCTGT/msa-miR2632a_MsUN088357_196_TPlot.pdf

Position	Reads	Category
171	1	4
181	2	2
182	1	4
183	1	4
191	1	4
196	1	4	<<<<<<<<<<
197	1	4
198	1	4
232	2	2
233	2	2
235	1	4
303	1	4
311	1	4
319	1	4
324	1	4
328	1	4
342	1	4
537	1	4
620	1	4
729	1	4
733	1	4
735	1	4
746	1	4
763	1	4
780	1	4
805	1	4
812	1	4
839	1	4
876	1	4
878	1	4
906	1	4
910	2	2
915	1	4
919	1	4
920	1	4
925	1	4
929	1	4
931	1	4
934	1	4
945	1	4
948	1	4
949	4	0
950	2	2
955	1	4
---------------------------------------------------
---------------------------------------------------

5' GGUAUUGUGAUUGGUU-GUGU 3' Transcript: MsUN089558:872-891 Slice Site:883
   ||o|||||||||||o| o|||
3' CCGUAACACUAACCGAUUACA 5' Query: msa-miR2600a

SiteID: MsUN089558:883
MFE of perfect match: -35.50
MFE of this site: -27.80
MFEratio: 0.783098591549296
Allen et al. score: 4.5
Paired Regions (query5'-query3',transcript3'-transcript5')
	1-4,891-888
	6-21,887-872
Unpaired Regions (query5'-query3',transcript3'-transcript5')
	5-5,x-x	BULq: Bulge on query side

Degradome data file: MsCCDMclean.fa_dd.txt
Degardome Category: 4
Degradome p-value: 0.0209598461616964
T-Plot file: MsCCTGT/msa-miR2600a_MsUN089558_883_TPlot.pdf

Position	Reads	Category
100	1	4
207	1	4
432	1	4
446	1	4
449	1	4
483	1	4
579	1	4
629	1	4
652	1	4
663	1	4
670	1	4
671	1	4
688	1	4
695	1	4
723	1	4
807	1	4
816	1	4
822	1	4
844	1	4
845	1	4
846	1	4
848	1	4
851	1	4
856	1	4
858	1	4
860	1	4
866	1	4
867	1	4
868	1	4
873	1	4
876	1	4
878	2	2
882	1	4
883	1	4	<<<<<<<<<<
884	1	4
887	1	4
894	1	4
898	3	0
899	1	4
903	2	2
907	1	4
916	1	4
920	1	4
921	1	4
926	1	4
930	1	4
932	2	2
950	1	4
952	1	4
---------------------------------------------------
---------------------------------------------------

5' CUGUACUAGUGGACACUAUCA 3' Transcript: MsUN090041:51-71 Slice Site:62
   |||||||||| ||||||||||
3' GACAUGAUCAACUGUGAUAGU 5' Query: msa-miR2612

SiteID: MsUN090041:62
MFE of perfect match: -33.90
MFE of this site: -31.40
MFEratio: 0.926253687315634
Allen et al. score: 2
Paired Regions (query5'-query3',transcript3'-transcript5')
	1-10,71-62
	12-21,60-51
Unpaired Regions (query5'-query3',transcript3'-transcript5')
	11-11,61-61	SIL: Symmetric internal loop

Degradome data file: MsCCDMclean.fa_dd.txt
Degardome Category: 4
Degradome p-value: 0.0414803771722707
T-Plot file: MsCCTGT/msa-miR2612_MsUN090041_62_TPlot.pdf

Position	Reads	Category
62	1	4	<<<<<<<<<<
63	1	4
64	1	4
66	2	0
107	1	4
146	1	4
150	1	4
155	1	4
181	1	4
184	1	4
262	1	4
277	1	4
337	1	4
380	1	4
388	1	4
442	1	4
444	1	4
465	1	4
466	1	4
505	1	4
520	1	4
578	1	4
581	1	4
607	1	4
615	1	4
620	1	4
663	1	4
672	1	4
688	1	4
699	1	4
706	1	4
713	1	4
726	1	4
728	1	4
784	1	4
790	1	4
802	1	4
808	1	4
812	1	4
815	1	4
863	1	4
---------------------------------------------------
---------------------------------------------------

5' UGCCAAGGAAUCAGCAGCAUCU 3' Transcript: MsUN090535:1817-1838 Slice Site:1828
   ||||||o||||||o |o|||  
3' ACGGUUUCUUAGUU-UUGUAUA 5' Query: msa-miR2619b-5p

SiteID: MsUN090535:1828
MFE of perfect match: -29.10
MFE of this site: -24.00
MFEratio: 0.824742268041237
Allen et al. score: 7.5
Paired Regions (query5'-query3',transcript3'-transcript5')
	3-7,1836-1832
	8-21,1830-1817
Unpaired Regions (query5'-query3',transcript3'-transcript5')
	1-2,1838-1837	UP5: Unpaired region at 5' of query
	x-x,1831-1831	BULt: Bulge on transcript side

Degradome data file: MsCCDMclean.fa_dd.txt
Degardome Category: 2
Degradome p-value: 0.0488404374680671
T-Plot file: MsCCTGT/msa-miR2619b-5p_MsUN090535_1828_TPlot.pdf

Position	Reads	Category
88	1	4
124	1	4
128	1	4
132	1	4
134	2	2
135	1	4
149	1	4
150	1	4
153	1	4
168	1	4
182	1	4
185	1	4
188	1	4
189	2	2
192	1	4
194	1	4
215	1	4
216	1	4
219	1	4
228	1	4
231	1	4
238	1	4
243	1	4
248	1	4
252	1	4
258	1	4
259	1	4
260	1	4
264	2	2
265	1	4
272	1	4
275	1	4
282	1	4
285	1	4
287	1	4
289	1	4
298	1	4
320	1	4
321	1	4
332	1	4
341	1	4
343	1	4
349	1	4
351	2	2
358	1	4
366	1	4
387	1	4
392	1	4
397	1	4
438	1	4
446	1	4
451	1	4
459	1	4
461	1	4
463	1	4
465	1	4
467	1	4
478	1	4
481	1	4
484	1	4
489	1	4
496	1	4
521	1	4
527	1	4
530	1	4
531	1	4
534	1	4
545	1	4
550	1	4
556	1	4
575	1	4
579	2	2
583	1	4
584	1	4
593	2	2
594	1	4
598	2	2
604	1	4
613	1	4
614	2	2
615	1	4
616	1	4
649	1	4
657	1	4
661	1	4
674	1	4
676	1	4
677	1	4
679	1	4
682	1	4
683	1	4
691	1	4
696	1	4
697	1	4
698	1	4
699	1	4
702	1	4
707	1	4
709	1	4
715	1	4
716	1	4
719	1	4
722	2	2
727	1	4
732	1	4
735	1	4
736	1	4
738	1	4
742	1	4
743	1	4
747	1	4
748	1	4
752	1	4
754	1	4
759	1	4
760	2	2
762	1	4
763	1	4
770	2	2
774	1	4
776	1	4
778	1	4
787	1	4
789	1	4
790	1	4
791	1	4
793	2	2
795	1	4
796	1	4
797	1	4
798	1	4
799	1	4
800	2	2
801	1	4
803	1	4
804	1	4
805	2	2
808	1	4
810	1	4
813	2	2
817	1	4
820	1	4
824	1	4
825	1	4
827	1	4
829	1	4
833	1	4
839	1	4
843	1	4
845	1	4
846	1	4
847	1	4
856	1	4
862	1	4
864	1	4
866	1	4
874	1	4
884	1	4
885	1	4
888	1	4
889	1	4
892	2	2
893	1	4
894	1	4
895	1	4
900	1	4
901	1	4
902	1	4
905	1	4
907	1	4
908	1	4
911	2	2
914	1	4
933	1	4
941	1	4
957	1	4
958	1	4
960	1	4
965	1	4
967	1	4
971	1	4
977	1	4
982	2	2
983	1	4
989	2	2
994	1	4
997	1	4
998	1	4
999	1	4
1000	1	4
1003	1	4
1005	1	4
1007	1	4
1008	1	4
1014	2	2
1015	1	4
1019	2	2
1025	2	2
1026	2	2
1027	1	4
1028	1	4
1029	1	4
1030	1	4
1033	1	4
1035	1	4
1036	1	4
1040	1	4
1041	2	2
1042	1	4
1043	1	4
1044	1	4
1048	1	4
1050	1	4
1051	1	4
1052	1	4
1053	1	4
1054	1	4
1055	2	2
1058	1	4
1059	1	4
1060	1	4
1061	1	4
1062	2	2
1063	1	4
1064	1	4
1066	1	4
1067	1	4
1069	1	4
1070	1	4
1072	1	4
1073	1	4
1074	1	4
1075	1	4
1076	2	2
1079	2	2
1080	1	4
1081	1	4
1082	1	4
1083	2	2
1084	1	4
1085	1	4
1087	2	2
1093	1	4
1095	1	4
1096	1	4
1097	1	4
1098	1	4
1101	1	4
1102	1	4
1103	1	4
1105	1	4
1106	1	4
1107	1	4
1108	2	2
1109	1	4
1110	2	2
1115	2	2
1116	1	4
1117	1	4
1119	1	4
1121	1	4
1123	1	4
1126	1	4
1127	1	4
1128	1	4
1132	1	4
1133	1	4
1135	1	4
1136	1	4
1147	1	4
1149	1	4
1153	1	4
1155	1	4
1157	2	2
1159	1	4
1162	1	4
1163	1	4
1164	1	4
1165	2	2
1166	1	4
1168	1	4
1170	1	4
1171	1	4
1174	1	4
1175	1	4
1176	1	4
1182	1	4
1184	1	4
1185	1	4
1190	1	4
1204	1	4
1205	1	4
1209	1	4
1213	1	4
1217	1	4
1218	1	4
1221	1	4
1222	1	4
1223	1	4
1227	2	2
1228	1	4
1229	2	2
1232	1	4
1234	1	4
1238	1	4
1241	3	2
1243	1	4
1245	2	2
1248	1	4
1255	1	4
1257	1	4
1260	1	4
1261	1	4
1268	1	4
1274	1	4
1275	1	4
1276	1	4
1283	1	4
1286	1	4
1287	1	4
1289	1	4
1292	1	4
1303	1	4
1304	1	4
1305	1	4
1306	2	2
1308	1	4
1315	1	4
1316	1	4
1321	1	4
1326	1	4
1327	1	4
1328	1	4
1329	2	2
1331	2	2
1332	1	4
1335	2	2
1339	1	4
1340	1	4
1342	1	4
1343	1	4
1345	2	2
1346	1	4
1347	1	4
1350	1	4
1354	2	2
1359	1	4
1360	1	4
1367	1	4
1368	1	4
1370	1	4
1371	1	4
1373	1	4
1376	1	4
1387	2	2
1388	1	4
1390	2	2
1393	1	4
1394	1	4
1395	1	4
1396	1	4
1397	2	2
1398	1	4
1399	1	4
1401	2	2
1405	1	4
1407	1	4
1408	1	4
1409	1	4
1410	2	2
1412	1	4
1414	1	4
1415	1	4
1427	1	4
1428	1	4
1429	1	4
1432	1	4
1434	1	4
1447	1	4
1449	2	2
1450	1	4
1451	2	2
1453	1	4
1456	1	4
1462	1	4
1463	1	4
1465	1	4
1467	1	4
1468	1	4
1469	1	4
1471	1	4
1473	1	4
1474	1	4
1475	1	4
1478	1	4
1479	1	4
1480	1	4
1483	2	2
1484	1	4
1492	1	4
1500	1	4
1502	1	4
1518	1	4
1523	1	4
1524	1	4
1526	1	4
1530	1	4
1531	1	4
1532	1	4
1537	1	4
1538	1	4
1539	2	2
1540	1	4
1541	1	4
1542	1	4
1550	1	4
1551	1	4
1552	1	4
1553	2	2
1554	1	4
1555	2	2
1556	1	4
1557	2	2
1558	2	2
1559	1	4
1560	2	2
1561	1	4
1562	1	4
1563	1	4
1564	1	4
1565	2	2
1568	2	2
1569	1	4
1570	1	4
1573	1	4
1574	1	4
1576	1	4
1578	2	2
1581	1	4
1582	1	4
1589	1	4
1590	1	4
1591	1	4
1592	1	4
1593	1	4
1594	1	4
1596	1	4
1598	1	4
1599	2	2
1600	1	4
1601	2	2
1602	1	4
1610	1	4
1611	1	4
1616	1	4
1621	1	4
1628	1	4
1629	1	4
1630	1	4
1632	1	4
1634	1	4
1635	1	4
1636	2	2
1637	1	4
1638	1	4
1641	3	2
1642	1	4
1644	2	2
1646	1	4
1648	2	2
1651	1	4
1652	2	2
1653	1	4
1654	1	4
1655	1	4
1657	1	4
1659	1	4
1660	2	2
1661	2	2
1662	1	4
1663	1	4
1665	1	4
1666	1	4
1668	2	2
1669	1	4
1670	2	2
1671	1	4
1672	1	4
1673	2	2
1674	1	4
1675	2	2
1677	1	4
1678	1	4
1679	1	4
1680	2	2
1681	2	2
1682	1	4
1685	1	4
1686	1	4
1688	2	2
1689	3	2
1690	4	2
1691	2	2
1692	1	4
1693	5	1
1694	1	4
1697	1	4
1698	1	4
1702	1	4
1703	1	4
1708	1	4
1710	1	4
1712	1	4
1715	1	4
1716	1	4
1717	2	2
1718	1	4
1719	1	4
1720	1	4
1721	2	2
1725	1	4
1726	1	4
1731	1	4
1732	2	2
1738	2	2
1739	2	2
1740	2	2
1741	1	4
1742	2	2
1744	1	4
1745	1	4
1746	1	4
1747	1	4
1749	1	4
1750	2	2
1751	2	2
1752	3	2
1753	1	4
1754	1	4
1755	1	4
1756	1	4
1757	1	4
1758	1	4
1759	2	2
1760	2	2
1761	2	2
1762	1	4
1763	2	2
1766	1	4
1767	2	2
1768	2	2
1769	1	4
1770	1	4
1771	2	2
1772	1	4
1773	4	2
1777	1	4
1778	2	2
1779	1	4
1781	1	4
1782	1	4
1783	2	2
1785	1	4
1786	2	2
1787	1	4
1793	1	4
1796	1	4
1797	1	4
1798	1	4
1800	1	4
1801	1	4
1803	1	4
1804	1	4
1811	1	4
1812	1	4
1813	1	4
1814	1	4
1820	2	2
1821	1	4
1822	1	4
1823	1	4
1824	1	4
1825	1	4
1826	2	2
1827	2	2
1828	2	2	<<<<<<<<<<
1829	2	2
1830	2	2
1831	4	2
1832	2	2
1834	1	4
1835	3	2
1837	3	2
1838	2	2
1839	3	2
1840	2	2
1841	2	2
1842	1	4
1843	1	4
1844	1	4
1845	2	2
1846	1	4
1847	1	4
1848	2	2
1850	2	2
1851	1	4
1852	1	4
1853	2	2
1854	1	4
1855	1	4
1856	1	4
1858	2	2
1860	1	4
1861	2	2
1862	3	2
1863	3	2
1864	1	4
1866	1	4
1868	1	4
1871	3	2
1872	2	2
1873	1	4
1874	2	2
1875	2	2
1877	3	2
1878	4	2
1879	2	2
1880	1	4
1881	1	4
1882	1	4
1883	1	4
1886	1	4
1887	2	2
1889	1	4
1890	1	4
1893	1	4
1894	1	4
1895	3	2
1896	3	2
1897	2	2
1898	1	4
1899	2	2
1900	2	2
1901	1	4
1902	2	2
1903	1	4
1904	2	2
1905	2	2
1906	3	2
1907	2	2
1908	3	2
1909	1	4
1911	1	4
1915	1	4
1917	1	4
1918	1	4
1926	1	4
1927	1	4
1928	1	4
1929	1	4
1930	1	4
1933	1	4
1936	1	4
1940	1	4
1949	1	4
1950	1	4
1951	1	4
1958	1	4
1960	1	4
1961	2	2
1962	2	2
1963	1	4
1964	2	2
1965	2	2
1966	2	2
1967	1	4
1968	1	4
1969	1	4
1970	2	2
1971	3	2
1972	2	2
1974	1	4
1975	1	4
1977	1	4
1978	3	2
1979	1	4
1980	1	4
1981	1	4
1982	1	4
1983	1	4
1984	2	2
1985	1	4
1987	2	2
1988	1	4
1990	1	4
1993	1	4
1995	3	2
1997	1	4
1998	1	4
1999	1	4
2000	2	2
2001	3	2
2002	1	4
2003	1	4
2005	1	4
2006	1	4
2008	1	4
2010	1	4
2014	1	4
2015	1	4
2016	2	2
2017	3	2
2018	3	2
2019	3	2
2020	2	2
2021	2	2
2022	3	2
2023	3	2
2024	2	2
2025	3	2
2026	5	1
2027	1	4
2028	2	2
2029	1	4
2031	1	4
2032	2	2
2034	1	4
2035	2	2
2036	1	4
2037	2	2
2038	1	4
2039	1	4
2040	1	4
2041	1	4
2043	1	4
2045	1	4
2046	2	2
2047	1	4
2052	1	4
2053	2	2
2054	2	2
2055	2	2
2056	1	4
2057	1	4
2058	2	2
2059	1	4
2060	3	2
2061	2	2
2062	3	2
2063	1	4
2064	1	4
2065	2	2
2066	2	2
2067	1	4
2068	2	2
2069	3	2
2070	3	2
2071	1	4
2072	1	4
2073	2	2
2074	4	2
2075	3	2
2076	1	4
2077	2	2
2078	1	4
2079	2	2
2080	1	4
2082	1	4
2083	1	4
2086	1	4
2088	1	4
2092	1	4
2093	1	4
2094	2	2
2095	1	4
2096	1	4
2097	2	2
2098	2	2
2101	1	4
2102	2	2
2103	2	2
2104	1	4
2105	1	4
2106	2	2
2107	2	2
2108	3	2
2109	2	2
2110	1	4
2111	2	2
2112	2	2
2113	1	4
2114	1	4
2116	1	4
2117	1	4
2123	1	4
2125	1	4
2126	2	2
2128	2	2
2129	1	4
2130	1	4
2131	2	2
2132	2	2
2133	1	4
2134	2	2
2136	2	2
2137	2	2
2138	2	2
2139	1	4
2140	1	4
2141	2	2
2142	3	2
2145	1	4
2146	1	4
2147	2	2
2148	1	4
2149	2	2
2150	1	4
2151	1	4
2152	2	2
2153	1	4
2154	2	2
2156	1	4
2165	1	4
2166	2	2
2167	1	4
2168	1	4
2169	2	2
2170	3	2
2171	1	4
2172	1	4
2173	3	2
2174	4	2
2175	2	2
2176	3	2
2177	3	2
2178	1	4
2183	1	4
2194	1	4
2207	1	4
2208	1	4
2210	1	4
2226	2	2
2227	1	4
---------------------------------------------------
---------------------------------------------------

5' CUACAAAACCGCCCCCUAAGU 3' Transcript: MsUN093768:545-565 Slice Site:556
   ||||||||| |||||||||||
3' GAUGUUUUGACGGGGGAUUCA 5' Query: msa-miR5249

SiteID: MsUN093768:556
MFE of perfect match: -37.40
MFE of this site: -34.80
MFEratio: 0.93048128342246
Allen et al. score: 2
Paired Regions (query5'-query3',transcript3'-transcript5')
	1-11,565-555
	13-21,553-545
Unpaired Regions (query5'-query3',transcript3'-transcript5')
	12-12,554-554	SIL: Symmetric internal loop

Degradome data file: MsCCDMclean.fa_dd.txt
Degardome Category: 0
Degradome p-value: 0.000307503038150969
T-Plot file: MsCCTGT/msa-miR5249_MsUN093768_556_TPlot.pdf

Position	Reads	Category
263	1	4
481	3	2
482	1	4
484	1	4
507	1	4
534	1	4
538	4	2
539	1	4
542	2	2
543	1	4
545	2	2
546	1	4
551	1	4
552	2	2
553	1	4
556	5	0	<<<<<<<<<<
559	3	2
560	2	2
561	2	2
571	1	4
588	1	4
600	1	4
601	1	4
624	1	4
633	1	4
635	1	4
657	1	4
660	1	4
661	1	4
662	1	4
667	1	4
669	1	4
670	1	4
671	1	4
678	1	4
680	1	4
693	1	4
704	1	4
705	1	4
714	1	4
723	1	4
726	1	4
738	1	4
740	1	4
---------------------------------------------------
---------------------------------------------------

5' CUGGAUGACGUGUGGAACCAAG 3' Transcript: MsUN094467:467-488 Slice Site:479
   ||o||||||o|o|||||     
3' GAUCUACUGUAUACCUUACUUU 5' Query: msa-miR0041

SiteID: MsUN094467:479
MFE of perfect match: -32.80
MFE of this site: -26.90
MFEratio: 0.820121951219512
Allen et al. score: 11
Paired Regions (query5'-query3',transcript3'-transcript5')
	6-22,483-467
Unpaired Regions (query5'-query3',transcript3'-transcript5')
	1-5,488-484	UP5: Unpaired region at 5' of query

Degradome data file: MsCCDMclean.fa_dd.txt
Degardome Category: 0
Degradome p-value: 0.00291746401188542
T-Plot file: MsCCTGT/msa-miR0041_MsUN094467_479_TPlot.pdf

Position	Reads	Category
41	1	4
479	2	0	<<<<<<<<<<
498	1	4
603	1	4
656	1	4
721	1	4
740	1	4
840	1	4
875	1	4
884	1	4
---------------------------------------------------
---------------------------------------------------

5' CAGGCAACUCAUUCUUGGCUU 3' Transcript: MsUN096784:1232-1252 Slice Site:1243
    |||||| ||||o||||||||
3' AUCCGUUCAGUAGGAACCGAA 5' Query: msa-miR169f

SiteID: MsUN096784:1243
MFE of perfect match: -38.50
MFE of this site: -29.20
MFEratio: 0.758441558441558
Allen et al. score: 3
Paired Regions (query5'-query3',transcript3'-transcript5')
	1-13,1252-1240
	15-20,1238-1233
Unpaired Regions (query5'-query3',transcript3'-transcript5')
	14-14,1239-1239	SIL: Symmetric internal loop
	21-21,1232-1232	UP3: Unpaired region at 3' of query

Degradome data file: MsCCDMclean.fa_dd.txt
Degardome Category: 0
Degradome p-value: 0.00291746401188542
T-Plot file: MsCCTGT/msa-miR169f_MsUN096784_1243_TPlot.pdf

Position	Reads	Category
35	2	2
211	1	4
283	1	4
315	1	4
321	1	4
330	1	4
338	1	4
350	1	4
400	1	4
422	1	4
432	1	4
445	1	4
473	1	4
477	1	4
539	1	4
545	1	4
552	1	4
568	1	4
593	1	4
599	1	4
600	1	4
618	1	4
647	1	4
648	1	4
649	1	4
693	1	4
807	1	4
816	1	4
817	1	4
884	1	4
961	1	4
977	1	4
1009	1	4
1027	1	4
1087	1	4
1119	1	4
1121	1	4
1122	1	4
1127	1	4
1147	1	4
1186	1	4
1187	1	4
1230	1	4
1238	1	4
1243	3	0	<<<<<<<<<<
1248	1	4
1264	1	4
1271	1	4
1310	1	4
1315	1	4
1320	1	4
1323	1	4
1326	1	4
1334	1	4
1350	2	2
1375	1	4
1376	1	4
1377	1	4
1379	1	4
1383	1	4
1384	1	4
1400	1	4
1404	1	4
1411	1	4
1413	1	4
1414	1	4
1415	1	4
1416	1	4
1422	1	4
1424	1	4
1440	1	4
1448	1	4
1453	1	4
1458	1	4
1460	1	4
1467	1	4
1478	1	4
1479	1	4
1485	1	4
1486	1	4
1514	1	4
1519	1	4
1524	1	4
---------------------------------------------------
---------------------------------------------------

5' UGGCAUGCAGGGAGCCAGGCA 3' Transcript: MsUN097717:1748-1768 Slice Site:1759
   ||||||o||||||||||||||
3' ACCGUAUGUCCCUCGGUCCGU 5' Query: msa-miR160a

SiteID: MsUN097717:1759
MFE of perfect match: -45.40
MFE of this site: -46.40
MFEratio: 1
Allen et al. score: 0.5
Paired Regions (query5'-query3',transcript3'-transcript5')
	1-21,1768-1748
Unpaired Regions (query5'-query3',transcript3'-transcript5')
	NA

Degradome data file: MsCCDMclean.fa_dd.txt
Degardome Category: 4
Degradome p-value: 0.0209598461616964
T-Plot file: MsCCTGT/msa-miR160a_MsUN097717_1759_TPlot.pdf

Position	Reads	Category
93	1	4
182	1	4
574	1	4
575	1	4
777	1	4
834	1	4
1173	1	4
1182	1	4
1198	1	4
1436	1	4
1754	1	4
1759	1	4	<<<<<<<<<<
1796	1	4
1851	1	4
1852	1	4
1934	1	4
1988	1	4
2032	1	4
2044	1	4
2064	1	4
2090	1	4
2148	1	4
2215	1	4
2275	1	4
2314	1	4
2324	1	4
2340	1	4
---------------------------------------------------
---------------------------------------------------

5' CGGGUGUAAUUUCCUUGAUUAA 3' Transcript: MsUN098062:427-448 Slice Site:439
   ||o|||||||||||| ||||||
3' GCUCACAUUAAAGGAUCUAAUU 5' Query: msa-miR1509b

SiteID: MsUN098062:439
MFE of perfect match: -31.70
MFE of this site: -27.70
MFEratio: 0.873817034700315
Allen et al. score: 2.5
Paired Regions (query5'-query3',transcript3'-transcript5')
	1-6,448-443
	8-22,441-427
Unpaired Regions (query5'-query3',transcript3'-transcript5')
	7-7,442-442	SIL: Symmetric internal loop

Degradome data file: MsCCDMclean.fa_dd.txt
Degardome Category: 0
Degradome p-value: 0.00107584700536334
T-Plot file: MsCCTGT/msa-miR1509b_MsUN098062_439_TPlot.pdf

Position	Reads	Category
77	1	4
182	1	4
194	1	4
297	1	4
339	1	4
373	1	4
439	5	0	<<<<<<<<<<
440	1	4
441	1	4
449	1	4
470	3	2
474	2	2
482	1	4
491	2	2
497	1	4
498	1	4
500	1	4
503	1	4
511	3	2
512	3	2
533	2	2
537	1	4
544	1	4
555	1	4
557	1	4
579	1	4
583	1	4
587	1	4
594	2	2
597	1	4
604	1	4
617	1	4
620	1	4
621	1	4
622	1	4
623	1	4
625	1	4
---------------------------------------------------
---------------------------------------------------

5' CGGGUGUAAUUUCCUUGAUUAA 3' Transcript: MsUN098063:426-447 Slice Site:438
   ||o|||||||||||| ||||||
3' GCUCACAUUAAAGGAUCUAAUU 5' Query: msa-miR1509b

SiteID: MsUN098063:438
MFE of perfect match: -31.70
MFE of this site: -27.90
MFEratio: 0.8801261829653
Allen et al. score: 2.5
Paired Regions (query5'-query3',transcript3'-transcript5')
	1-6,447-442
	8-22,440-426
Unpaired Regions (query5'-query3',transcript3'-transcript5')
	7-7,441-441	SIL: Symmetric internal loop

Degradome data file: MsCCDMclean.fa_dd.txt
Degardome Category: 2
Degradome p-value: 0.012440332889078
T-Plot file: MsCCTGT/msa-miR1509b_MsUN098063_438_TPlot.pdf

Position	Reads	Category
75	1	4
174	1	4
199	1	4
299	1	4
409	1	4
438	3	2	<<<<<<<<<<
463	1	4
469	1	4
486	1	4
489	1	4
518	1	4
520	1	4
545	1	4
556	1	4
569	1	4
571	1	4
594	2	2
595	4	0
645	1	4
647	1	4
691	2	2
692	1	4
708	1	4
737	1	4
738	1	4
739	1	4
741	2	2
743	1	4
791	1	4
792	1	4
793	3	2
794	1	4
796	1	4
797	2	2
800	1	4
801	1	4
802	2	2
803	1	4
804	1	4
805	1	4
808	1	4
812	1	4
815	1	4
816	1	4
831	1	4
841	1	4
842	1	4
843	1	4
846	1	4
853	1	4
865	1	4
867	1	4
868	2	2
869	1	4
874	1	4
881	1	4
884	1	4
887	1	4
897	1	4
912	1	4
914	1	4
915	2	2
916	1	4
940	1	4
947	1	4
949	2	2
950	1	4
958	1	4
960	1	4
964	1	4
965	1	4
978	1	4
986	1	4
1031	1	4
1041	1	4
---------------------------------------------------
---------------------------------------------------

5' CAGAUCAAGAAAGCUGAAGGAG 3' Transcript: MsUN101411:734-755 Slice Site:745
   ||| ||||||||||||  |||o
3' GUCAAGUUCUUUCGACA-CCUU 5' Query: msa-miR396b-5p

SiteID: MsUN101411:745
MFE of perfect match: -35.00
MFE of this site: -25.50
MFEratio: 0.728571428571429
Allen et al. score: 5.5
Paired Regions (query5'-query3',transcript3'-transcript5')
	1-4,755-752
	6-17,749-738
	19-21,736-734
Unpaired Regions (query5'-query3',transcript3'-transcript5')
	5-5,751-750	AILt: Asymmetric internal loop with more nts on the transcript side
	18-18,737-737	SIL: Symmetric internal loop

Degradome data file: MsCCDMclean.fa_dd.txt
Degardome Category: 0
Degradome p-value: 0.00979334029456247
T-Plot file: MsCCTGT/msa-miR396b-5p_MsUN101411_745_TPlot.pdf

Position	Reads	Category
67	1	4
78	1	4
101	1	4
108	1	4
110	1	4
121	1	4
122	1	4
124	1	4
127	1	4
143	1	4
144	1	4
146	1	4
147	1	4
148	1	4
149	1	4
154	1	4
159	1	4
161	1	4
162	2	2
166	1	4
167	1	4
175	1	4
182	1	4
183	1	4
186	1	4
192	1	4
197	1	4
199	1	4
200	1	4
201	1	4
203	1	4
204	1	4
207	1	4
208	1	4
219	1	4
221	1	4
223	1	4
225	1	4
228	1	4
230	2	2
233	2	2
237	1	4
240	1	4
243	1	4
250	1	4
251	1	4
253	1	4
254	1	4
255	2	2
256	1	4
257	1	4
258	1	4
259	1	4
260	1	4
262	1	4
275	1	4
277	1	4
279	1	4
283	1	4
285	1	4
290	1	4
295	1	4
303	2	2
307	1	4
309	2	2
314	1	4
318	1	4
319	1	4
322	1	4
323	1	4
326	1	4
328	1	4
329	1	4
330	1	4
331	1	4
335	1	4
337	1	4
341	1	4
346	1	4
347	2	2
348	1	4
349	1	4
358	1	4
360	1	4
363	1	4
364	3	2
366	1	4
367	1	4
368	1	4
369	1	4
372	3	2
373	1	4
374	1	4
375	2	2
379	1	4
380	2	2
383	1	4
384	1	4
385	1	4
386	1	4
393	1	4
394	1	4
397	1	4
399	1	4
400	1	4
401	1	4
404	2	2
405	2	2
406	2	2
408	1	4
410	1	4
411	1	4
412	1	4
413	1	4
415	2	2
416	2	2
418	1	4
419	1	4
423	1	4
425	1	4
428	2	2
432	1	4
433	1	4
435	1	4
437	2	2
442	1	4
443	1	4
444	3	2
445	3	2
446	2	2
451	1	4
452	1	4
453	1	4
454	1	4
455	1	4
456	1	4
459	1	4
461	1	4
465	1	4
468	1	4
470	1	4
473	1	4
476	2	2
478	1	4
485	1	4
487	1	4
490	1	4
496	1	4
498	1	4
500	1	4
504	1	4
505	1	4
508	1	4
509	1	4
514	1	4
515	1	4
516	3	2
519	1	4
520	2	2
521	1	4
522	1	4
523	1	4
525	1	4
527	1	4
531	2	2
533	1	4
535	1	4
540	1	4
541	2	2
544	1	4
545	2	2
549	1	4
551	1	4
560	1	4
561	1	4
562	1	4
564	1	4
569	1	4
572	1	4
580	1	4
586	1	4
587	1	4
590	1	4
593	1	4
594	1	4
601	1	4
604	1	4
607	1	4
608	1	4
609	1	4
610	1	4
611	1	4
612	2	2
613	1	4
614	1	4
619	2	2
620	1	4
621	1	4
622	1	4
626	2	2
627	1	4
629	1	4
633	2	2
634	1	4
635	1	4
637	1	4
639	1	4
641	1	4
642	1	4
644	1	4
647	1	4
648	2	2
650	1	4
651	1	4
652	1	4
653	2	2
654	2	2
655	1	4
656	2	2
659	1	4
660	1	4
661	1	4
662	1	4
666	1	4
670	1	4
673	1	4
674	1	4
675	2	2
679	1	4
680	1	4
682	3	2
683	1	4
685	1	4
686	1	4
687	2	2
689	1	4
690	2	2
691	1	4
693	1	4
694	2	2
696	1	4
700	1	4
701	1	4
702	2	2
703	1	4
705	1	4
706	1	4
715	1	4
717	1	4
724	1	4
725	1	4
727	1	4
728	1	4
730	1	4
732	1	4
736	1	4
739	1	4
745	4	0	<<<<<<<<<<
746	1	4
753	1	4
758	1	4
760	1	4
761	2	2
763	2	2
764	2	2
765	2	2
768	1	4
769	1	4
770	1	4
771	1	4
772	3	2
773	3	2
776	1	4
777	1	4
781	1	4
783	1	4
784	2	2
785	1	4
792	1	4
801	1	4
811	1	4
812	1	4
813	1	4
836	1	4
837	2	2
847	1	4
849	1	4
854	1	4
867	1	4
869	1	4
870	1	4
871	1	4
874	2	2
876	1	4
877	1	4
878	1	4
880	1	4
881	1	4
884	1	4
887	1	4
888	2	2
890	1	4
896	1	4
897	1	4
899	1	4
901	1	4
902	2	2
903	2	2
904	2	2
905	2	2
906	1	4
907	2	2
908	1	4
909	1	4
910	1	4
911	1	4
912	1	4
914	2	2
916	1	4
919	1	4
920	1	4
921	1	4
937	1	4
938	1	4
939	1	4
943	1	4
944	2	2
945	3	2
946	1	4
947	1	4
948	1	4
949	1	4
950	1	4
951	1	4
953	1	4
954	1	4
955	1	4
957	1	4
958	1	4
959	2	2
960	1	4
961	1	4
962	1	4
963	1	4
964	2	2
966	1	4
967	2	2
968	2	2
969	1	4
970	1	4
971	2	2
972	1	4
973	1	4
975	2	2
976	1	4
977	1	4
978	1	4
982	1	4
983	1	4
985	2	2
987	1	4
988	1	4
989	1	4
990	1	4
991	1	4
992	1	4
993	1	4
994	1	4
995	1	4
996	2	2
998	1	4
1001	1	4
1003	1	4
1004	1	4
1006	1	4
1008	2	2
1011	1	4
1012	2	2
1013	1	4
1014	2	2
1015	1	4
1018	1	4
1025	2	2
1026	2	2
1027	3	2
1028	2	2
1029	1	4
1030	1	4
1031	1	4
1036	2	2
1037	3	2
1039	1	4
1040	1	4
1041	1	4
1042	1	4
1044	1	4
1045	1	4
1046	2	2
1068	1	4
1073	1	4
1076	1	4
1082	1	4
1083	1	4
1085	1	4
1086	2	2
1087	2	2
1088	2	2
1089	1	4
1090	1	4
1091	1	4
1092	2	2
1093	2	2
1094	1	4
1095	2	2
1096	2	2
1097	2	2
1098	1	4
1102	1	4
1103	2	2
1106	1	4
1109	1	4
1114	2	2
1115	1	4
1116	3	2
1118	2	2
1119	2	2
1120	1	4
1121	1	4
1122	1	4
1129	1	4
1134	1	4
1135	1	4
1136	1	4
1137	1	4
1138	3	2
1141	2	2
1142	1	4
1143	1	4
1145	1	4
1147	2	2
1148	2	2
1150	1	4
1151	2	2
1154	1	4
1156	2	2
1157	2	2
1158	1	4
1159	1	4
1160	1	4
1165	1	4
1173	2	2
1174	2	2
1175	1	4
1176	1	4
1178	1	4
1180	1	4
1185	1	4
1186	1	4
1187	1	4
1188	1	4
1191	1	4
1192	1	4
1193	1	4
1195	1	4
1199	2	2
1200	2	2
1201	2	2
1202	3	2
1203	2	2
1204	1	4
1206	1	4
1207	1	4
1208	1	4
1210	1	4
1211	2	2
1213	1	4
1216	1	4
1225	2	2
1226	1	4
1232	1	4
1233	1	4
1235	1	4
1236	1	4
1238	1	4
1240	1	4
1241	1	4
1242	1	4
1244	1	4
1255	1	4
1260	1	4
1261	1	4
1262	3	2
1264	1	4
1268	1	4
---------------------------------------------------
---------------------------------------------------

5' AUGUAUGCUCAUC-CUAGCAU 3' Transcript: MsUN102295:730-749 Slice Site:741
   ||o|||||||||| ||||   
3' UAUAUACGAGUAGAGAUCUUU 5' Query: msa-miR2645

SiteID: MsUN102295:741
MFE of perfect match: -30.60
MFE of this site: -23.90
MFEratio: 0.781045751633987
Allen et al. score: 7.5
Paired Regions (query5'-query3',transcript3'-transcript5')
	4-7,746-743
	9-21,742-730
Unpaired Regions (query5'-query3',transcript3'-transcript5')
	1-3,749-747	UP5: Unpaired region at 5' of query
	8-8,x-x	BULq: Bulge on query side

Degradome data file: MsCCDMclean.fa_dd.txt
Degardome Category: 2
Degradome p-value: 0.0488404374680671
T-Plot file: MsCCTGT/msa-miR2645_MsUN102295_741_TPlot.pdf

Position	Reads	Category
83	1	4
256	1	4
257	1	4
274	1	4
286	1	4
315	1	4
348	1	4
394	1	4
396	1	4
407	1	4
462	1	4
465	1	4
468	1	4
469	1	4
476	1	4
487	1	4
495	1	4
500	1	4
504	2	2
508	1	4
515	1	4
526	1	4
529	1	4
530	1	4
544	1	4
547	1	4
559	1	4
571	1	4
572	1	4
586	1	4
590	1	4
600	1	4
629	1	4
633	1	4
634	1	4
638	1	4
639	1	4
651	1	4
661	1	4
692	1	4
703	1	4
714	1	4
721	1	4
727	1	4
731	1	4
738	1	4
740	1	4
741	2	2	<<<<<<<<<<
748	1	4
756	1	4
759	2	2
760	1	4
768	1	4
772	1	4
776	1	4
778	1	4
781	1	4
782	2	2
784	1	4
792	1	4
805	1	4
806	2	2
808	1	4
823	1	4
824	1	4
831	1	4
853	1	4
870	1	4
881	1	4
883	1	4
884	1	4
895	1	4
896	1	4
917	1	4
918	1	4
923	1	4
924	1	4
928	1	4
936	1	4
940	1	4
941	1	4
967	1	4
968	1	4
979	1	4
988	2	2
991	1	4
992	1	4
996	1	4
999	1	4
1002	1	4
1005	1	4
1008	1	4
1010	1	4
1012	1	4
1016	1	4
1017	2	2
1022	1	4
1031	1	4
1037	1	4
1038	1	4
1042	1	4
1043	1	4
1044	1	4
1062	1	4
1067	1	4
1069	1	4
1072	1	4
1073	1	4
1081	1	4
1082	1	4
1084	1	4
1107	1	4
1111	1	4
1112	1	4
1113	1	4
1115	1	4
1116	1	4
1117	2	2
1120	2	2
1122	1	4
1125	1	4
1127	1	4
1130	1	4
1135	1	4
1136	1	4
1137	1	4
1144	1	4
1147	1	4
1156	1	4
1157	1	4
1164	1	4
1178	1	4
1190	1	4
1193	1	4
1194	1	4
1196	1	4
1197	1	4
1198	1	4
1200	1	4
1222	1	4
1229	1	4
1230	1	4
1235	1	4
1236	1	4
1239	1	4
1241	1	4
1249	1	4
1252	1	4
1261	1	4
1263	1	4
1264	2	2
1265	1	4
1272	1	4
1273	2	2
1277	1	4
1278	1	4
1280	1	4
1281	1	4
1286	1	4
1291	2	2
1295	1	4
1298	1	4
1300	1	4
1301	1	4
1306	1	4
1329	1	4
1331	1	4
1332	1	4
1333	1	4
1334	1	4
1336	1	4
1337	1	4
1348	1	4
1359	1	4
1363	1	4
1374	1	4
1379	1	4
1382	1	4
1385	1	4
1386	1	4
1389	1	4
1395	1	4
1406	1	4
1407	1	4
1408	2	2
1409	1	4
1411	1	4
1423	1	4
1433	1	4
1434	1	4
1440	1	4
1441	1	4
1442	1	4
1451	1	4
1453	1	4
1454	1	4
1464	1	4
1465	1	4
1468	1	4
1469	1	4
1470	1	4
1471	1	4
1472	2	2
1475	1	4
1476	1	4
1477	1	4
1479	1	4
1487	1	4
1493	2	2
1494	1	4
1498	1	4
1503	1	4
1525	1	4
1530	1	4
1536	1	4
1538	2	2
1539	1	4
1541	1	4
1548	1	4
1550	1	4
1553	1	4
1556	1	4
1558	1	4
1559	1	4
1562	1	4
1566	1	4
1567	1	4
1568	2	2
1570	1	4
1571	1	4
1572	1	4
1575	2	2
1576	2	2
1577	1	4
1578	1	4
1579	3	1
1580	2	2
1581	2	2
1582	1	4
1588	1	4
1591	1	4
1594	1	4
1596	1	4
1600	1	4
1606	1	4
1608	1	4
1613	1	4
1626	1	4
1628	2	2
1629	1	4
1632	1	4
1634	1	4
1636	1	4
1637	1	4
1640	1	4
1641	1	4
1643	1	4
1644	2	2
1645	1	4
1646	2	2
1647	1	4
1648	1	4
1649	2	2
1650	1	4
1651	1	4
1652	1	4
1653	1	4
1654	3	1
1655	2	2
1656	1	4
1657	2	2
1658	1	4
1659	2	2
1660	2	2
1661	2	2
1666	1	4
1667	2	2
1668	2	2
1669	1	4
1670	1	4
1672	1	4
1675	1	4
1676	1	4
1677	1	4
1679	2	2
1681	3	1
1682	1	4
1683	2	2
1684	1	4
1685	1	4
1686	1	4
1687	1	4
1689	1	4
1690	1	4
1691	1	4
1692	1	4
1693	2	2
1694	1	4
1695	2	2
1696	1	4
1697	1	4
1698	1	4
1699	1	4
1700	1	4
1701	2	2
1702	1	4
1703	1	4
1704	1	4
1712	1	4
1714	1	4
1715	1	4
1716	1	4
1717	2	2
1719	1	4
1720	1	4
1721	1	4
1723	2	2
1724	1	4
1725	1	4
1726	1	4
1727	1	4
1735	1	4
1736	1	4
1741	1	4
1744	1	4
1747	1	4
1748	1	4
1749	1	4
1750	2	2
1752	2	2
1753	1	4
1754	1	4
1755	1	4
1758	1	4
1759	1	4
1760	1	4
1761	2	2
1762	1	4
1763	1	4
1765	2	2
1768	1	4
1769	2	2
1770	2	2
1771	2	2
1772	3	1
1773	3	1
1774	2	2
1775	2	2
1776	1	4
1777	2	2
1778	1	4
1779	2	2
1780	1	4
1782	1	4
1783	1	4
1784	1	4
1787	2	2
1788	3	1
1789	1	4
1790	1	4
1798	2	2
1802	1	4
1803	1	4
1804	1	4
1805	2	2
1806	1	4
1807	2	2
1810	2	2
1812	1	4
1813	1	4
1814	1	4
1815	2	2
1816	3	1
1817	2	2
1818	1	4
1820	1	4
1821	1	4
1847	1	4
1865	1	4
1897	1	4
1907	1	4
---------------------------------------------------
---------------------------------------------------

5' UCUUUAAUCUCUGAUCCCAAA 3' Transcript: MsUN102436:76-96 Slice Site:87
   |||o|||| ||||||||||||
3' AGAGAUUAAAGACUAGGGUUU 5' Query: msa-miR0026

SiteID: MsUN102436:87
MFE of perfect match: -32.00
MFE of this site: -26.70
MFEratio: 0.834375
Allen et al. score: 1.5
Paired Regions (query5'-query3',transcript3'-transcript5')
	1-12,96-85
	14-21,83-76
Unpaired Regions (query5'-query3',transcript3'-transcript5')
	13-13,84-84	SIL: Symmetric internal loop

Degradome data file: MsCCDMclean.fa_dd.txt
Degardome Category: 0
Degradome p-value: 0.00107584700536334
T-Plot file: MsCCTGT/msa-miR0026_MsUN102436_87_TPlot.pdf

Position	Reads	Category
87	2	0	<<<<<<<<<<
224	1	4
227	1	4
294	1	4
---------------------------------------------------
---------------------------------------------------

5' UCUCUUUUUUCUGAUCCUAAA 3' Transcript: MsUN102457:59-79 Slice Site:70
   |||||  ||||||||||o|||
3' AGAGAUUAAAGACUAGGGUUU 5' Query: msa-miR2643a

SiteID: MsUN102457:70
MFE of perfect match: -32.00
MFE of this site: -26.60
MFEratio: 0.83125
Allen et al. score: 3
Paired Regions (query5'-query3',transcript3'-transcript5')
	1-14,79-66
	17-21,63-59
Unpaired Regions (query5'-query3',transcript3'-transcript5')
	15-16,65-64	SIL: Symmetric internal loop

Degradome data file: MsCCDMclean.fa_dd.txt
Degardome Category: 0
Degradome p-value: 0.00138301921729167
T-Plot file: MsCCTGT/msa-miR2643a_MsUN102457_70_TPlot.pdf

Position	Reads	Category
66	1	4
70	2	0	<<<<<<<<<<
99	1	4
252	1	4
261	1	4
---------------------------------------------------
---------------------------------------------------

5' GACAGGUGAGAGCGACCAUGUA 3' Transcript: MsUN104761:966-987 Slice Site:977
     ||||||||||||| ||||||
3' AAGUCCACUCUCGCU-GUACAU 5' Query: msa-miR5232

SiteID: MsUN104761:977
MFE of perfect match: -38.20
MFE of this site: -33.80
MFEratio: 0.884816753926701
Allen et al. score: 4
Paired Regions (query5'-query3',transcript3'-transcript5')
	1-6,987-982
	7-19,980-968
Unpaired Regions (query5'-query3',transcript3'-transcript5')
	x-x,981-981	BULt: Bulge on transcript side
	20-21,967-966	UP3: Unpaired region at 3' of query

Degradome data file: MsCCDMclean.fa_dd.txt
Degardome Category: 1
Degradome p-value: 0.00192432534260045
T-Plot file: MsCCTGT/msa-miR5232_MsUN104761_977_TPlot.pdf

Position	Reads	Category
253	1	4
257	1	4
659	1	4
677	1	4
732	1	4
939	1	4
949	1	4
971	1	4
977	2	1	<<<<<<<<<<
987	1	4
1033	1	4
1056	1	4
1083	1	4
1126	1	4
1129	1	4
1146	1	4
1258	1	4
1290	1	4
1296	1	4
1326	1	4
1341	1	4
1381	1	4
1425	1	4
1454	1	4
1480	1	4
1568	1	4
1605	1	4
1632	1	4
1638	1	4
1675	1	4
1781	1	4
1812	1	4
1815	1	4
1832	1	4
1928	1	4
2019	1	4
2020	1	4
2081	1	4
2130	1	4
2148	1	4
2158	1	4
2165	1	4
2186	1	4
2187	1	4
2190	1	4
2207	1	4
2232	1	4
2259	1	4
2267	1	4
2269	1	4
2279	1	4
2286	1	4
2288	1	4
2295	1	4
2440	1	4
2697	1	4
2817	1	4
2831	1	4
2846	1	4
2850	2	1
2851	1	4
2856	2	1
2858	1	4
2861	1	4
2887	1	4
2938	1	4
2950	1	4
2980	1	4
2992	1	4
3038	1	4
3073	1	4
3136	1	4
3182	1	4
3187	1	4
3193	1	4
3243	1	4
3247	1	4
3260	1	4
3262	1	4
3295	1	4
3297	1	4
3311	1	4
3313	1	4
3322	1	4
3327	1	4
3331	1	4
3344	1	4
3355	1	4
3368	1	4
3381	1	4
3394	1	4
3414	1	4
3420	1	4
3431	1	4
3439	1	4
3453	1	4
3454	1	4
3472	1	4
3476	1	4
3477	1	4
3479	1	4
3480	1	4
3483	2	1
3485	1	4
3492	1	4
3494	1	4
3502	1	4
3503	1	4
3506	2	1
3507	1	4
3548	2	1
3566	1	4
3571	1	4
3581	1	4
3585	1	4
3594	1	4
3595	1	4
3596	1	4
3599	1	4
3605	1	4
3607	1	4
3609	1	4
3610	1	4
3619	1	4
3663	1	4
3679	1	4
3682	1	4
3697	1	4
3704	1	4
3729	1	4
3733	1	4
3745	1	4
3747	1	4
3755	1	4
3766	1	4
3782	1	4
3785	1	4
3790	1	4
3823	1	4
3827	1	4
---------------------------------------------------
---------------------------------------------------

5' AACACUAAGAAAGCUGUGGAA 3' Transcript: MsUN104762:2134-2154 Slice Site:2145
        o|||||||||||||||
3' UUCAAGUUCUUUCGACACCUU 5' Query: msa-miR396a-5p

SiteID: MsUN104762:2145
MFE of perfect match: -33.40
MFE of this site: -25.10
MFEratio: 0.751497005988024
Allen et al. score: 5.5
Paired Regions (query5'-query3',transcript3'-transcript5')
	1-16,2154-2139
Unpaired Regions (query5'-query3',transcript3'-transcript5')
	17-21,2138-2134	UP3: Unpaired region at 3' of query

Degradome data file: MsCCDMclean.fa_dd.txt
Degardome Category: 1
Degradome p-value: 0.0373275306115636
T-Plot file: MsCCTGT/msa-miR396a-5p_MsUN104762_2145_TPlot.pdf

Position	Reads	Category
53	1	4
94	1	4
253	1	4
297	1	4
817	1	4
859	1	4
869	1	4
929	1	4
959	1	4
976	1	4
978	1	4
1040	1	4
1051	1	4
1167	1	4
1182	1	4
1229	1	4
1267	1	4
1282	1	4
1319	1	4
1327	1	4
1342	1	4
1447	1	4
1563	1	4
1624	1	4
1629	1	4
1640	1	4
1653	1	4
1679	1	4
1756	1	4
1767	1	4
1785	1	4
1793	1	4
1816	1	4
1838	1	4
1842	1	4
1919	1	4
1989	1	4
2005	1	4
2036	1	4
2092	1	4
2095	1	4
2109	1	4
2114	1	4
2139	1	4
2145	2	1	<<<<<<<<<<
2183	1	4
2225	1	4
2229	1	4
2253	1	4
2268	1	4
2367	1	4
2404	1	4
2536	1	4
2611	1	4
2720	1	4
2741	1	4
2835	1	4
2841	1	4
2852	1	4
2863	1	4
3036	1	4
3059	1	4
3070	1	4
3074	1	4
3107	1	4
3142	1	4
3156	1	4
3182	1	4
3198	1	4
3206	1	4
3214	1	4
3309	1	4
3311	2	1
3316	1	4
3318	1	4
3342	1	4
3346	1	4
3349	1	4
3361	1	4
3363	1	4
3364	1	4
3365	1	4
3370	1	4
3373	1	4
3385	1	4
3386	1	4
3391	1	4
3415	1	4
3423	1	4
3425	1	4
3427	2	1
3464	1	4
3467	1	4
3468	1	4
3497	1	4
3498	1	4
3502	1	4
3506	1	4
3515	1	4
3519	1	4
3545	1	4
3552	1	4
3583	1	4
3584	1	4
3592	1	4
3619	1	4
3665	1	4
3668	1	4
3733	1	4
3736	1	4
3746	1	4
---------------------------------------------------
---------------------------------------------------

5' AUACAAAACAGCCCCCUAAGU 3' Transcript: MsUN104998:936-956 Slice Site:947
    |||||||| |||||||||||
3' GAUGUUUUGACGGGGGAUUCA 5' Query: msa-miR5249

SiteID: MsUN104998:947
MFE of perfect match: -37.40
MFE of this site: -31.40
MFEratio: 0.839572192513369
Allen et al. score: 3
Paired Regions (query5'-query3',transcript3'-transcript5')
	1-11,956-946
	13-20,944-937
Unpaired Regions (query5'-query3',transcript3'-transcript5')
	12-12,945-945	SIL: Symmetric internal loop
	21-21,936-936	UP3: Unpaired region at 3' of query

Degradome data file: MsCCDMclean.fa_dd.txt
Degardome Category: 2
Degradome p-value: 0.0173730243614323
T-Plot file: MsCCTGT/msa-miR5249_MsUN104998_947_TPlot.pdf

Position	Reads	Category
107	1	4
212	1	4
216	1	4
540	1	4
633	1	4
643	1	4
651	1	4
738	1	4
775	1	4
866	1	4
870	1	4
888	1	4
905	1	4
920	1	4
923	2	2
947	2	2	<<<<<<<<<<
950	1	4
951	4	0
952	1	4
953	1	4
956	1	4
957	1	4
959	1	4
964	1	4
1072	1	4
1077	1	4
1086	1	4
1091	1	4
1094	1	4
1097	1	4
1101	1	4
1105	1	4
1113	1	4
1119	1	4
1121	1	4
1123	1	4
1127	1	4
1135	1	4
1136	1	4
1138	1	4
1140	1	4
---------------------------------------------------
---------------------------------------------------

5' UUGGAUGAUGUGUGGGACGACG 3' Transcript: MsUN105188:190-211 Slice Site:202
   ||o||||||||o|||o||||  
3' AAUCUACUACAUACCUUGCUUU 5' Query: msa-miR0018

SiteID: MsUN105188:202
MFE of perfect match: -32.50
MFE of this site: -31.30
MFEratio: 0.963076923076923
Allen et al. score: 5.5
Paired Regions (query5'-query3',transcript3'-transcript5')
	3-22,209-190
Unpaired Regions (query5'-query3',transcript3'-transcript5')
	1-2,211-210	UP5: Unpaired region at 5' of query

Degradome data file: MsCCDMclean.fa_dd.txt
Degardome Category: 4
Degradome p-value: 0.0209598461616964
T-Plot file: MsCCTGT/msa-miR0018_MsUN105188_202_TPlot.pdf

Position	Reads	Category
11	1	4
18	1	4
141	1	4
169	1	4
202	1	4	<<<<<<<<<<
---------------------------------------------------
---------------------------------------------------

5' GUGUCAUCUCUUCCUGUUUGGACUGU 3' Transcript: MsUN110384:470-495 Slice Site:483
   |||||||||| |||||o   ||||| 
3' CACAGUAGAG-AGGACG---CUGACU 5' Query: msa-miR5225a

SiteID: MsUN110384:483
MFE of perfect match: -43.40
MFE of this site: -33.30
MFEratio: 0.767281105990783
Allen et al. score: 10
Paired Regions (query5'-query3',transcript3'-transcript5')
	2-6,494-490
	7-12,486-481
	13-22,479-470
Unpaired Regions (query5'-query3',transcript3'-transcript5')
	1-1,495-495	UP5: Unpaired region at 5' of query
	x-x,489-487	BULt: Bulge on transcript side
	x-x,480-480	BULt: Bulge on transcript side

Degradome data file: MsCCDMclean.fa_dd.txt
Degardome Category: 4
Degradome p-value: 0.0414803771722707
T-Plot file: MsCCTGT/msa-miR5225a_MsUN110384_483_TPlot.pdf

Position	Reads	Category
67	1	4
82	1	4
178	1	4
180	1	4
186	1	4
248	1	4
249	1	4
258	1	4
264	1	4
268	1	4
270	1	4
271	1	4
272	1	4
274	1	4
275	1	4
276	1	4
279	1	4
298	1	4
302	1	4
324	1	4
334	1	4
389	1	4
394	1	4
402	1	4
429	1	4
445	1	4
452	1	4
454	1	4
455	2	2
456	1	4
457	1	4
458	1	4
460	2	2
461	1	4
463	2	2
465	1	4
471	1	4
472	2	2
473	1	4
474	1	4
478	1	4
483	1	4	<<<<<<<<<<
494	1	4
499	1	4
523	1	4
527	1	4
543	1	4
591	1	4
593	1	4
600	1	4
609	1	4
611	1	4
630	1	4
656	1	4
665	1	4
667	1	4
668	1	4
676	1	4
685	1	4
694	1	4
711	1	4
715	1	4
723	1	4
755	1	4
766	1	4
770	1	4
786	1	4
791	1	4
792	1	4
797	1	4
802	1	4
803	1	4
817	1	4
823	1	4
826	1	4
845	1	4
849	1	4
851	1	4
852	1	4
881	2	2
894	1	4
900	1	4
901	1	4
906	1	4
918	1	4
924	1	4
927	2	2
930	2	2
935	1	4
942	1	4
946	1	4
947	1	4
948	1	4
960	1	4
982	1	4
985	1	4
986	1	4
990	1	4
993	1	4
1007	1	4
1017	1	4
1018	1	4
1019	1	4
1020	1	4
1024	1	4
1026	1	4
1027	1	4
1032	1	4
1037	1	4
1038	1	4
1039	1	4
1050	1	4
1056	1	4
1062	1	4
1066	2	2
1067	1	4
1074	1	4
1076	1	4
1079	1	4
1081	1	4
1084	1	4
1087	1	4
1089	1	4
1094	1	4
1104	1	4
1106	1	4
1107	1	4
1108	1	4
1111	1	4
1126	1	4
1131	1	4
1134	1	4
1135	1	4
1146	1	4
1147	1	4
1150	1	4
1151	3	2
1153	1	4
1165	1	4
1166	1	4
1167	1	4
1168	1	4
1172	2	2
1173	1	4
1175	1	4
1183	1	4
1184	1	4
1185	1	4
1187	1	4
1190	1	4
1192	2	2
1196	1	4
1200	1	4
1201	1	4
1202	2	2
1203	2	2
1204	1	4
1207	1	4
1209	1	4
1210	2	2
1211	5	0
1212	2	2
1219	1	4
1227	1	4
1229	2	2
1248	1	4
---------------------------------------------------
---------------------------------------------------

5' CCUCUUAUGGAAUGUCUCGGA 3' Transcript: MsUN110995:2282-2302 Slice Site:2293
   ||||o || o|||o|||||||
3' GGAGGCUAGUUUAUAGAGCCU 5' Query: msa-miR7697-5p

SiteID: MsUN110995:2293
MFE of perfect match: -37.20
MFE of this site: -27.60
MFEratio: 0.741935483870968
Allen et al. score: 4.5
Paired Regions (query5'-query3',transcript3'-transcript5')
	1-12,2302-2291
	14-15,2289-2288
	17-21,2286-2282
Unpaired Regions (query5'-query3',transcript3'-transcript5')
	13-13,2290-2290	SIL: Symmetric internal loop
	16-16,2287-2287	SIL: Symmetric internal loop

Degradome data file: MsCCDMclean.fa_dd.txt
Degardome Category: 2
Degradome p-value: 0.0271646165201176
T-Plot file: MsCCTGT/msa-miR7697-5p_MsUN110995_2293_TPlot.pdf

Position	Reads	Category
40	1	4
41	2	2
45	1	4
50	1	4
52	1	4
105	1	4
116	1	4
131	1	4
142	1	4
205	1	4
252	1	4
253	1	4
258	1	4
263	1	4
288	1	4
349	1	4
352	1	4
355	2	2
372	2	2
386	1	4
390	1	4
391	1	4
393	1	4
412	1	4
422	1	4
436	1	4
475	1	4
476	1	4
480	1	4
482	1	4
491	1	4
518	1	4
523	1	4
532	1	4
535	1	4
541	1	4
545	1	4
561	1	4
562	1	4
568	1	4
570	1	4
609	1	4
623	1	4
628	1	4
660	1	4
662	1	4
663	1	4
690	1	4
691	1	4
699	1	4
709	1	4
710	1	4
750	1	4
786	1	4
811	1	4
812	1	4
835	1	4
873	1	4
905	1	4
908	1	4
915	1	4
917	1	4
950	1	4
955	1	4
972	1	4
976	1	4
978	1	4
981	1	4
983	1	4
998	1	4
1003	1	4
1004	1	4
1011	1	4
1019	1	4
1020	1	4
1032	1	4
1051	1	4
1052	1	4
1053	1	4
1076	1	4
1083	1	4
1084	1	4
1105	1	4
1114	1	4
1124	1	4
1136	1	4
1145	1	4
1151	1	4
1153	1	4
1165	1	4
1166	1	4
1190	1	4
1215	1	4
1232	1	4
1234	1	4
1235	1	4
1236	1	4
1243	1	4
1284	2	2
1301	1	4
1317	1	4
1322	1	4
1333	1	4
1346	2	2
1351	1	4
1360	2	2
1365	1	4
1367	1	4
1381	1	4
1387	1	4
1394	1	4
1395	1	4
1396	1	4
1410	2	2
1411	1	4
1417	1	4
1430	1	4
1445	1	4
1448	3	1
1452	2	2
1453	1	4
1458	1	4
1461	1	4
1466	1	4
1479	2	2
1480	1	4
1481	1	4
1483	2	2
1486	1	4
1488	1	4
1489	1	4
1493	1	4
1510	1	4
1511	1	4
1514	1	4
1516	1	4
1531	1	4
1536	1	4
1539	1	4
1540	1	4
1548	1	4
1555	1	4
1557	1	4
1558	1	4
1562	1	4
1574	1	4
1575	1	4
1577	1	4
1588	1	4
1589	1	4
1593	1	4
1606	1	4
1614	1	4
1623	2	2
1629	1	4
1632	1	4
1640	1	4
1646	1	4
1648	1	4
1649	1	4
1650	1	4
1651	1	4
1656	1	4
1666	1	4
1679	1	4
1692	2	2
1696	1	4
1699	1	4
1703	2	2
1709	1	4
1710	1	4
1716	1	4
1717	1	4
1724	1	4
1726	1	4
1729	2	2
1730	1	4
1732	1	4
1734	1	4
1744	1	4
1747	1	4
1752	1	4
1757	1	4
1760	1	4
1768	1	4
1769	1	4
1780	1	4
1783	1	4
1786	1	4
1787	1	4
1797	1	4
1803	1	4
1804	1	4
1805	1	4
1808	1	4
1810	1	4
1811	1	4
1823	2	2
1825	1	4
1826	1	4
1828	1	4
1829	1	4
1832	1	4
1834	1	4
1835	1	4
1836	1	4
1846	1	4
1850	1	4
1851	1	4
1865	1	4
1868	1	4
1871	1	4
1886	1	4
1893	1	4
1895	1	4
1897	1	4
1898	1	4
1899	1	4
1900	1	4
1901	1	4
1902	1	4
1904	1	4
1905	1	4
1907	1	4
1909	1	4
1910	1	4
1911	1	4
1912	1	4
1913	1	4
1915	2	2
1927	1	4
1936	1	4
1939	1	4
1942	1	4
1944	1	4
1952	1	4
1953	1	4
1954	1	4
1962	2	2
1963	1	4
1966	1	4
1967	1	4
1972	1	4
1980	1	4
1982	1	4
1983	1	4
1984	1	4
1985	1	4
1987	1	4
1988	1	4
1989	2	2
1990	1	4
1991	1	4
1993	1	4
1995	1	4
1997	1	4
2001	1	4
2003	1	4
2004	1	4
2005	1	4
2006	1	4
2008	2	2
2009	1	4
2010	1	4
2012	1	4
2013	1	4
2014	1	4
2015	1	4
2016	2	2
2017	1	4
2019	1	4
2020	1	4
2021	1	4
2022	2	2
2023	1	4
2024	1	4
2025	2	2
2026	1	4
2027	2	2
2031	1	4
2033	1	4
2035	1	4
2037	1	4
2040	1	4
2041	1	4
2042	2	2
2043	1	4
2046	1	4
2047	1	4
2048	1	4
2049	1	4
2055	1	4
2056	1	4
2059	1	4
2062	1	4
2064	1	4
2066	1	4
2069	1	4
2072	1	4
2073	1	4
2074	1	4
2075	1	4
2076	1	4
2077	1	4
2078	1	4
2079	1	4
2083	1	4
2084	1	4
2085	1	4
2089	1	4
2090	1	4
2092	1	4
2094	1	4
2098	1	4
2099	1	4
2100	1	4
2102	1	4
2103	1	4
2104	1	4
2105	1	4
2109	1	4
2111	1	4
2112	1	4
2115	1	4
2118	1	4
2120	1	4
2124	1	4
2125	1	4
2126	1	4
2130	1	4
2132	1	4
2133	1	4
2134	1	4
2135	1	4
2136	1	4
2138	1	4
2144	1	4
2146	1	4
2147	1	4
2152	1	4
2156	1	4
2165	1	4
2166	1	4
2171	2	2
2172	1	4
2173	1	4
2192	1	4
2193	2	2
2196	1	4
2214	1	4
2215	2	2
2216	3	1
2217	1	4
2218	1	4
2219	1	4
2220	1	4
2222	1	4
2224	1	4
2226	1	4
2232	1	4
2235	1	4
2236	1	4
2237	2	2
2238	1	4
2239	1	4
2241	1	4
2244	2	2
2245	1	4
2246	1	4
2256	1	4
2265	1	4
2267	1	4
2268	1	4
2270	1	4
2272	2	2
2273	1	4
2274	1	4
2275	1	4
2277	1	4
2278	2	2
2279	2	2
2280	1	4
2288	1	4
2289	1	4
2290	1	4
2292	1	4
2293	2	2	<<<<<<<<<<
2294	2	2
2295	1	4
2297	1	4
2298	1	4
2299	1	4
2301	2	2
2304	1	4
2305	1	4
2310	1	4
2313	1	4
2315	1	4
2317	1	4
2320	1	4
2323	1	4
2324	1	4
2327	1	4
2331	1	4
2335	1	4
2337	1	4
2350	1	4
2363	1	4
2369	1	4
2370	1	4
2372	2	2
2373	1	4
2374	2	2
2375	1	4
2376	2	2
2377	1	4
2378	2	2
2379	1	4
2380	2	2
2381	1	4
2382	2	2
2384	1	4
2398	1	4
2408	1	4
2425	1	4
2426	2	2
2432	1	4
2434	1	4
2450	2	2
2451	2	2
2452	1	4
2453	1	4
2469	1	4
2471	1	4
2479	1	4
2481	2	2
2482	2	2
2483	1	4
2484	1	4
2486	2	2
2487	1	4
2488	2	2
2489	2	2
2490	2	2
2491	2	2
2492	2	2
2493	1	4
2496	1	4
2498	1	4
2499	1	4
2503	1	4
2504	2	2
2505	1	4
2506	1	4
2507	1	4
2510	2	2
2511	1	4
2512	1	4
2513	1	4
2514	2	2
2515	2	2
2516	2	2
2517	2	2
2518	2	2
2520	1	4
2521	1	4
2523	1	4
2525	1	4
2526	1	4
2531	2	2
2533	1	4
2535	1	4
2540	1	4
2544	1	4
2554	1	4
2555	1	4
2556	1	4
2557	2	2
2558	1	4
2559	1	4
2560	1	4
2561	3	1
2562	2	2
2563	2	2
2564	2	2
2565	2	2
2566	1	4
2569	1	4
2570	2	2
2571	1	4
2572	2	2
2576	1	4
2577	1	4
2585	1	4
2586	1	4
2591	1	4
2592	2	2
2594	1	4
2596	1	4
2598	1	4
2599	1	4
2602	1	4
2604	1	4
2605	1	4
2606	3	1
2607	1	4
2609	2	2
2612	1	4
2613	2	2
---------------------------------------------------
---------------------------------------------------

5' GCGGAGGAUGC-UGAGUCCUGUUG 3' Transcript: MsUN111458:920-942 Slice Site:933
   |||o  o|||| ||||||||||||
3' CGCU--UUACGAACUCAGGACAAC 5' Query: msa-miR2592d-5p

SiteID: MsUN111458:933
MFE of perfect match: -39.40
MFE of this site: -31.70
MFEratio: 0.804568527918782
Allen et al. score: 4
Paired Regions (query5'-query3',transcript3'-transcript5')
	1-12,942-931
	14-18,930-926
	19-22,923-920
Unpaired Regions (query5'-query3',transcript3'-transcript5')
	13-13,x-x	BULq: Bulge on query side
	x-x,925-924	BULt: Bulge on transcript side

Degradome data file: MsCCDMclean.fa_dd.txt
Degardome Category: 4
Degradome p-value: 0.0414803771722707
T-Plot file: MsCCTGT/msa-miR2592d-5p_MsUN111458_933_TPlot.pdf

Position	Reads	Category
5	1	4
10	1	4
103	1	4
105	1	4
165	1	4
223	1	4
232	1	4
246	1	4
274	1	4
280	1	4
289	1	4
342	1	4
361	1	4
362	1	4
366	1	4
374	1	4
378	1	4
387	1	4
388	1	4
410	1	4
412	1	4
416	1	4
417	1	4
428	1	4
429	1	4
443	1	4
444	1	4
445	2	2
447	1	4
450	1	4
458	1	4
471	1	4
473	1	4
487	1	4
490	1	4
492	1	4
497	1	4
505	1	4
516	1	4
523	1	4
527	1	4
529	1	4
530	1	4
533	2	2
534	2	2
535	1	4
536	1	4
537	2	2
539	1	4
540	1	4
543	1	4
546	1	4
547	1	4
548	2	2
549	1	4
550	1	4
551	2	2
552	1	4
553	1	4
554	1	4
555	1	4
556	1	4
558	1	4
559	1	4
560	2	2
561	1	4
562	1	4
563	3	1
564	2	2
565	1	4
566	1	4
567	1	4
568	2	2
570	1	4
573	1	4
574	2	2
576	1	4
577	2	2
578	3	1
579	2	2
580	3	1
581	2	2
582	1	4
583	1	4
584	1	4
585	1	4
586	1	4
587	2	2
588	1	4
589	2	2
590	1	4
591	1	4
593	1	4
594	3	1
595	2	2
596	1	4
597	2	2
601	2	2
602	1	4
603	2	2
604	1	4
606	1	4
607	2	2
610	1	4
613	1	4
614	1	4
615	1	4
616	2	2
617	1	4
618	3	1
619	1	4
620	2	2
621	1	4
625	1	4
626	1	4
627	1	4
628	2	2
629	2	2
630	1	4
632	2	2
633	1	4
634	1	4
636	1	4
637	1	4
638	1	4
639	1	4
642	2	2
643	2	2
644	1	4
645	1	4
647	1	4
649	1	4
651	2	2
652	1	4
654	2	2
655	1	4
656	1	4
658	2	2
659	1	4
663	1	4
665	1	4
669	1	4
684	1	4
694	1	4
701	2	2
707	1	4
711	1	4
714	1	4
723	1	4
735	1	4
738	2	2
740	1	4
741	1	4
775	1	4
779	1	4
795	1	4
807	1	4
815	1	4
817	1	4
820	1	4
851	1	4
864	1	4
876	1	4
880	1	4
881	1	4
917	2	2
928	2	2
933	1	4	<<<<<<<<<<
937	1	4
944	1	4
947	1	4
948	1	4
950	1	4
957	1	4
959	1	4
960	1	4
965	1	4
968	1	4
974	1	4
981	1	4
988	2	2
989	1	4
990	1	4
993	1	4
994	1	4
995	1	4
998	1	4
1000	1	4
1004	1	4
1006	1	4
1007	1	4
1010	1	4
1012	1	4
1035	1	4
1049	1	4
1053	1	4
1061	1	4
1063	1	4
1066	2	2
1069	1	4
1075	1	4
1079	1	4
1080	1	4
1081	1	4
1082	1	4
1084	1	4
1088	1	4
1090	1	4
1091	1	4
1092	1	4
1095	1	4
1100	1	4
1102	1	4
1103	1	4
1104	1	4
1105	1	4
1108	1	4
1111	1	4
1113	1	4
1114	1	4
1115	2	2
1120	1	4
1124	1	4
1125	1	4
1126	1	4
1129	1	4
1132	1	4
1133	1	4
1134	1	4
1145	1	4
1160	1	4
1180	1	4
1183	1	4
1203	1	4
1244	1	4
1271	1	4
1272	1	4
1278	1	4
1280	1	4
1282	1	4
1290	1	4
1293	1	4
1301	1	4
1307	1	4
1308	1	4
1314	1	4
1319	1	4
1321	1	4
---------------------------------------------------
---------------------------------------------------

5' UAUUUGGAUUAGAGGGAGCUC 3' Transcript: MsUN113549:3695-3715 Slice Site:3706
       ||||o||o||oo|||||
3' ACUCACCUGAUUUCUUUCGAG 5' Query: msa-miR319b-5p

SiteID: MsUN113549:3706
MFE of perfect match: -35.70
MFE of this site: -25.50
MFEratio: 0.714285714285714
Allen et al. score: 7.5
Paired Regions (query5'-query3',transcript3'-transcript5')
	1-17,3715-3699
Unpaired Regions (query5'-query3',transcript3'-transcript5')
	18-21,3698-3695	UP3: Unpaired region at 3' of query

Degradome data file: MsCCDMclean.fa_dd.txt
Degardome Category: 1
Degradome p-value: 0.0460951889306745
T-Plot file: MsCCTGT/msa-miR319b-5p_MsUN113549_3706_TPlot.pdf

Position	Reads	Category
140	1	4
339	1	4
340	1	4
718	1	4
1058	1	4
1427	1	4
1449	1	4
1486	1	4
1720	1	4
1954	1	4
2229	1	4
2513	1	4
2555	1	4
2657	1	4
2734	1	4
2760	1	4
2825	1	4
2878	1	4
2889	1	4
2909	1	4
2926	1	4
2931	1	4
2933	1	4
2935	1	4
2936	1	4
2942	1	4
2958	2	1
2959	1	4
2969	1	4
2988	1	4
2993	1	4
2994	1	4
2998	1	4
3001	1	4
3006	1	4
3016	1	4
3017	1	4
3019	1	4
3021	1	4
3023	1	4
3050	1	4
3055	1	4
3056	1	4
3057	1	4
3058	1	4
3059	1	4
3060	1	4
3065	1	4
3067	1	4
3089	1	4
3093	1	4
3095	1	4
3097	1	4
3099	1	4
3100	2	1
3102	1	4
3104	1	4
3106	1	4
3114	1	4
3115	1	4
3122	1	4
3123	1	4
3125	1	4
3126	1	4
3128	1	4
3129	1	4
3131	1	4
3134	1	4
3136	1	4
3138	1	4
3141	1	4
3147	1	4
3160	1	4
3167	1	4
3168	1	4
3170	1	4
3173	1	4
3174	1	4
3188	1	4
3192	2	1
3204	2	1
3210	1	4
3223	1	4
3224	1	4
3227	2	1
3228	1	4
3229	2	1
3230	1	4
3231	1	4
3233	1	4
3236	2	1
3238	1	4
3240	1	4
3241	2	1
3242	1	4
3244	1	4
3247	1	4
3249	1	4
3250	1	4
3252	1	4
3255	1	4
3256	1	4
3300	1	4
3306	1	4
3353	1	4
3380	1	4
3384	1	4
3385	1	4
3392	1	4
3400	2	1
3401	1	4
3419	1	4
3424	1	4
3425	1	4
3441	1	4
3486	1	4
3494	1	4
3495	1	4
3497	1	4
3503	1	4
3509	1	4
3517	1	4
3520	1	4
3524	1	4
3525	1	4
3530	1	4
3575	1	4
3582	1	4
3587	1	4
3588	1	4
3589	1	4
3590	1	4
3591	1	4
3605	1	4
3608	1	4
3612	1	4
3614	1	4
3615	1	4
3620	1	4
3621	1	4
3624	2	1
3625	1	4
3626	1	4
3627	1	4
3636	1	4
3637	1	4
3644	2	1
3649	1	4
3650	1	4
3652	1	4
3653	1	4
3654	2	1
3655	2	1
3657	1	4
3658	2	1
3659	1	4
3660	1	4
3661	1	4
3662	2	1
3667	1	4
3669	2	1
3670	1	4
3671	2	1
3672	2	1
3680	1	4
3682	1	4
3692	1	4
3697	1	4
3705	1	4
3706	2	1	<<<<<<<<<<
---------------------------------------------------
---------------------------------------------------

5' CUUUAUGAAUUAUGGGAGCUU 3' Transcript: MsUN113954:2317-2337 Slice Site:2328
   |||| |||||||||o||o|||
3' GAAAAACUUAAUACUCUUGAA 5' Query: msa-miR7696c-5p

SiteID: MsUN113954:2328
MFE of perfect match: -26.10
MFE of this site: -23.50
MFEratio: 0.900383141762452
Allen et al. score: 3
Paired Regions (query5'-query3',transcript3'-transcript5')
	1-16,2337-2322
	18-21,2320-2317
Unpaired Regions (query5'-query3',transcript3'-transcript5')
	17-17,2321-2321	SIL: Symmetric internal loop

Degradome data file: MsCCDMclean.fa_dd.txt
Degardome Category: 2
Degradome p-value: 0.00499482880541768
T-Plot file: MsCCTGT/msa-miR7696c-5p_MsUN113954_2328_TPlot.pdf

Position	Reads	Category
140	1	4
153	1	4
229	1	4
314	1	4
340	1	4
387	1	4
399	1	4
417	1	4
465	1	4
475	1	4
499	1	4
502	1	4
510	1	4
516	1	4
536	1	4
543	1	4
547	1	4
549	1	4
551	2	2
552	1	4
587	1	4
601	1	4
635	1	4
642	1	4
649	1	4
658	1	4
682	1	4
701	1	4
708	1	4
723	1	4
726	1	4
746	1	4
770	1	4
778	1	4
780	1	4
796	1	4
798	1	4
803	1	4
810	1	4
846	2	2
848	1	4
849	1	4
851	1	4
859	1	4
862	2	2
863	1	4
866	1	4
868	1	4
874	1	4
877	1	4
889	1	4
896	1	4
898	1	4
917	1	4
918	1	4
943	1	4
954	2	2
992	1	4
1005	1	4
1015	1	4
1017	1	4
1020	1	4
1035	2	2
1042	1	4
1048	1	4
1060	1	4
1076	1	4
1096	1	4
1104	1	4
1126	1	4
1129	1	4
1130	1	4
1134	1	4
1151	1	4
1155	1	4
1164	1	4
1167	1	4
1172	1	4
1174	1	4
1179	1	4
1186	1	4
1195	1	4
1198	1	4
1203	1	4
1213	1	4
1214	1	4
1218	1	4
1220	1	4
1223	1	4
1224	1	4
1225	1	4
1226	1	4
1227	1	4
1228	1	4
1236	1	4
1244	1	4
1249	1	4
1257	1	4
1268	2	2
1283	1	4
1292	1	4
1296	1	4
1301	1	4
1304	1	4
1312	1	4
1318	1	4
1319	1	4
1321	1	4
1331	1	4
1338	1	4
1345	1	4
1351	1	4
1355	1	4
1358	1	4
1360	1	4
1365	1	4
1366	1	4
1367	1	4
1369	1	4
1382	1	4
1394	1	4
1396	1	4
1404	1	4
1408	1	4
1411	1	4
1422	1	4
1423	1	4
1428	1	4
1433	1	4
1435	1	4
1436	1	4
1441	1	4
1442	1	4
1443	1	4
1448	1	4
1453	1	4
1459	1	4
1462	1	4
1463	1	4
1489	1	4
1490	1	4
1492	1	4
1493	1	4
1496	1	4
1504	1	4
1505	1	4
1506	1	4
1509	1	4
1514	1	4
1517	1	4
1522	1	4
1537	1	4
1544	1	4
1555	1	4
1559	1	4
1561	1	4
1562	1	4
1563	1	4
1570	1	4
1571	1	4
1572	1	4
1584	1	4
1588	1	4
1592	1	4
1600	1	4
1602	1	4
1603	1	4
1615	1	4
1622	1	4
1623	1	4
1626	1	4
1630	1	4
1633	1	4
1646	1	4
1664	1	4
1665	1	4
1685	1	4
1687	1	4
1699	1	4
1712	1	4
1715	1	4
1717	1	4
1733	1	4
1739	1	4
1741	1	4
1751	1	4
1759	1	4
1762	1	4
1766	1	4
1767	1	4
1771	1	4
1772	1	4
1786	1	4
1787	1	4
1788	1	4
1793	1	4
1794	1	4
1801	1	4
1802	1	4
1804	1	4
1813	1	4
1822	1	4
1839	1	4
1844	1	4
1847	1	4
1849	1	4
1850	1	4
1852	1	4
1857	1	4
1858	1	4
1866	1	4
1867	1	4
1871	1	4
1872	1	4
1885	1	4
1889	1	4
1897	1	4
1899	1	4
1900	1	4
1902	1	4
1903	1	4
1904	1	4
1906	1	4
1907	1	4
1908	1	4
1909	1	4
1914	1	4
1915	1	4
1918	1	4
1920	1	4
1921	1	4
1927	1	4
1928	1	4
1931	1	4
1933	1	4
1942	1	4
1948	1	4
1949	1	4
1951	1	4
1952	2	2
1953	1	4
1955	1	4
1957	2	2
1958	2	2
1959	1	4
1960	2	2
1961	2	2
1962	3	2
1967	2	2
1976	1	4
2016	1	4
2024	1	4
2026	1	4
2033	1	4
2034	1	4
2044	1	4
2050	1	4
2052	2	2
2064	1	4
2067	2	2
2070	1	4
2071	1	4
2074	1	4
2086	1	4
2090	1	4
2092	1	4
2095	1	4
2097	2	2
2098	1	4
2099	1	4
2101	1	4
2102	1	4
2103	1	4
2108	1	4
2109	2	2
2110	1	4
2116	1	4
2117	1	4
2118	2	2
2121	1	4
2122	2	2
2124	2	2
2126	2	2
2129	1	4
2133	1	4
2138	1	4
2139	1	4
2141	1	4
2143	1	4
2147	1	4
2149	1	4
2150	1	4
2155	1	4
2156	1	4
2161	1	4
2163	1	4
2173	1	4
2179	1	4
2188	1	4
2192	1	4
2194	2	2
2200	1	4
2213	1	4
2214	1	4
2224	1	4
2230	2	2
2231	2	2
2232	1	4
2234	1	4
2235	1	4
2236	1	4
2248	1	4
2274	2	2
2276	1	4
2277	2	2
2278	1	4
2279	1	4
2284	1	4
2285	1	4
2286	1	4
2288	1	4
2290	2	2
2292	1	4
2295	1	4
2296	1	4
2297	1	4
2299	1	4
2300	2	2
2301	1	4
2302	1	4
2305	1	4
2307	1	4
2312	4	2
2313	6	0
2314	4	2
2316	2	2
2319	2	2
2320	1	4
2321	2	2
2322	1	4
2323	1	4
2324	2	2
2325	2	2
2326	2	2
2328	3	2	<<<<<<<<<<
2329	1	4
2330	2	2
2331	1	4
2335	1	4
2338	1	4
2339	1	4
2342	1	4
2345	1	4
2346	1	4
2347	2	2
2348	2	2
2349	2	2
2352	3	2
2353	1	4
2354	1	4
2355	1	4
2358	1	4
2360	1	4
2361	1	4
2362	1	4
2363	1	4
2371	1	4
2372	1	4
2373	1	4
2374	2	2
2375	1	4
2378	1	4
2382	1	4
2383	1	4
2384	1	4
2390	1	4
2393	1	4
2394	1	4
2395	1	4
2396	1	4
2397	1	4
2398	1	4
2399	2	2
2400	2	2
2404	1	4
2406	1	4
2407	1	4
2409	1	4
2414	1	4
2416	1	4
2418	1	4
2425	1	4
2435	1	4
2436	2	2
2437	1	4
2445	1	4
2450	1	4
2467	1	4
2468	2	2
2469	1	4
2470	1	4
2475	1	4
---------------------------------------------------
---------------------------------------------------

5' UUGGAUGAUGUGUGGAA-GAAA 3' Transcript: MsUN115233:989-1009 Slice Site:1001
   ||o||||||||o||||| ||||
3' AAUCUACUACAUACCUUGCUUU 5' Query: msa-miR0018

SiteID: MsUN115233:1001
MFE of perfect match: -32.50
MFE of this site: -27.10
MFEratio: 0.833846153846154
Allen et al. score: 3.5
Paired Regions (query5'-query3',transcript3'-transcript5')
	1-4,1009-1006
	6-22,1005-989
Unpaired Regions (query5'-query3',transcript3'-transcript5')
	5-5,x-x	BULq: Bulge on query side

Degradome data file: MsCCDMclean.fa_dd.txt
Degardome Category: 1
Degradome p-value: 0.00624052902168981
T-Plot file: MsCCTGT/msa-miR0018_MsUN115233_1001_TPlot.pdf

Position	Reads	Category
109	1	4
119	1	4
131	1	4
134	1	4
139	1	4
161	1	4
166	1	4
168	1	4
169	2	1
174	1	4
180	1	4
265	1	4
269	1	4
324	1	4
394	1	4
410	1	4
484	1	4
617	1	4
631	1	4
836	1	4
900	1	4
922	1	4
961	1	4
973	1	4
974	2	1
976	1	4
999	1	4
1001	2	1	<<<<<<<<<<
1052	1	4
1073	1	4
1161	1	4
1176	1	4
1197	1	4
1201	1	4
1204	1	4
1211	1	4
1290	1	4
1291	1	4
1389	1	4
1422	1	4
1441	1	4
1443	2	1
1480	1	4
1509	1	4
1517	1	4
1576	1	4
1615	1	4
1619	1	4
1627	1	4
1630	1	4
1638	1	4
1651	1	4
1664	1	4
1668	1	4
1673	1	4
1686	1	4
1692	1	4
1715	1	4
1741	1	4
1765	1	4
1807	1	4
1820	1	4
1832	1	4
1872	1	4
1925	1	4
1927	1	4
1946	1	4
2001	1	4
2031	1	4
2070	1	4
2073	1	4
2080	1	4
2115	1	4
2116	1	4
2133	1	4
2156	1	4
2168	1	4
2170	1	4
2171	1	4
2245	1	4
2264	1	4
2306	1	4
2307	1	4
2308	1	4
2312	1	4
2321	1	4
2323	1	4
2359	1	4
2367	2	1
2403	1	4
2437	1	4
2459	1	4
2556	1	4
2567	1	4
2568	1	4
2571	1	4
2575	2	1
2603	1	4
2616	1	4
2617	1	4
2619	2	1
2652	1	4
2658	1	4
2661	1	4
2662	1	4
2670	1	4
2672	2	1
2685	1	4
2731	1	4
2733	1	4
2737	1	4
2793	1	4
2795	1	4
2813	1	4
2818	1	4
2850	1	4
2851	1	4
2861	2	1
2889	1	4
2894	1	4
2896	1	4
2923	1	4
2938	1	4
2945	1	4
2950	1	4
2956	1	4
2997	1	4
3003	1	4
3012	1	4
3013	1	4
3021	1	4
3026	1	4
3027	1	4
3039	1	4
3068	1	4
3088	1	4
3089	1	4
3092	1	4
3096	1	4
3108	1	4
3109	1	4
3111	1	4
---------------------------------------------------
